# Supplementary material for: Genomic and Transcriptomic Characterization of Canine Osteosarcoma Cell Lines: A Valuable Resource in Translational Medicine
Source: Front Vet Sci. 2021 May 17;8:666838. doi: 10.3389/fvets.2021.666838 (PMC8165228; doi:10.3389/fvets.2021.666838)
Supplement: Supplementary Data 1 — Panel of Normals: public available WES data from 18 non-tumor bearing and unrelated dogs (normal stroma and blood samples) from NCBI SRA database. [file Data_Sheet_1.XLSX]

## Sheet: SRR_list
BioSample	Assay Type	Breed	Age	sex	Organism	LibraryLayout	Authors
SAMN10380236	WES	Golden Retriever	6.5 years	female	Canis lupus familiaris	PAIRED	Das et al. Identifying Candidate Druggable Targets in Canine Cancer Cell Lines Using Whole-Exome Sequencing. Mol Cancer Ther, 2019
SAMN10380231	WES	Shetland Sheepdog	8 years	female	Canis lupus familiaris	PAIRED	Das et al. Identifying Candidate Druggable Targets in Canine Cancer Cell Lines Using Whole-Exome Sequencing. Mol Cancer Ther, 2019
SAMN10380230	WES	Mix	10.4 years	male	Canis lupus familiaris	PAIRED	Das et al. Identifying Candidate Druggable Targets in Canine Cancer Cell Lines Using Whole-Exome Sequencing. Mol Cancer Ther, 2019
SAMN10380229	WES	Mix	11.8 years	male	Canis lupus familiaris	PAIRED	Das et al. Identifying Candidate Druggable Targets in Canine Cancer Cell Lines Using Whole-Exome Sequencing. Mol Cancer Ther, 2019
SAMN10380235	WES	Rottweiler	10.3 years	female	Canis lupus familiaris	PAIRED	Das et al. Identifying Candidate Druggable Targets in Canine Cancer Cell Lines Using Whole-Exome Sequencing. Mol Cancer Ther, 2019
SAMN10380234	WES	Bernese Mountain Dog	6.8 years	male	Canis lupus familiaris	PAIRED	Das et al. Identifying Candidate Druggable Targets in Canine Cancer Cell Lines Using Whole-Exome Sequencing. Mol Cancer Ther, 2019
SAMN10380233	WES	Greyhound	10.3 years	female	Canis lupus familiaris	PAIRED	Das et al. Identifying Candidate Druggable Targets in Canine Cancer Cell Lines Using Whole-Exome Sequencing. Mol Cancer Ther, 2019
SAMN10380232	WES	Labrador	9.5 years	male	Canis lupus familiaris	PAIRED	Das et al. Identifying Candidate Druggable Targets in Canine Cancer Cell Lines Using Whole-Exome Sequencing. Mol Cancer Ther, 2019
SAMN10380238	WES	Golden Retriever	10.5 years	male	Canis lupus familiaris	PAIRED	Das et al. Identifying Candidate Druggable Targets in Canine Cancer Cell Lines Using Whole-Exome Sequencing. Mol Cancer Ther, 2019
SAMN10380237	WES	Rhodesian Ridgeback	10.3 years	female	Canis lupus familiaris	PAIRED	Das et al. Identifying Candidate Druggable Targets in Canine Cancer Cell Lines Using Whole-Exome Sequencing. Mol Cancer Ther, 2019
SAMN10380240	WES	Golden Retriever	9.7 years	female	Canis lupus familiaris	PAIRED	Das et al. Identifying Candidate Druggable Targets in Canine Cancer Cell Lines Using Whole-Exome Sequencing. Mol Cancer Ther, 2019
SAMN10380239	WES	Cocker Spaniel	12.9 years	female	Canis lupus familiaris	PAIRED	Das et al. Identifying Candidate Druggable Targets in Canine Cancer Cell Lines Using Whole-Exome Sequencing. Mol Cancer Ther, 2019
SAMN10380241	WES	Boxer	3.8 years	female	Canis lupus familiaris	PAIRED	Das et al. Identifying Candidate Druggable Targets in Canine Cancer Cell Lines Using Whole-Exome Sequencing. Mol Cancer Ther, 2019
SAMN06885761	WES	labrador	missing	missing	Canis lupus familiaris	PAIRED	Broeckx et al. An exome sequencing based approach for genome-wide association studies in the dog. Sci Rep, 2017
SAMN06885765	WES	labrador	missing	missing	Canis lupus familiaris	PAIRED	Broeckx et al. An exome sequencing based approach for genome-wide association studies in the dog. Sci Rep, 2017
SAMN06885739	WES	poodle	missing	missing	Canis lupus familiaris	PAIRED	Broeckx et al. An exome sequencing based approach for genome-wide association studies in the dog. Sci Rep, 2017
SAMN06885749	WES	poodle	missing	missing	Canis lupus familiaris	PAIRED	Broeckx et al. An exome sequencing based approach for genome-wide association studies in the dog. Sci Rep, 2017
SAMN06885753	WES	poodle	missing	missing	Canis lupus familiaris	PAIRED	Broeckx et al. An exome sequencing based approach for genome-wide association studies in the dog. Sci Rep, 2017
