# Supplementary material for: Genomic and Transcriptomic Characterization of Canine Osteosarcoma Cell Lines: A Valuable Resource in Translational Medicine
Source: Front Vet Sci. 2021 May 17;8:666838. doi: 10.3389/fvets.2021.666838 (PMC8165228; doi:10.3389/fvets.2021.666838)
Supplement: Supplementary Data 2 — Whole-exome sequencing results of 8 canine osteosarcoma cell lines and one matched FFPE tumor sample: Level 1, Level 2, and Level 3 variants. [file Data_Sheet_2.XLSX]

## Sheet: Level 1 variants
Chromosome	Start	Stop	REF	ALT	TYPE	GENE	Penny	Wall	Sky	Desmond	Pedro	D17	D22	Lord
chr1	800994	800994	C	T	nonsynonymous SNV	SLC66A2	./.:.:.:.:.:.:.	./.:.:.:.:.:.:.	0/1:63,42:0.402:105:29,16:34,26:31,32,21,21	./.:.:.:.:.:.:.	./.:.:.:.:.:.:.	./.:.:.:.:.:.:.	./.:.:.:.:.:.:.	./.:.:.:.:.:.:.
chr1	912632	912632	G	GACCTGGAGAGCAGCCC	frameshift insertion	CTDP1	./.:.:.:.:.:.:.	./.:.:.:.:.:.:.	./.:.:.:.:.:.:.	./.:.:.:.:.:.:.	./.:.:.:.:.:.:.	0/1:40,3:0.102:43:23,3:17,0:18,22,1,2	./.:.:.:.:.:.:.	./.:.:.:.:.:.:.
chr1	928596	928596	A	G	nonsynonymous SNV	CTDP1	./.:.:.:.:.:.:.	./.:.:.:.:.:.:.	./.:.:.:.:.:.:.	./.:.:.:.:.:.:.	./.:.:.:.:.:.:.	./.:.:.:.:.:.:.	./.:.:.:.:.:.:.	0/1:87,3:0.064:90:36,0:51,3:40,47,3,0
chr1	946086	946086	G	A	synonymous SNV	CTDP1	0/1:29,7:0.207:36:17,6:12,1:15,14,4,3	./.:.:.:.:.:.:.	./.:.:.:.:.:.:.	0/1:0,32:0.955:32:0,20:0,12:0,0,17,15	./.:.:.:.:.:.:.	./.:.:.:.:.:.:.	./.:.:.:.:.:.:.	0/1:26,8:0.24:34:6,3:20,5:13,13,4,4
chr1	1096837	1096837	C	G	nonsynonymous SNV	NFATC1	0|1:91,2:0.029:93:35,0:54,2:0|1:1096837_C_G:1096837:39,52,1,1	./.:.:.:.:.:.:.:.:.:.	./.:.:.:.:.:.:.:.:.:.	./.:.:.:.:.:.:.:.:.:.	./.:.:.:.:.:.:.:.:.:.	./.:.:.:.:.:.:.:.:.:.	./.:.:.:.:.:.:.:.:.:.	./.:.:.:.:.:.:.:.:.:.
chr1	1096855	1096855	G	A	stopgain	NFATC1	0|1:82,2:0.033:84:30,0:50,2:0|1:1096837_C_G:1096837:36,46,1,1	./.:.:.:.:.:.:.:.:.:.	./.:.:.:.:.:.:.:.:.:.	./.:.:.:.:.:.:.:.:.:.	./.:.:.:.:.:.:.:.:.:.	./.:.:.:.:.:.:.:.:.:.	./.:.:.:.:.:.:.:.:.:.	./.:.:.:.:.:.:.:.:.:.
chr1	1139915	1139915	A	T	nonsynonymous SNV	ATP9B	./.:.:.:.:.:.:.:.:.:.	./.:.:.:.:.:.:.:.:.:.	0|1:27,2:0.125:29:13,1:14,1:0|1:1139915_A_T:1139915:13,14,0,2	./.:.:.:.:.:.:.:.:.:.	./.:.:.:.:.:.:.:.:.:.	./.:.:.:.:.:.:.:.:.:.	./.:.:.:.:.:.:.:.:.:.	./.:.:.:.:.:.:.:.:.:.
chr1	1283619	1283619	C	A	nonsynonymous SNV	ATP9B	0/1:9,21:0.667:30:6,9:3,12:3,6,11,10	./.:.:.:.:.:.:.	./.:.:.:.:.:.:.	./.:.:.:.:.:.:.	./.:.:.:.:.:.:.	./.:.:.:.:.:.:.	./.:.:.:.:.:.:.	0/1:9,16:0.611:25:1,11:8,5:3,6,7,9
chr1	1419279	1419279	G	A	synonymous SNV	SALL3	0/1:53,105:0.652:158:23,50:30,54:33,20,66,39	./.:.:.:.:.:.:.	./.:.:.:.:.:.:.	./.:.:.:.:.:.:.	./.:.:.:.:.:.:.	./.:.:.:.:.:.:.	./.:.:.:.:.:.:.	0/1:53,85:0.598:138:25,39:28,46:26,27,45,40
chr1	1419686	1419692	CTGCTATT	C	frameshift deletion	SALL3	./.:.:.:.:.:.:.:.:.:.	0|1:76,6:0.103:82:38,1:37,5:0|1:1419685_CTGCTATT_C:1419685:34,42,2,4	./.:.:.:.:.:.:.:.:.:.	./.:.:.:.:.:.:.:.:.:.	./.:.:.:.:.:.:.:.:.:.	0|1:62,5:0.087:67:35,2:24,3:0|1:1419685_CTGCTATT_C:1419685:30,32,3,2	./.:.:.:.:.:.:.:.:.:.	./.:.:.:.:.:.:.:.:.:.
chr1	1419698	1419698	C	CAATAGCA	frameshift insertion	SALL3	./.:.:.:.:.:.:.:.:.:.	0|1:70,6:0.109:76:35,1:34,5:0|1:1419685_CTGCTATT_C:1419685:31,39,2,4	./.:.:.:.:.:.:.:.:.:.	./.:.:.:.:.:.:.:.:.:.	./.:.:.:.:.:.:.:.:.:.	0|1:58,4:0.095:62:33,2:24,1:0|1:1419685_CTGCTATT_C:1419685:29,29,3,1	./.:.:.:.:.:.:.:.:.:.	./.:.:.:.:.:.:.:.:.:.
chr1	1419845	1419850	TGTGGGG	T	nonframeshift deletion	SALL3	./.:.:.:.:.:.:.	./.:.:.:.:.:.:.	0/1:82,3:0.054:85:39,1:39,2:39,43,3,0	./.:.:.:.:.:.:.	./.:.:.:.:.:.:.	./.:.:.:.:.:.:.	./.:.:.:.:.:.:.	./.:.:.:.:.:.:.
chr1	1420266	1420266	G	A	synonymous SNV	SALL3	./.:.:.:.:.:.:.	./.:.:.:.:.:.:.	./.:.:.:.:.:.:.	./.:.:.:.:.:.:.	0/1:50,45:0.447:95:19,18:31,27:19,31,24,21	./.:.:.:.:.:.:.	./.:.:.:.:.:.:.	./.:.:.:.:.:.:.
chr1	1420652	1420652	G	T	nonsynonymous SNV	SALL3	./.:.:.:.:.:.:.	./.:.:.:.:.:.:.	./.:.:.:.:.:.:.	./.:.:.:.:.:.:.	./.:.:.:.:.:.:.	0/1:0,2:0.667:2:0,2:0,0:0,0,1,1	./.:.:.:.:.:.:.	./.:.:.:.:.:.:.
chr1	2984178	2984182	AACACC	A	frameshift deletion	ZNF236	./.:.:.:.:.:.:.:.:.:.	./.:.:.:.:.:.:.:.:.:.	./.:.:.:.:.:.:.:.:.:.	./.:.:.:.:.:.:.:.:.:.	./.:.:.:.:.:.:.:.:.:.	0|1:37,3:0.12:40:13,3:19,0:0|1:2984177_AACACC_A:2984177:18,19,1,2	0/1:26,6:0.2:32:15,6:10,0:.:.:.:12,14,3,3	./.:.:.:.:.:.:.:.:.:.
chr1	2984194	2984196	TCGA	T	nonframeshift deletion	ZNF236	./.:.:.:.:.:.:.:.:.:.	./.:.:.:.:.:.:.:.:.:.	./.:.:.:.:.:.:.:.:.:.	./.:.:.:.:.:.:.:.:.:.	./.:.:.:.:.:.:.:.:.:.	0|1:36,3:0.12:39:18,2:15,0:0|1:2984177_AACACC_A:2984177:18,18,1,2	./.:.:.:.:.:.:.:.:.:.	./.:.:.:.:.:.:.:.:.:.
chr1	3325542	3325542	C	T	synonymous SNV	ZNF516	./.:.:.:.:.:.:.	./.:.:.:.:.:.:.	0/1:28,31:0.52:59:14,21:14,10:10,18,11,20	./.:.:.:.:.:.:.	./.:.:.:.:.:.:.	./.:.:.:.:.:.:.	./.:.:.:.:.:.:.	./.:.:.:.:.:.:.
chr1	3326054	3326054	TC	T	frameshift deletion	ZNF516	./.:.:.:.:.:.:.:.:.:.	./.:.:.:.:.:.:.:.:.:.	./.:.:.:.:.:.:.:.:.:.	./.:.:.:.:.:.:.:.:.:.	0|1:18,2:0.124:20:9,2:8,0:0|1:3326053_TC_T:3326053:7,11,1,1	./.:.:.:.:.:.:.:.:.:.	./.:.:.:.:.:.:.:.:.:.	./.:.:.:.:.:.:.:.:.:.
chr1	3326056	3326056	C	A	synonymous SNV	ZNF516	./.:.:.:.:.:.:.:.:.:.	./.:.:.:.:.:.:.:.:.:.	./.:.:.:.:.:.:.:.:.:.	./.:.:.:.:.:.:.:.:.:.	0|1:18,2:0.125:20:10,2:7,0:0|1:3326053_TC_T:3326053:7,11,1,1	./.:.:.:.:.:.:.:.:.:.	./.:.:.:.:.:.:.:.:.:.	./.:.:.:.:.:.:.:.:.:.
chr1	3373029	3373029	A	T	nonsynonymous SNV	ZNF516	0|1:50,4:0.093:54:21,3:28,1:0|1:3373029_A_T:3373029:30,20,2,2	./.:.:.:.:.:.:.:.:.:.	./.:.:.:.:.:.:.:.:.:.	./.:.:.:.:.:.:.:.:.:.	./.:.:.:.:.:.:.:.:.:.	./.:.:.:.:.:.:.:.:.:.	./.:.:.:.:.:.:.:.:.:.	./.:.:.:.:.:.:.:.:.:.
chr1	3373036	3373036	C	G	nonsynonymous SNV	ZNF516	0|1:55,3:0.086:58:25,2:30,1:0|1:3373029_A_T:3373029:32,23,1,2	./.:.:.:.:.:.:.:.:.:.	./.:.:.:.:.:.:.:.:.:.	./.:.:.:.:.:.:.:.:.:.	./.:.:.:.:.:.:.:.:.:.	./.:.:.:.:.:.:.:.:.:.	./.:.:.:.:.:.:.:.:.:.	./.:.:.:.:.:.:.:.:.:.
chr1	3373654	3373654	A	AGAGCAGGTGGGGGG	frameshift insertion	ZNF516	./.:.:.:.:.:.:.:.:.:.	./.:.:.:.:.:.:.:.:.:.	./.:.:.:.:.:.:.:.:.:.	./.:.:.:.:.:.:.:.:.:.	./.:.:.:.:.:.:.:.:.:.	./.:.:.:.:.:.:.:.:.:.	0|1:30,4:0.129:34:21,0:9,4:0|1:3373654_A_AGAGCAGGTGGGGGG:3373654:15,15,2,2	./.:.:.:.:.:.:.:.:.:.
chr1	3373657	3373657	T	C	synonymous SNV	ZNF516	./.:.:.:.:.:.:.:.:.:.	./.:.:.:.:.:.:.:.:.:.	./.:.:.:.:.:.:.:.:.:.	./.:.:.:.:.:.:.:.:.:.	./.:.:.:.:.:.:.:.:.:.	./.:.:.:.:.:.:.:.:.:.	0|1:30,4:0.13:34:19,0:8,3:0|1:3373654_A_AGAGCAGGTGGGGGG:3373654:15,15,2,2	./.:.:.:.:.:.:.:.:.:.
chr1	3374029	3374037	CTGGTGGGAG	C	nonframeshift deletion	ZNF516	0/1:49,4:0.106:53:19,2:25,2:33,16,3,1	./.:.:.:.:.:.:.	./.:.:.:.:.:.:.	./.:.:.:.:.:.:.	./.:.:.:.:.:.:.	./.:.:.:.:.:.:.	./.:.:.:.:.:.:.	./.:.:.:.:.:.:.
chr1	4227538	4227538	A	C	nonsynonymous SNV	TSHZ1	./.:.:.:.:.:.:.:.:.:.	./.:.:.:.:.:.:.:.:.:.	./.:.:.:.:.:.:.:.:.:.	0|1:43,4:0.119:47:28,1:15,3:0|1:4227538_A_C:4227538:19,24,1,3	./.:.:.:.:.:.:.:.:.:.	./.:.:.:.:.:.:.:.:.:.	./.:.:.:.:.:.:.:.:.:.	./.:.:.:.:.:.:.:.:.:.
chr1	4227541	4227541	C	CCGCACAAGAGCAACGTGTCGGCCAT	frameshift insertion	TSHZ1	./.:.:.:.:.:.:.:.:.:.	./.:.:.:.:.:.:.:.:.:.	./.:.:.:.:.:.:.:.:.:.	0|1:43,4:0.121:47:28,1:14,3:0|1:4227538_A_C:4227538:19,24,1,3	./.:.:.:.:.:.:.:.:.:.	./.:.:.:.:.:.:.:.:.:.	./.:.:.:.:.:.:.:.:.:.	./.:.:.:.:.:.:.:.:.:.
chr1	4228316	4228316	G	A	synonymous SNV	TSHZ1	./.:.:.:.:.:.:.	./.:.:.:.:.:.:.	./.:.:.:.:.:.:.	./.:.:.:.:.:.:.	0/1:135,100:0.456:235:86,56:49,44:66,69,49,51	./.:.:.:.:.:.:.	./.:.:.:.:.:.:.	./.:.:.:.:.:.:.
chr1	4422415	4422415	C	CCCGG	frameshift insertion	ZNF407	./.:.:.:.:.:.:.:.:.:.	./.:.:.:.:.:.:.:.:.:.	./.:.:.:.:.:.:.:.:.:.	./.:.:.:.:.:.:.:.:.:.	./.:.:.:.:.:.:.:.:.:.	0|1:29,3:0.125:32:21,3:8,0:0|1:4422415_C_CCCGG:4422415:16,13,1,2	./.:.:.:.:.:.:.:.:.:.	./.:.:.:.:.:.:.:.:.:.
chr1	4422418	4422418	G	GTGCAGGACGACGCGGGCCTCTA	frameshift insertion	ZNF407	./.:.:.:.:.:.:.:.:.:.	./.:.:.:.:.:.:.:.:.:.	./.:.:.:.:.:.:.:.:.:.	./.:.:.:.:.:.:.:.:.:.	./.:.:.:.:.:.:.:.:.:.	0|1:29,2:0.123:31:21,2:8,0:0|1:4422415_C_CCCGG:4422415:16,13,0,2	./.:.:.:.:.:.:.:.:.:.	./.:.:.:.:.:.:.:.:.:.
chr1	4881889	4881889	TC	T	frameshift deletion	CNDP1	./.:.:.:.:.:.:.:.:.:.	./.:.:.:.:.:.:.:.:.:.	0|1:53,4:0.11:57:26,3:26,1:0|1:4881888_TC_T:4881888:21,32,1,3	./.:.:.:.:.:.:.:.:.:.	./.:.:.:.:.:.:.:.:.:.	./.:.:.:.:.:.:.:.:.:.	./.:.:.:.:.:.:.:.:.:.	./.:.:.:.:.:.:.:.:.:.
chr1	4881893	4881893	T	TG	frameshift insertion	CNDP1	./.:.:.:.:.:.:.:.:.:.	./.:.:.:.:.:.:.:.:.:.	0|1:53,4:0.11:57:25,3:25,1:0|1:4881888_TC_T:4881888:21,32,1,3	./.:.:.:.:.:.:.:.:.:.	./.:.:.:.:.:.:.:.:.:.	./.:.:.:.:.:.:.:.:.:.	./.:.:.:.:.:.:.:.:.:.	./.:.:.:.:.:.:.:.:.:.
chr1	4975012	4975012	C	G	nonsynonymous SNV	DIPK1C	./.:.:.:.:.:.:.:.:.:.	0|1:18,2:0.158:20:7,1:9,1:0|1:4975009_C_CAGCACAGAAGGCAG:4975009:4,14,0,2	./.:.:.:.:.:.:.:.:.:.	./.:.:.:.:.:.:.:.:.:.	./.:.:.:.:.:.:.:.:.:.	./.:.:.:.:.:.:.:.:.:.	./.:.:.:.:.:.:.:.:.:.	./.:.:.:.:.:.:.:.:.:.
chr1	5350503	5350503	T	C	synonymous SNV		./.:.:.:.:.:.:.	./.:.:.:.:.:.:.	./.:.:.:.:.:.:.	./.:.:.:.:.:.:.	0/1:249,60:0.206:309:119,29:127,31:156,93,51,9	./.:.:.:.:.:.:.	./.:.:.:.:.:.:.	./.:.:.:.:.:.:.
chr1	8224117	8224117	C	A	synonymous SNV	RTTN	./.:.:.:.:.:.:.	./.:.:.:.:.:.:.	./.:.:.:.:.:.:.	./.:.:.:.:.:.:.	./.:.:.:.:.:.:.	0/1:14,8:0.437:22:4,7:10,1:7,7,5,3	0/1:18,12:0.444:30:6,6:12,6:9,9,6,6	./.:.:.:.:.:.:.
chr1	9299874	9299874	T	C	synonymous SNV	CCDC102B	./.:.:.:.:.:.:.	./.:.:.:.:.:.:.	./.:.:.:.:.:.:.	./.:.:.:.:.:.:.	./.:.:.:.:.:.:.	0/1:0,54:0.973:54:0,31:0,23:0,0,24,30	0/1:0,68:0.976:68:0,37:0,31:0,0,33,35	./.:.:.:.:.:.:.
chr1	9301423	9301426	CTGGG	C	frameshift deletion	CCDC102B	./.:.:.:.:.:.:.:.:.:.	./.:.:.:.:.:.:.:.:.:.	0|1:93,6:0.061:99:45,2:46,4:0|1:9301422_CTGGG_C:9301422:56,37,4,2	./.:.:.:.:.:.:.:.:.:.	./.:.:.:.:.:.:.:.:.:.	./.:.:.:.:.:.:.:.:.:.	./.:.:.:.:.:.:.:.:.:.	./.:.:.:.:.:.:.:.:.:.
chr1	9301428	9301428	T	TCCCA	frameshift insertion	CCDC102B	./.:.:.:.:.:.:.:.:.:.	./.:.:.:.:.:.:.:.:.:.	0|1:90,7:0.063:97:44,2:46,4:0|1:9301422_CTGGG_C:9301422:55,35,4,3	./.:.:.:.:.:.:.:.:.:.	./.:.:.:.:.:.:.:.:.:.	./.:.:.:.:.:.:.:.:.:.	./.:.:.:.:.:.:.:.:.:.	./.:.:.:.:.:.:.:.:.:.
chr1	9308946	9308946	C	T	nonsynonymous SNV		./.:.:.:.:.:.:.	./.:.:.:.:.:.:.	./.:.:.:.:.:.:.	./.:.:.:.:.:.:.	./.:.:.:.:.:.:.	0/1:0,60:0.977:60:0,29:0,31:0,0,30,30	0/1:0,67:0.976:67:0,25:0,42:0,0,37,30	./.:.:.:.:.:.:.
chr1	11772268	11772268	A	G	nonsynonymous SNV	CDH7	./.:.:.:.:.:.:.	./.:.:.:.:.:.:.	./.:.:.:.:.:.:.	./.:.:.:.:.:.:.	0/1:43,32:0.458:75:23,13:20,19:23,20,17,15	./.:.:.:.:.:.:.	./.:.:.:.:.:.:.	./.:.:.:.:.:.:.
chr1	11772305	11772312	TTGTTGGTG	T	frameshift deletion	CDH7	0/1:103,5:0.077:108:48,1:50,4:47,56,1,4	./.:.:.:.:.:.:.	./.:.:.:.:.:.:.	./.:.:.:.:.:.:.	./.:.:.:.:.:.:.	./.:.:.:.:.:.:.	./.:.:.:.:.:.:.	./.:.:.:.:.:.:.
chr1	12857299	12857299	A	G	nonsynonymous SNV		./.:.:.:.:.:.:.	./.:.:.:.:.:.:.	./.:.:.:.:.:.:.	0/1:0,2:0.667:2:0,2:0,0:0,0,1,1	./.:.:.:.:.:.:.	./.:.:.:.:.:.:.	./.:.:.:.:.:.:.	./.:.:.:.:.:.:.
chr1	14232873	14232873	G	C	nonsynonymous SNV	PHLPP1	./.:.:.:.:.:.:.	./.:.:.:.:.:.:.	0/1:40,39:0.508:79:25,21:15,18:18,22,17,22	./.:.:.:.:.:.:.	./.:.:.:.:.:.:.	./.:.:.:.:.:.:.	./.:.:.:.:.:.:.	./.:.:.:.:.:.:.
chr1	14338983	14338983	G	GTGCATGACCCA	frameshift insertion	ZCCHC2	0/1:187,6:0.041:193:89,2:98,4:85,102,1,5	./.:.:.:.:.:.:.	./.:.:.:.:.:.:.	./.:.:.:.:.:.:.	./.:.:.:.:.:.:.	./.:.:.:.:.:.:.	./.:.:.:.:.:.:.	./.:.:.:.:.:.:.
chr1	14517324	14517324	G	A	synonymous SNV	TNFRSF11A	./.:.:.:.:.:.:.	./.:.:.:.:.:.:.	0/1:73,3:0.052:76:38,2:35,1:39,34,1,2	./.:.:.:.:.:.:.	./.:.:.:.:.:.:.	./.:.:.:.:.:.:.	./.:.:.:.:.:.:.	./.:.:.:.:.:.:.
chr1	14526774	14526774	G	A	synonymous SNV	TNFRSF11A	./.:.:.:.:.:.:.	./.:.:.:.:.:.:.	./.:.:.:.:.:.:.	./.:.:.:.:.:.:.	./.:.:.:.:.:.:.	0/1:36,2:0.077:38:16,2:20,0:20,16,1,1	./.:.:.:.:.:.:.	./.:.:.:.:.:.:.
chr1	14651606	14651606	C	T	synonymous SNV	RELCH	0/1:23,8:0.261:31:9,2:14,5:14,9,5,3	./.:.:.:.:.:.:.	./.:.:.:.:.:.:.	./.:.:.:.:.:.:.	./.:.:.:.:.:.:.	./.:.:.:.:.:.:.	./.:.:.:.:.:.:.	0/1:37,23:0.413:60:17,11:20,12:18,19,14,9
chr1	15225749	15225749	T	C	nonsynonymous SNV	CDH20	0|1:109,3:0.047:112:57,2:52,1:0|1:15225749_T_C:15225749:54,55,3,0	./.:.:.:.:.:.:.:.:.:.	./.:.:.:.:.:.:.:.:.:.	./.:.:.:.:.:.:.:.:.:.	./.:.:.:.:.:.:.:.:.:.	./.:.:.:.:.:.:.:.:.:.	./.:.:.:.:.:.:.:.:.:.	./.:.:.:.:.:.:.:.:.:.
chr1	15225750	15225750	G	A	stopgain	CDH20	0|1:109,3:0.047:112:57,2:52,1:0|1:15225749_T_C:15225749:54,55,3,0	./.:.:.:.:.:.:.:.:.:.	./.:.:.:.:.:.:.:.:.:.	./.:.:.:.:.:.:.:.:.:.	./.:.:.:.:.:.:.:.:.:.	./.:.:.:.:.:.:.:.:.:.	./.:.:.:.:.:.:.:.:.:.	./.:.:.:.:.:.:.:.:.:.
chr1	16310616	16310616	G	GCT	frameshift insertion		./.:.:.:.:.:.:.	./.:.:.:.:.:.:.	./.:.:.:.:.:.:.	./.:.:.:.:.:.:.	./.:.:.:.:.:.:.	./.:.:.:.:.:.:.	0/1:17,2:0.144:19:11,2:6,0:10,7,1,1	./.:.:.:.:.:.:.
chr1	16473012	16473012	G	A	synonymous SNV		0|1:13,59:0.91:72:5,22:6,37:0|1:16473012_G_A:16473012:8,5,26,33	./.:.:.:.:.:.:.:.:.:.	./.:.:.:.:.:.:.:.:.:.	./.:.:.:.:.:.:.:.:.:.	./.:.:.:.:.:.:.:.:.:.	./.:.:.:.:.:.:.:.:.:.	./.:.:.:.:.:.:.:.:.:.	./.:.:.:.:.:.:.:.:.:.
chr1	17094448	17094448	C	T	nonsynonymous SNV		./.:.:.:.:.:.:.	./.:.:.:.:.:.:.	0/1:24,4:0.167:28:11,4:13,0:13,11,2,2	./.:.:.:.:.:.:.	./.:.:.:.:.:.:.	./.:.:.:.:.:.:.	./.:.:.:.:.:.:.	./.:.:.:.:.:.:.
chr1	17210544	17210544	C	T	nonsynonymous SNV	ZNF532	./.:.:.:.:.:.:.	./.:.:.:.:.:.:.	./.:.:.:.:.:.:.	0/1:30,46:0.593:76:14,25:16,21:18,12,22,24	./.:.:.:.:.:.:.	./.:.:.:.:.:.:.	./.:.:.:.:.:.:.	./.:.:.:.:.:.:.
chr1	17524336	17524336	C	G	nonsynonymous SNV	ALPK2	0/1:98,3:0.056:101:61,2:37,1:53,45,2,1	./.:.:.:.:.:.:.	./.:.:.:.:.:.:.	./.:.:.:.:.:.:.	./.:.:.:.:.:.:.	./.:.:.:.:.:.:.	./.:.:.:.:.:.:.	./.:.:.:.:.:.:.
chr1	17524582	17524582	A	T	synonymous SNV	ALPK2	./.:.:.:.:.:.:.:.:.:.	./.:.:.:.:.:.:.:.:.:.	./.:.:.:.:.:.:.:.:.:.	./.:.:.:.:.:.:.:.:.:.	./.:.:.:.:.:.:.:.:.:.	0|1:61,3:0.071:64:39,0:22,3:0|1:17524582_A_T:17524582:34,27,1,2	./.:.:.:.:.:.:.:.:.:.	./.:.:.:.:.:.:.:.:.:.
chr1	17524585	17524585	C	CTGCTCTCGCATGGAGCCCGTG	nonframeshift insertion	ALPK2	./.:.:.:.:.:.:.:.:.:.	./.:.:.:.:.:.:.:.:.:.	./.:.:.:.:.:.:.:.:.:.	./.:.:.:.:.:.:.:.:.:.	./.:.:.:.:.:.:.:.:.:.	0|1:60,3:0.071:63:37,0:21,3:0|1:17524582_A_T:17524582:34,26,1,2	./.:.:.:.:.:.:.:.:.:.	./.:.:.:.:.:.:.:.:.:.
chr1	17563144	17563144	G	A	synonymous SNV	ALPK2	./.:.:.:.:.:.:.	./.:.:.:.:.:.:.	0/1:0,112:0.988:112:0,63:0,49:0,0,61,51	./.:.:.:.:.:.:.	./.:.:.:.:.:.:.	./.:.:.:.:.:.:.	./.:.:.:.:.:.:.	./.:.:.:.:.:.:.
chr1	18250497	18250497	G	A	nonsynonymous SNV	ATP8B1	./.:.:.:.:.:.:.	./.:.:.:.:.:.:.	./.:.:.:.:.:.:.	./.:.:.:.:.:.:.	0/1:18,17:0.448:35:6,13:12,4:11,7,11,6	./.:.:.:.:.:.:.	./.:.:.:.:.:.:.	./.:.:.:.:.:.:.
chr1	18332176	18332176	G	T	synonymous SNV	NARS1	./.:.:.:.:.:.:.	./.:.:.:.:.:.:.	./.:.:.:.:.:.:.	./.:.:.:.:.:.:.	0/1:57,6:0.087:63:33,6:23,0:28,29,3,3	./.:.:.:.:.:.:.	./.:.:.:.:.:.:.	./.:.:.:.:.:.:.
chr1	18485816	18485816	G	A	stopgain	ONECUT2	./.:.:.:.:.:.:.	./.:.:.:.:.:.:.	./.:.:.:.:.:.:.	0/1:34,3:0.107:37:18,0:16,3:17,17,2,1	./.:.:.:.:.:.:.	./.:.:.:.:.:.:.	./.:.:.:.:.:.:.	./.:.:.:.:.:.:.
chr1	18809087	18809087	C	CTGCGCT	nonframeshift insertion	WDR7	0|1:56,3:0.069:59:31,1:25,2:0|1:18809087_C_CTGCGCT:18809087:21,35,1,2	./.:.:.:.:.:.:.:.:.:.	./.:.:.:.:.:.:.:.:.:.	./.:.:.:.:.:.:.:.:.:.	./.:.:.:.:.:.:.:.:.:.	./.:.:.:.:.:.:.:.:.:.	./.:.:.:.:.:.:.:.:.:.	./.:.:.:.:.:.:.:.:.:.
chr1	18809091	18809091	G	T	nonsynonymous SNV	WDR7	0|1:55,3:0.071:58:31,1:24,1:0|1:18809087_C_CTGCGCT:18809087:21,34,1,2	./.:.:.:.:.:.:.:.:.:.	./.:.:.:.:.:.:.:.:.:.	./.:.:.:.:.:.:.:.:.:.	./.:.:.:.:.:.:.:.:.:.	./.:.:.:.:.:.:.:.:.:.	./.:.:.:.:.:.:.:.:.:.	./.:.:.:.:.:.:.:.:.:.
chr1	19042513	19042513	G	T	nonsynonymous SNV	WDR7	./.:.:.:.:.:.:.	./.:.:.:.:.:.:.	./.:.:.:.:.:.:.	./.:.:.:.:.:.:.	./.:.:.:.:.:.:.	./.:.:.:.:.:.:.	0/1:2,2:0.5:4:2,2:0,0:1,1,1,1	./.:.:.:.:.:.:.
chr1	21120683	21120683	T	C	nonsynonymous SNV	C1H18orf54	./.:.:.:.:.:.:.	./.:.:.:.:.:.:.	./.:.:.:.:.:.:.	./.:.:.:.:.:.:.	./.:.:.:.:.:.:.	0/1:24,4:0.158:28:7,2:17,2:11,13,2,2	./.:.:.:.:.:.:.	./.:.:.:.:.:.:.
chr1	21185580	21185580	G	A	nonsynonymous SNV	POLI	./.:.:.:.:.:.:.	./.:.:.:.:.:.:.	./.:.:.:.:.:.:.	./.:.:.:.:.:.:.	0/1:20,26:0.583:46:5,16:15,10:9,11,16,10	./.:.:.:.:.:.:.	./.:.:.:.:.:.:.	./.:.:.:.:.:.:.
chr1	21833747	21833747	G	A	synonymous SNV	DCC	./.:.:.:.:.:.:.	./.:.:.:.:.:.:.	./.:.:.:.:.:.:.	./.:.:.:.:.:.:.	./.:.:.:.:.:.:.	0/1:0,16:0.917:16:0,7:0,9:0,0,6,10	0/1:0,13:0.903:13:0,5:0,8:0,0,5,8	./.:.:.:.:.:.:.
chr1	22298201	22298201	A	AAGGGGT	nonframeshift insertion		./.:.:.:.:.:.:.	./.:.:.:.:.:.:.	./.:.:.:.:.:.:.	./.:.:.:.:.:.:.	./.:.:.:.:.:.:.	0/1:22,2:0.115:24:9,2:13,0:10,12,1,1	./.:.:.:.:.:.:.	./.:.:.:.:.:.:.
chr1	23904115	23904115	T	C	synonymous SNV	SMAD4	./.:.:.:.:.:.:.:.:.:.	./.:.:.:.:.:.:.:.:.:.	0|1:15,5:0.278:20:9,2:6,3:0|1:23904115_T_C:23904115:5,10,1,4	./.:.:.:.:.:.:.:.:.:.	./.:.:.:.:.:.:.:.:.:.	./.:.:.:.:.:.:.:.:.:.	./.:.:.:.:.:.:.:.:.:.	./.:.:.:.:.:.:.:.:.:.
chr1	23904130	23904130	G	A	synonymous SNV	SMAD4	./.:.:.:.:.:.:.:.:.:.	./.:.:.:.:.:.:.:.:.:.	0|1:14,3:0.249:17:8,2:6,1:0|1:23904115_T_C:23904115:5,9,0,3	./.:.:.:.:.:.:.:.:.:.	./.:.:.:.:.:.:.:.:.:.	./.:.:.:.:.:.:.:.:.:.	./.:.:.:.:.:.:.:.:.:.	./.:.:.:.:.:.:.:.:.:.
chr1	23986211	23986211	G	GGTACCC	nonframeshift insertion	ME2	./.:.:.:.:.:.:.:.:.:.	./.:.:.:.:.:.:.:.:.:.	./.:.:.:.:.:.:.:.:.:.	./.:.:.:.:.:.:.:.:.:.	./.:.:.:.:.:.:.:.:.:.	0|1:38,3:0.143:41:17,2:21,1:0|1:23986211_G_GGTACCC:23986211:17,21,0,3	./.:.:.:.:.:.:.:.:.:.	./.:.:.:.:.:.:.:.:.:.
chr1	23986214	23986214	T	A	nonsynonymous SNV	ME2	./.:.:.:.:.:.:.:.:.:.	./.:.:.:.:.:.:.:.:.:.	./.:.:.:.:.:.:.:.:.:.	./.:.:.:.:.:.:.:.:.:.	./.:.:.:.:.:.:.:.:.:.	0|1:39,3:0.143:42:16,2:22,1:0|1:23986211_G_GGTACCC:23986211:17,22,0,3	./.:.:.:.:.:.:.:.:.:.	./.:.:.:.:.:.:.:.:.:.
chr1	24082826	24082826	G	A	synonymous SNV	MRO	./.:.:.:.:.:.:.	./.:.:.:.:.:.:.	./.:.:.:.:.:.:.	./.:.:.:.:.:.:.	0/1:0,35:0.962:35:0,18:0,17:0,0,21,14	./.:.:.:.:.:.:.	./.:.:.:.:.:.:.	./.:.:.:.:.:.:.
chr1	24430786	24430786	C	CTCTGCGTGGCTGCAGCT	frameshift insertion	MC5R	./.:.:.:.:.:.:.	./.:.:.:.:.:.:.	./.:.:.:.:.:.:.	./.:.:.:.:.:.:.	./.:.:.:.:.:.:.	./.:.:.:.:.:.:.	0/1:12,3:0.294:15:6,0:6,3:6,6,1,2	./.:.:.:.:.:.:.
chr1	25018676	25018676	C	T	synonymous SNV	MOXD1	./.:.:.:.:.:.:.	0/1:0,5:0.8:5:0,1:0,4:0,0,3,2	./.:.:.:.:.:.:.	./.:.:.:.:.:.:.	./.:.:.:.:.:.:.	./.:.:.:.:.:.:.	./.:.:.:.:.:.:.	./.:.:.:.:.:.:.
chr1	25509231	25509231	C	G	nonsynonymous SNV	CCN2	0|1:84,2:0.049:86:37,2:45,0:0|1:25509231_C_G:25509231:45,39,0,2	./.:.:.:.:.:.:.:.:.:.	./.:.:.:.:.:.:.:.:.:.	./.:.:.:.:.:.:.:.:.:.	./.:.:.:.:.:.:.:.:.:.	./.:.:.:.:.:.:.:.:.:.	./.:.:.:.:.:.:.:.:.:.	./.:.:.:.:.:.:.:.:.:.
chr1	25509234	25509234	C	G	synonymous SNV	CCN2	0|1:83,2:0.05:85:36,2:44,0:0|1:25509231_C_G:25509231:46,37,0,2	./.:.:.:.:.:.:.:.:.:.	./.:.:.:.:.:.:.:.:.:.	./.:.:.:.:.:.:.:.:.:.	./.:.:.:.:.:.:.:.:.:.	./.:.:.:.:.:.:.:.:.:.	./.:.:.:.:.:.:.:.:.:.	./.:.:.:.:.:.:.:.:.:.
chr1	26030578	26030578	T	C	nonsynonymous SNV		./.:.:.:.:.:.:.	./.:.:.:.:.:.:.	./.:.:.:.:.:.:.	0/1:102,89:0.45:191:53,45:48,44:43,59,48,41	./.:.:.:.:.:.:.	./.:.:.:.:.:.:.	./.:.:.:.:.:.:.	./.:.:.:.:.:.:.
chr1	28109686	28109686	G	A	synonymous SNV	AHI1	./.:.:.:.:.:.:.	./.:.:.:.:.:.:.	./.:.:.:.:.:.:.	./.:.:.:.:.:.:.	0/1:17,4:0.167:21:11,0:6,4:10,7,2,2	./.:.:.:.:.:.:.	./.:.:.:.:.:.:.	./.:.:.:.:.:.:.
chr1	28791933	28791933	C	T	synonymous SNV	PDE7B	./.:.:.:.:.:.:.	0/1:28,3:0.107:31:16,1:12,2:10,18,1,2	./.:.:.:.:.:.:.	./.:.:.:.:.:.:.	0/1:31,3:0.093:34:20,3:11,0:7,24,1,2	./.:.:.:.:.:.:.	./.:.:.:.:.:.:.	./.:.:.:.:.:.:.
chr1	29426106	29426106	C	T	synonymous SNV	SLC35D3	./.:.:.:.:.:.:.	./.:.:.:.:.:.:.	./.:.:.:.:.:.:.	0/1:12,24:0.616:36:6,10:6,14:5,7,12,12	./.:.:.:.:.:.:.	./.:.:.:.:.:.:.	./.:.:.:.:.:.:.	./.:.:.:.:.:.:.
chr1	29507066	29507066	C	CCTCCCAGGACAATTCTT	frameshift insertion	IL20RA	0/1:140,4:0.045:144:72,1:68,3:76,64,0,4	./.:.:.:.:.:.:.	./.:.:.:.:.:.:.	./.:.:.:.:.:.:.	./.:.:.:.:.:.:.	./.:.:.:.:.:.:.	./.:.:.:.:.:.:.	./.:.:.:.:.:.:.
chr1	29517119	29517119	A	G	synonymous SNV	IL20RA	0/1:36,2:0.115:38:13,0:23,2:16,20,2,0	./.:.:.:.:.:.:.	./.:.:.:.:.:.:.	./.:.:.:.:.:.:.	./.:.:.:.:.:.:.	./.:.:.:.:.:.:.	./.:.:.:.:.:.:.	./.:.:.:.:.:.:.
chr1	29754883	29754883	G	GAAGAAGA	frameshift insertion		./.:.:.:.:.:.:.:.:.:.	./.:.:.:.:.:.:.:.:.:.	0|1:235,5:0.031:240:106,1:126,4:0|1:29754883_G_GAAGAAGA:29754883:126,109,1,4	./.:.:.:.:.:.:.:.:.:.	./.:.:.:.:.:.:.:.:.:.	./.:.:.:.:.:.:.:.:.:.	./.:.:.:.:.:.:.:.:.:.	./.:.:.:.:.:.:.:.:.:.
chr1	29754886	29754892	ATCTTCTT	A	frameshift deletion		./.:.:.:.:.:.:.:.:.:.	./.:.:.:.:.:.:.:.:.:.	0|1:246,5:0.031:251:105,1:129,4:0|1:29754883_G_GAAGAAGA:29754883:131,115,1,4	./.:.:.:.:.:.:.:.:.:.	./.:.:.:.:.:.:.:.:.:.	./.:.:.:.:.:.:.:.:.:.	./.:.:.:.:.:.:.:.:.:.	./.:.:.:.:.:.:.:.:.:.
chr1	30254717	30254717	G	T	stopgain	TNFAIP3	./.:.:.:.:.:.:.	0/1:19,21:0.485:40:12,8:7,13:5,14,10,11	./.:.:.:.:.:.:.	./.:.:.:.:.:.:.	./.:.:.:.:.:.:.	./.:.:.:.:.:.:.	./.:.:.:.:.:.:.	./.:.:.:.:.:.:.
chr1	30587911	30587911	G	T	synonymous SNV	ARFGEF3	./.:.:.:.:.:.:.	./.:.:.:.:.:.:.	./.:.:.:.:.:.:.	./.:.:.:.:.:.:.	./.:.:.:.:.:.:.	0/1:35,22:0.417:57:18,11:17,11:18,17,13,9	0/1:26,25:0.5:51:15,11:11,14:13,13,14,11	./.:.:.:.:.:.:.
chr1	30716651	30716651	G	A	nonsynonymous SNV	HEBP2	./.:.:.:.:.:.:.	./.:.:.:.:.:.:.	./.:.:.:.:.:.:.	0/1:0,1:0.667:1:0,0:0,1:0,0,1,0	./.:.:.:.:.:.:.	./.:.:.:.:.:.:.	./.:.:.:.:.:.:.	./.:.:.:.:.:.:.
chr1	30740800	30740806	ACTCCTCC	A	frameshift deletion	NHSL1	./.:.:.:.:.:.:.	./.:.:.:.:.:.:.	0/1:125,4:0.041:129:71,0:49,2:63,62,2,2	./.:.:.:.:.:.:.	./.:.:.:.:.:.:.	0/1:260,6:0.037:266:136,3:114,3:135,125,4,2	./.:.:.:.:.:.:.	./.:.:.:.:.:.:.
chr1	30747368	30747368	C	CTG	frameshift insertion	NHSL1	./.:.:.:.:.:.:.:.:.:.	./.:.:.:.:.:.:.:.:.:.	0|1:83,6:0.096:89:41,2:42,4:0|1:30747368_C_CTG:30747368:38,45,0,6	./.:.:.:.:.:.:.:.:.:.	./.:.:.:.:.:.:.:.:.:.	0|1:136,10:0.087:146:63,8:72,2:0|1:30747368_C_CTG:30747368:61,75,4,6	./.:.:.:.:.:.:.:.:.:.	./.:.:.:.:.:.:.:.:.:.
chr1	30747371	30747372	CCA	C	frameshift deletion	NHSL1	./.:.:.:.:.:.:.:.:.:.	./.:.:.:.:.:.:.:.:.:.	0|1:83,6:0.096:89:41,2:42,4:0|1:30747368_C_CTG:30747368:38,45,0,6	./.:.:.:.:.:.:.:.:.:.	./.:.:.:.:.:.:.:.:.:.	0|1:137,10:0.087:147:63,8:73,2:0|1:30747368_C_CTG:30747368:62,75,4,6	./.:.:.:.:.:.:.:.:.:.	./.:.:.:.:.:.:.:.:.:.
chr1	31178174	31178175	CTG	C	frameshift deletion	REPS1	./.:.:.:.:.:.:.:.:.:.	./.:.:.:.:.:.:.:.:.:.	./.:.:.:.:.:.:.:.:.:.	./.:.:.:.:.:.:.:.:.:.	./.:.:.:.:.:.:.:.:.:.	0|1:129,5:0.071:134:74,2:54,2:0|1:31178173_CTG_C:31178173:64,65,3,2	./.:.:.:.:.:.:.:.:.:.	./.:.:.:.:.:.:.:.:.:.
chr1	31178177	31178177	T	TCA	frameshift insertion	REPS1	./.:.:.:.:.:.:.:.:.:.	./.:.:.:.:.:.:.:.:.:.	./.:.:.:.:.:.:.:.:.:.	./.:.:.:.:.:.:.:.:.:.	./.:.:.:.:.:.:.:.:.:.	0|1:129,5:0.071:134:73,2:54,3:0|1:31178173_CTG_C:31178173:64,65,3,2	./.:.:.:.:.:.:.:.:.:.	./.:.:.:.:.:.:.:.:.:.
chr1	31524061	31524061	G	A	nonsynonymous SNV	CITED2	./.:.:.:.:.:.:.	./.:.:.:.:.:.:.	./.:.:.:.:.:.:.	./.:.:.:.:.:.:.	./.:.:.:.:.:.:.	0/1:78,2:0.032:80:30,0:48,2:43,35,1,1	./.:.:.:.:.:.:.	./.:.:.:.:.:.:.
chr1	33789722	33789722	C	T	synonymous SNV	NMBR	./.:.:.:.:.:.:.	./.:.:.:.:.:.:.	./.:.:.:.:.:.:.	./.:.:.:.:.:.:.	0/1:25,23:0.487:48:11,13:14,10:14,11,14,9	./.:.:.:.:.:.:.	./.:.:.:.:.:.:.	./.:.:.:.:.:.:.
chr1	34386640	34386640	G	C	nonsynonymous SNV	HIVEP2	./.:.:.:.:.:.:.:.:.:.	./.:.:.:.:.:.:.:.:.:.	./.:.:.:.:.:.:.:.:.:.	./.:.:.:.:.:.:.:.:.:.	0|1:84,4:0.051:88:36,0:45,4:0|1:34386640_G_C:34386640:46,38,1,3	./.:.:.:.:.:.:.:.:.:.	./.:.:.:.:.:.:.:.:.:.	./.:.:.:.:.:.:.:.:.:.
chr1	34386642	34386642	C	CTGGTGGCAGGCACATTTCCCACATCCCCTTGTGCAGCACCCTCAG	nonframeshift insertion	HIVEP2	./.:.:.:.:.:.:.:.:.:.	./.:.:.:.:.:.:.:.:.:.	./.:.:.:.:.:.:.:.:.:.	./.:.:.:.:.:.:.:.:.:.	0|1:83,4:0.051:87:34,0:46,4:0|1:34386640_G_C:34386640:46,37,1,3	./.:.:.:.:.:.:.:.:.:.	./.:.:.:.:.:.:.:.:.:.	./.:.:.:.:.:.:.:.:.:.
chr1	34974467	34974467	G	T	nonsynonymous SNV		./.:.:.:.:.:.:.	./.:.:.:.:.:.:.	./.:.:.:.:.:.:.	./.:.:.:.:.:.:.	./.:.:.:.:.:.:.	./.:.:.:.:.:.:.	0/1:0,2:0.667:2:0,2:0,0:0,0,1,1	./.:.:.:.:.:.:.
chr1	35299377	35299377	T	C	nonsynonymous SNV	PHACTR2	./.:.:.:.:.:.:.	./.:.:.:.:.:.:.	./.:.:.:.:.:.:.	./.:.:.:.:.:.:.	./.:.:.:.:.:.:.	0/1:46,2:0.081:48:21,2:25,0:21,25,2,0	./.:.:.:.:.:.:.	./.:.:.:.:.:.:.
chr1	35407392	35407392	T	C	nonsynonymous SNV	ZC2HC1B	./.:.:.:.:.:.:.	./.:.:.:.:.:.:.	0/1:28,3:0.12:31:13,0:15,3:12,16,2,1	./.:.:.:.:.:.:.	./.:.:.:.:.:.:.	./.:.:.:.:.:.:.	./.:.:.:.:.:.:.	./.:.:.:.:.:.:.
chr1	35409851	35409851	A	G	nonsynonymous SNV	ZC2HC1B	0/1:28,2:0.12:30:13,2:15,0:16,12,2,0	./.:.:.:.:.:.:.	./.:.:.:.:.:.:.	./.:.:.:.:.:.:.	./.:.:.:.:.:.:.	./.:.:.:.:.:.:.	./.:.:.:.:.:.:.	./.:.:.:.:.:.:.
chr1	35419607	35419607	G	T	synonymous SNV	PLAGL1	./.:.:.:.:.:.:.	./.:.:.:.:.:.:.	0/1:53,55:0.5:108:20,29:33,26:28,25,27,28	./.:.:.:.:.:.:.	./.:.:.:.:.:.:.	./.:.:.:.:.:.:.	./.:.:.:.:.:.:.	./.:.:.:.:.:.:.
chr1	35419778	35419778	A	AT	frameshift insertion	PLAGL1	./.:.:.:.:.:.:.:.:.:.	./.:.:.:.:.:.:.:.:.:.	./.:.:.:.:.:.:.:.:.:.	./.:.:.:.:.:.:.:.:.:.	./.:.:.:.:.:.:.:.:.:.	0|1:144,8:0.078:152:62,7:81,1:0|1:35419778_A_AT:35419778:67,77,2,6	./.:.:.:.:.:.:.:.:.:.	./.:.:.:.:.:.:.:.:.:.
chr1	35419781	35419781	CA	C	frameshift deletion	PLAGL1	./.:.:.:.:.:.:.:.:.:.	./.:.:.:.:.:.:.:.:.:.	./.:.:.:.:.:.:.:.:.:.	./.:.:.:.:.:.:.:.:.:.	./.:.:.:.:.:.:.:.:.:.	0|1:144,8:0.078:152:62,7:81,1:0|1:35419778_A_AT:35419778:67,77,2,6	./.:.:.:.:.:.:.:.:.:.	./.:.:.:.:.:.:.:.:.:.
chr1	35419799	35419799	G	GGGCTTCT	frameshift insertion	PLAGL1	0/1:146,4:0.037:150:84,2:62,2:68,78,1,3	./.:.:.:.:.:.:.	./.:.:.:.:.:.:.	./.:.:.:.:.:.:.	./.:.:.:.:.:.:.	./.:.:.:.:.:.:.	./.:.:.:.:.:.:.	./.:.:.:.:.:.:.
chr1	36156167	36156167	T	A	synonymous SNV	UTRN	0|1:44,2:0.1:46:19,2:25,0:0|1:36156167_T_A:36156167:19,25,0,2	./.:.:.:.:.:.:.:.:.:.	./.:.:.:.:.:.:.:.:.:.	./.:.:.:.:.:.:.:.:.:.	./.:.:.:.:.:.:.:.:.:.	./.:.:.:.:.:.:.:.:.:.	./.:.:.:.:.:.:.:.:.:.	./.:.:.:.:.:.:.:.:.:.
chr1	36591354	36591354	T	C	nonsynonymous SNV		./.:.:.:.:.:.:.	./.:.:.:.:.:.:.	./.:.:.:.:.:.:.	0/1:24,4:0.217:28:10,3:13,1:17,7,4,0	./.:.:.:.:.:.:.	./.:.:.:.:.:.:.	./.:.:.:.:.:.:.	./.:.:.:.:.:.:.
chr1	36870608	36870608	C	T	nonsynonymous SNV	EPM2A	./.:.:.:.:.:.:.	0/1:29,15:0.316:44:10,8:19,7:14,15,5,10	./.:.:.:.:.:.:.	./.:.:.:.:.:.:.	./.:.:.:.:.:.:.	./.:.:.:.:.:.:.	./.:.:.:.:.:.:.	./.:.:.:.:.:.:.
chr1	37208751	37208751	A	AGAGTG	frameshift insertion	GRM1	./.:.:.:.:.:.:.:.:.:.	./.:.:.:.:.:.:.:.:.:.	./.:.:.:.:.:.:.:.:.:.	./.:.:.:.:.:.:.:.:.:.	0|1:58,4:0.072:62:29,3:29,1:0|1:37208751_A_AGAGTG:37208751:26,32,2,2	./.:.:.:.:.:.:.:.:.:.	./.:.:.:.:.:.:.:.:.:.	./.:.:.:.:.:.:.:.:.:.
chr1	37208756	37208760	TCACTC	T	frameshift deletion	GRM1	./.:.:.:.:.:.:.:.:.:.	./.:.:.:.:.:.:.:.:.:.	./.:.:.:.:.:.:.:.:.:.	./.:.:.:.:.:.:.:.:.:.	0|1:60,4:0.07:64:30,3:28,1:0|1:37208751_A_AGAGTG:37208751:27,33,2,2	./.:.:.:.:.:.:.:.:.:.	./.:.:.:.:.:.:.:.:.:.	./.:.:.:.:.:.:.:.:.:.
chr1	37533914	37533914	G	A	nonsynonymous SNV	GRM1	./.:.:.:.:.:.:.	0/1:55,6:0.122:61:35,2:20,4:31,24,3,3	./.:.:.:.:.:.:.	./.:.:.:.:.:.:.	./.:.:.:.:.:.:.	./.:.:.:.:.:.:.	./.:.:.:.:.:.:.	./.:.:.:.:.:.:.
chr1	37597712	37597712	C	T	nonsynonymous SNV	GRM1	./.:.:.:.:.:.:.:.:.:.	./.:.:.:.:.:.:.:.:.:.	./.:.:.:.:.:.:.:.:.:.	./.:.:.:.:.:.:.:.:.:.	./.:.:.:.:.:.:.:.:.:.	0|1:50,2:0.057:52:27,0:23,2:0|1:37597712_C_T:37597712:22,28,1,1	./.:.:.:.:.:.:.:.:.:.	./.:.:.:.:.:.:.:.:.:.
chr1	37807222	37807222	G	A	synonymous SNV	ADGB	0/1:18,2:0.187:20:10,1:8,1:7,11,1,1	./.:.:.:.:.:.:.	./.:.:.:.:.:.:.	./.:.:.:.:.:.:.	./.:.:.:.:.:.:.	./.:.:.:.:.:.:.	./.:.:.:.:.:.:.	0/1:13,2:0.214:15:3,1:10,1:6,7,1,1
chr1	38412847	38412847	T	C	nonsynonymous SNV	STXBP5	./.:.:.:.:.:.:.	./.:.:.:.:.:.:.	./.:.:.:.:.:.:.	./.:.:.:.:.:.:.	0/1:34,3:0.093:37:15,0:19,3:14,20,2,1	./.:.:.:.:.:.:.	./.:.:.:.:.:.:.	./.:.:.:.:.:.:.
chr1	39373373	39373373	C	T	synonymous SNV	SASH1	./.:.:.:.:.:.:.	./.:.:.:.:.:.:.	./.:.:.:.:.:.:.	./.:.:.:.:.:.:.	0/1:49,8:0.104:57:26,0:23,8:16,33,4,4	./.:.:.:.:.:.:.	./.:.:.:.:.:.:.	./.:.:.:.:.:.:.
chr1	40179914	40179914	G	GATACCACCCC	frameshift insertion	TAB2	./.:.:.:.:.:.:.	0/1:57,4:0.059:61:30,4:27,0:25,32,2,2	./.:.:.:.:.:.:.	./.:.:.:.:.:.:.	./.:.:.:.:.:.:.	./.:.:.:.:.:.:.	./.:.:.:.:.:.:.	./.:.:.:.:.:.:.
chr1	40563340	40563344	CTGGTG	C	frameshift deletion	LRP11	./.:.:.:.:.:.:.	./.:.:.:.:.:.:.	./.:.:.:.:.:.:.	./.:.:.:.:.:.:.	./.:.:.:.:.:.:.	./.:.:.:.:.:.:.	./.:.:.:.:.:.:.	0/1:119,3:0.035:122:49,1:63,2:64,55,2,1
chr1	41259870	41259870	T	C	nonsynonymous SNV	PLEKHG1	./.:.:.:.:.:.:.	./.:.:.:.:.:.:.	0/1:52,2:0.075:54:20,0:32,2:22,30,0,2	./.:.:.:.:.:.:.	./.:.:.:.:.:.:.	./.:.:.:.:.:.:.	./.:.:.:.:.:.:.	./.:.:.:.:.:.:.
chr1	41381864	41381864	A	G	synonymous SNV	MTHFD1L	./.:.:.:.:.:.:.:.:.:.	./.:.:.:.:.:.:.:.:.:.	./.:.:.:.:.:.:.:.:.:.	0|1:75,2:0.041:77:33,0:41,2:0|1:41381864_A_G:41381864:37,38,1,1	./.:.:.:.:.:.:.:.:.:.	./.:.:.:.:.:.:.:.:.:.	./.:.:.:.:.:.:.:.:.:.	./.:.:.:.:.:.:.:.:.:.
chr1	41381872	41381872	T	C	nonsynonymous SNV	MTHFD1L	./.:.:.:.:.:.:.:.:.:.	./.:.:.:.:.:.:.:.:.:.	./.:.:.:.:.:.:.:.:.:.	0|1:74,2:0.042:76:33,0:39,2:0|1:41381864_A_G:41381864:35,39,1,1	./.:.:.:.:.:.:.:.:.:.	./.:.:.:.:.:.:.:.:.:.	./.:.:.:.:.:.:.:.:.:.	./.:.:.:.:.:.:.:.:.:.
chr1	41704216	41704216	CA	C	frameshift deletion	AKAP12	./.:.:.:.:.:.:.	./.:.:.:.:.:.:.	./.:.:.:.:.:.:.	./.:.:.:.:.:.:.	./.:.:.:.:.:.:.	0/1:61,6:0.118:67:34,3:27,3:29,32,3,3	./.:.:.:.:.:.:.	./.:.:.:.:.:.:.
chr1	42384319	42384319	G	GCCAGCTCGGT	frameshift insertion	SYNE1	./.:.:.:.:.:.:.:.:.:.	0|1:24,3:0.174:27:10,1:14,1:0|1:42384319_G_GCCAGCTCGGT:42384319:12,12,1,2	./.:.:.:.:.:.:.:.:.:.	./.:.:.:.:.:.:.:.:.:.	./.:.:.:.:.:.:.:.:.:.	./.:.:.:.:.:.:.:.:.:.	./.:.:.:.:.:.:.:.:.:.	./.:.:.:.:.:.:.:.:.:.
chr1	42384324	42384324	GA	G	frameshift deletion	SYNE1	./.:.:.:.:.:.:.:.:.:.	0|1:24,3:0.174:27:10,2:13,1:0|1:42384319_G_GCCAGCTCGGT:42384319:12,12,1,2	./.:.:.:.:.:.:.:.:.:.	./.:.:.:.:.:.:.:.:.:.	./.:.:.:.:.:.:.:.:.:.	./.:.:.:.:.:.:.:.:.:.	./.:.:.:.:.:.:.:.:.:.	./.:.:.:.:.:.:.:.:.:.
chr1	42570527	42570531	GACAGA	G	frameshift deletion	SYNE1	./.:.:.:.:.:.:.:.:.:.	./.:.:.:.:.:.:.:.:.:.	./.:.:.:.:.:.:.:.:.:.	./.:.:.:.:.:.:.:.:.:.	./.:.:.:.:.:.:.:.:.:.	./.:.:.:.:.:.:.:.:.:.	./.:.:.:.:.:.:.:.:.:.	0|1:74,4:0.071:78:31,2:38,2:0|1:42570526_GACAGA_G:42570526:38,36,2,2
chr1	42570533	42570533	C	CTCTGT	frameshift insertion	SYNE1	./.:.:.:.:.:.:.:.:.:.	./.:.:.:.:.:.:.:.:.:.	./.:.:.:.:.:.:.:.:.:.	./.:.:.:.:.:.:.:.:.:.	./.:.:.:.:.:.:.:.:.:.	./.:.:.:.:.:.:.:.:.:.	./.:.:.:.:.:.:.:.:.:.	0|1:71,4:0.074:75:34,2:35,2:0|1:42570526_GACAGA_G:42570526:35,36,2,2
chr1	42625571	42625571	G	T	nonsynonymous SNV	SYNE1	./.:.:.:.:.:.:.	./.:.:.:.:.:.:.	./.:.:.:.:.:.:.	./.:.:.:.:.:.:.	./.:.:.:.:.:.:.	0/1:64,22:0.263:86:35,17:29,5:34,30,14,8	0/1:43,26:0.366:69:24,9:19,17:24,19,14,12	./.:.:.:.:.:.:.
chr1	43155503	43155503	C	G	nonsynonymous SNV	MTRF1L	./.:.:.:.:.:.:.:.:.:.	./.:.:.:.:.:.:.:.:.:.	0|1:51,3:0.091:54:25,2:26,1:0|1:43155503_C_G:43155503:23,28,0,3	./.:.:.:.:.:.:.:.:.:.	./.:.:.:.:.:.:.:.:.:.	./.:.:.:.:.:.:.:.:.:.	./.:.:.:.:.:.:.:.:.:.	./.:.:.:.:.:.:.:.:.:.
chr1	43155509	43155509	C	CTATGCTGACTA	frameshift insertion	MTRF1L	./.:.:.:.:.:.:.:.:.:.	./.:.:.:.:.:.:.:.:.:.	0|1:48,3:0.097:51:25,2:23,1:0|1:43155503_C_G:43155503:23,25,0,3	./.:.:.:.:.:.:.:.:.:.	./.:.:.:.:.:.:.:.:.:.	./.:.:.:.:.:.:.:.:.:.	./.:.:.:.:.:.:.:.:.:.	./.:.:.:.:.:.:.:.:.:.
chr1	44020341	44020341	C	T	synonymous SNV	OPRM1	./.:.:.:.:.:.:.	./.:.:.:.:.:.:.	./.:.:.:.:.:.:.	./.:.:.:.:.:.:.	./.:.:.:.:.:.:.	0/1:64,31:0.312:95:35,18:29,13:26,38,14,17	0/1:54,32:0.37:86:29,19:25,13:27,27,15,17	./.:.:.:.:.:.:.
chr1	44896885	44896885	G	T	stopgain	TIAM2	./.:.:.:.:.:.:.	./.:.:.:.:.:.:.	./.:.:.:.:.:.:.	./.:.:.:.:.:.:.	./.:.:.:.:.:.:.	./.:.:.:.:.:.:.	0/1:1,2:0.5:3:1,0:0,2:1,0,1,1	./.:.:.:.:.:.:.
chr1	44896966	44896966	G	C	nonsynonymous SNV	TIAM2	./.:.:.:.:.:.:.:.:.:.	./.:.:.:.:.:.:.:.:.:.	./.:.:.:.:.:.:.:.:.:.	./.:.:.:.:.:.:.:.:.:.	0|1:7,2:0.218:9:4,0:3,2:0|1:44896966_G_C:44896966:4,3,1,1	./.:.:.:.:.:.:.:.:.:.	./.:.:.:.:.:.:.:.:.:.	./.:.:.:.:.:.:.:.:.:.
chr1	44896970	44896970	C	CTGG	nonframeshift insertion	TIAM2	./.:.:.:.:.:.:.:.:.:.	./.:.:.:.:.:.:.:.:.:.	./.:.:.:.:.:.:.:.:.:.	./.:.:.:.:.:.:.:.:.:.	0|1:7,2:0.218:9:4,0:3,2:0|1:44896966_G_C:44896966:4,3,1,1	./.:.:.:.:.:.:.:.:.:.	./.:.:.:.:.:.:.:.:.:.	./.:.:.:.:.:.:.:.:.:.
chr1	44897554	44897554	A	G	nonsynonymous SNV	TIAM2	./.:.:.:.:.:.:.	./.:.:.:.:.:.:.	./.:.:.:.:.:.:.	./.:.:.:.:.:.:.	./.:.:.:.:.:.:.	./.:.:.:.:.:.:.	0/1:0,2:0.667:2:0,2:0,0:0,0,1,1	./.:.:.:.:.:.:.
chr1	44992664	44992664	C	G	nonsynonymous SNV	TIAM2	./.:.:.:.:.:.:.	./.:.:.:.:.:.:.	0/1:61,3:0.074:64:38,2:23,1:27,34,0,3	./.:.:.:.:.:.:.	./.:.:.:.:.:.:.	./.:.:.:.:.:.:.	./.:.:.:.:.:.:.	./.:.:.:.:.:.:.
chr1	46901239	46901239	C	T	synonymous SNV	TMEM242	./.:.:.:.:.:.:.	./.:.:.:.:.:.:.	./.:.:.:.:.:.:.	./.:.:.:.:.:.:.	0/1:16,22:0.611:38:9,13:7,9:10,6,12,10	./.:.:.:.:.:.:.	./.:.:.:.:.:.:.	./.:.:.:.:.:.:.
chr1	47609815	47609815	C	T	nonsynonymous SNV	SERAC1	./.:.:.:.:.:.:.	./.:.:.:.:.:.:.	./.:.:.:.:.:.:.	./.:.:.:.:.:.:.	0/1:10,32:0.75:42:5,24:5,8:5,5,13,19	./.:.:.:.:.:.:.	./.:.:.:.:.:.:.	./.:.:.:.:.:.:.
chr1	47948044	47948044	C	T	nonsynonymous SNV	TULP4	./.:.:.:.:.:.:.	./.:.:.:.:.:.:.	./.:.:.:.:.:.:.	./.:.:.:.:.:.:.	./.:.:.:.:.:.:.	0/1:29,30:0.514:59:11,16:18,14:16,13,17,13	0/1:18,39:0.684:57:13,14:5,25:10,8,22,17	./.:.:.:.:.:.:.
chr1	47948268	47948268	C	T	synonymous SNV	TULP4	0/1:55,122:0.69:177:33,51:22,71:28,27,69,53	./.:.:.:.:.:.:.	./.:.:.:.:.:.:.	./.:.:.:.:.:.:.	./.:.:.:.:.:.:.	./.:.:.:.:.:.:.	./.:.:.:.:.:.:.	0/1:40,111:0.707:151:23,46:17,65:21,19,60,51
chr1	47948330	47948330	T	C	synonymous SNV	TULP4	./.:.:.:.:.:.:.	./.:.:.:.:.:.:.	./.:.:.:.:.:.:.	./.:.:.:.:.:.:.	./.:.:.:.:.:.:.	0/1:141,105:0.43:246:52,44:89,61:71,70,52,53	0/1:108,124:0.519:232:50,64:58,60:53,55,62,62	./.:.:.:.:.:.:.
chr1	47948879	47948879	G	A	synonymous SNV	TULP4	./.:.:.:.:.:.:.	./.:.:.:.:.:.:.	./.:.:.:.:.:.:.	0/1:37,37:0.436:74:18,21:19,16:19,18,18,19	./.:.:.:.:.:.:.	./.:.:.:.:.:.:.	./.:.:.:.:.:.:.	./.:.:.:.:.:.:.
chr1	48066340	48066340	G	A	synonymous SNV	DYNLT1	./.:.:.:.:.:.:.	./.:.:.:.:.:.:.	./.:.:.:.:.:.:.	./.:.:.:.:.:.:.	0/1:13,8:0.421:21:8,5:5,2:7,6,5,3	./.:.:.:.:.:.:.	./.:.:.:.:.:.:.	./.:.:.:.:.:.:.
chr1	48085105	48085108	CTGGG	C	frameshift deletion	SYTL3	0|1:48,3:0.086:51:26,1:20,2:0|1:48085104_CTGGG_C:48085104:25,23,1,2	./.:.:.:.:.:.:.:.:.:.	./.:.:.:.:.:.:.:.:.:.	./.:.:.:.:.:.:.:.:.:.	./.:.:.:.:.:.:.:.:.:.	./.:.:.:.:.:.:.:.:.:.	0/1:60,4:0.098:64:32,3:24,1:.:.:.:35,25,2,2	./.:.:.:.:.:.:.:.:.:.
chr1	48085116	48085116	C	G	nonsynonymous SNV	SYTL3	0|1:45,2:0.063:47:27,0:18,2:0|1:48085104_CTGGG_C:48085104:24,21,1,1	./.:.:.:.:.:.:.:.:.:.	./.:.:.:.:.:.:.:.:.:.	./.:.:.:.:.:.:.:.:.:.	./.:.:.:.:.:.:.:.:.:.	./.:.:.:.:.:.:.:.:.:.	./.:.:.:.:.:.:.:.:.:.	./.:.:.:.:.:.:.:.:.:.
chr1	48161770	48161770	T	A	nonsynonymous SNV	EZR	./.:.:.:.:.:.:.:.:.:.	./.:.:.:.:.:.:.:.:.:.	0|1:22,2:0.125:24:10,0:11,2:0|1:48161770_T_A:48161770:13,9,0,2	./.:.:.:.:.:.:.:.:.:.	./.:.:.:.:.:.:.:.:.:.	./.:.:.:.:.:.:.:.:.:.	./.:.:.:.:.:.:.:.:.:.	./.:.:.:.:.:.:.:.:.:.
chr1	48161773	48161773	T	A	nonsynonymous SNV	EZR	./.:.:.:.:.:.:.:.:.:.	./.:.:.:.:.:.:.:.:.:.	0|1:22,2:0.125:24:11,0:11,2:0|1:48161770_T_A:48161770:13,9,0,2	./.:.:.:.:.:.:.:.:.:.	./.:.:.:.:.:.:.:.:.:.	./.:.:.:.:.:.:.:.:.:.	./.:.:.:.:.:.:.:.:.:.	./.:.:.:.:.:.:.:.:.:.
chr1	48563010	48563010	G	C	nonsynonymous SNV	FNDC1	./.:.:.:.:.:.:.	./.:.:.:.:.:.:.	0/1:25,21:0.472:46:7,12:18,9:10,15,10,11	./.:.:.:.:.:.:.	./.:.:.:.:.:.:.	./.:.:.:.:.:.:.	./.:.:.:.:.:.:.	./.:.:.:.:.:.:.
chr1	48569396	48569401	CCTCTTT	C	nonframeshift deletion	FNDC1	./.:.:.:.:.:.:.	./.:.:.:.:.:.:.	./.:.:.:.:.:.:.	./.:.:.:.:.:.:.	./.:.:.:.:.:.:.	0/1:100,6:0.096:106:52,2:40,4:54,46,5,1	./.:.:.:.:.:.:.	./.:.:.:.:.:.:.
chr1	48955398	48955398	T	A	synonymous SNV	SOD2	./.:.:.:.:.:.:.:.:.:.	./.:.:.:.:.:.:.:.:.:.	./.:.:.:.:.:.:.:.:.:.	./.:.:.:.:.:.:.:.:.:.	./.:.:.:.:.:.:.:.:.:.	./.:.:.:.:.:.:.:.:.:.	0|1:16,2:0.141:18:10,2:6,0:0|1:48955398_T_A:48955398:6,10,1,1	./.:.:.:.:.:.:.:.:.:.
chr1	48955414	48955414	C	T	nonsynonymous SNV	SOD2	./.:.:.:.:.:.:.:.:.:.	./.:.:.:.:.:.:.:.:.:.	./.:.:.:.:.:.:.:.:.:.	./.:.:.:.:.:.:.:.:.:.	./.:.:.:.:.:.:.:.:.:.	./.:.:.:.:.:.:.:.:.:.	0|1:13,2:0.154:15:6,2:7,0:0|1:48955398_T_A:48955398:6,7,1,1	./.:.:.:.:.:.:.:.:.:.
chr1	49104803	49104803	TC	T	frameshift deletion	MAS1	./.:.:.:.:.:.:.:.:.:.	./.:.:.:.:.:.:.:.:.:.	0|1:100,5:0.069:105:43,1:55,4:0|1:49104802_TC_T:49104802:46,54,1,4	./.:.:.:.:.:.:.:.:.:.	./.:.:.:.:.:.:.:.:.:.	0|1:110,4:0.048:114:60,2:47,2:0|1:49104802_TC_T:49104802:54,56,2,2	./.:.:.:.:.:.:.:.:.:.	./.:.:.:.:.:.:.:.:.:.
chr1	49104807	49104807	A	AG	frameshift insertion	MAS1	./.:.:.:.:.:.:.:.:.:.	./.:.:.:.:.:.:.:.:.:.	0|1:99,5:0.068:104:45,1:52,4:0|1:49104802_TC_T:49104802:46,53,1,4	./.:.:.:.:.:.:.:.:.:.	./.:.:.:.:.:.:.:.:.:.	0|1:108,3:0.04:111:62,2:45,1:0|1:49104802_TC_T:49104802:52,56,1,2	./.:.:.:.:.:.:.:.:.:.	./.:.:.:.:.:.:.:.:.:.
chr1	49514517	49514517	G	GT	frameshift insertion	PLG	./.:.:.:.:.:.:.:.:.:.	./.:.:.:.:.:.:.:.:.:.	./.:.:.:.:.:.:.:.:.:.	./.:.:.:.:.:.:.:.:.:.	./.:.:.:.:.:.:.:.:.:.	./.:.:.:.:.:.:.:.:.:.	0|1:55,8:0.121:63:27,2:28,6:0|1:49514517_G_GT:49514517:21,34,4,4	./.:.:.:.:.:.:.:.:.:.
chr1	49514518	49514518	G	GGTCCAGGAGTGCT	frameshift insertion	PLG	./.:.:.:.:.:.:.:.:.:.	./.:.:.:.:.:.:.:.:.:.	./.:.:.:.:.:.:.:.:.:.	./.:.:.:.:.:.:.:.:.:.	./.:.:.:.:.:.:.:.:.:.	./.:.:.:.:.:.:.:.:.:.	0|1:55,8:0.121:63:27,2:28,6:0|1:49514517_G_GT:49514517:21,34,4,4	./.:.:.:.:.:.:.:.:.:.
chr1	49738797	49738797	G	T	nonsynonymous SNV	AGPAT4	./.:.:.:.:.:.:.	./.:.:.:.:.:.:.	./.:.:.:.:.:.:.	./.:.:.:.:.:.:.	0/1:33,44:0.569:77:12,18:21,26:24,9,25,19	./.:.:.:.:.:.:.	./.:.:.:.:.:.:.	./.:.:.:.:.:.:.
chr1	49741232	49741232	A	T	nonsynonymous SNV	AGPAT4	./.:.:.:.:.:.:.:.:.:.	./.:.:.:.:.:.:.:.:.:.	0|1:65,5:0.107:70:26,0:39,5:0|1:49741232_A_T:49741232:30,35,2,3	./.:.:.:.:.:.:.:.:.:.	./.:.:.:.:.:.:.:.:.:.	./.:.:.:.:.:.:.:.:.:.	./.:.:.:.:.:.:.:.:.:.	./.:.:.:.:.:.:.:.:.:.
chr1	49741241	49741241	A	AGTTTGAGATTGACTTTCTCTGTGGT	frameshift insertion	AGPAT4	./.:.:.:.:.:.:.:.:.:.	./.:.:.:.:.:.:.:.:.:.	0|1:66,3:0.073:69:25,0:40,3:0|1:49741232_A_T:49741232:33,33,0,3	./.:.:.:.:.:.:.:.:.:.	./.:.:.:.:.:.:.:.:.:.	./.:.:.:.:.:.:.:.:.:.	./.:.:.:.:.:.:.:.:.:.	./.:.:.:.:.:.:.:.:.:.
chr1	53422112	53422112	A	T	nonsynonymous SNV	C1H6orf118	./.:.:.:.:.:.:.	./.:.:.:.:.:.:.	./.:.:.:.:.:.:.	./.:.:.:.:.:.:.	0/1:7,5:0.462:12:4,3:3,2:4,3,1,4	./.:.:.:.:.:.:.	./.:.:.:.:.:.:.	./.:.:.:.:.:.:.
chr1	53436296	53436296	T	TGGAGAAGCCTCCAAGAAAAGAGGCTTCTCCAGAACTGC	frameshift insertion	C1H6orf118	./.:.:.:.:.:.:.	./.:.:.:.:.:.:.	0/1:108,7:0.082:115:49,2:56,4:60,48,2,5	./.:.:.:.:.:.:.	./.:.:.:.:.:.:.	./.:.:.:.:.:.:.	./.:.:.:.:.:.:.	./.:.:.:.:.:.:.
chr1	53436523	53436523	C	CCCA,CCCAATGCCAGTAGACCAAA	nonframeshift insertion	C1H6orf118	./.:.:.:.:.:.:.:.:.:.	./.:.:.:.:.:.:.:.:.:.	0|1:104,3,.:0.043,.:107:63,1,.:38,2,.:0|1:53436523_C_CCCA:53436523:40,64,0,3	./.:.:.:.:.:.:.:.:.:.	./.:.:.:.:.:.:.:.:.:.	0/2:138,.,6:.,0.062:144:61,.,5:77,.,1:.:.:.:59,79,1,5	./.:.:.:.:.:.:.:.:.:.	./.:.:.:.:.:.:.:.:.:.
chr1	53436526	53436528	TTGG	T	nonframeshift deletion	C1H6orf118	./.:.:.:.:.:.:.:.:.:.	./.:.:.:.:.:.:.:.:.:.	0|1:105,3:0.043:108:62,1:39,2:0|1:53436523_C_CCCA:53436523:41,64,0,3	./.:.:.:.:.:.:.:.:.:.	./.:.:.:.:.:.:.:.:.:.	./.:.:.:.:.:.:.:.:.:.	./.:.:.:.:.:.:.:.:.:.	./.:.:.:.:.:.:.:.:.:.
chr1	53846364	53846364	T	TTGTCCAGCACCCAGAGGTGCTGGACAAAG	frameshift insertion		./.:.:.:.:.:.:.	./.:.:.:.:.:.:.	./.:.:.:.:.:.:.	./.:.:.:.:.:.:.	./.:.:.:.:.:.:.	0/1:139,8:0.08:147:83,2:56,1:75,64,5,3	./.:.:.:.:.:.:.	./.:.:.:.:.:.:.
chr1	55005443	55005443	G	A	nonsynonymous SNV		./.:.:.:.:.:.:.	./.:.:.:.:.:.:.	./.:.:.:.:.:.:.	./.:.:.:.:.:.:.	./.:.:.:.:.:.:.	0/1:0,23:0.933:23:0,12:0,11:0,0,13,10	0/1:2,25:0.875:27:2,18:0,7:1,1,13,12	./.:.:.:.:.:.:.
chr1	55035141	55035141	C	A	stopgain		./.:.:.:.:.:.:.:.:.:.	./.:.:.:.:.:.:.:.:.:.	./.:.:.:.:.:.:.:.:.:.	./.:.:.:.:.:.:.:.:.:.	./.:.:.:.:.:.:.:.:.:.	0|1:1,70:0.958:71:1,38:0,31:0|1:55035141_C_A:55035141:1,0,35,35	./.:.:.:.:.:.:.:.:.:.	./.:.:.:.:.:.:.:.:.:.
chr1	55035149	55035149	T	A	nonsynonymous SNV		./.:.:.:.:.:.:.:.:.:.	./.:.:.:.:.:.:.:.:.:.	./.:.:.:.:.:.:.:.:.:.	./.:.:.:.:.:.:.:.:.:.	./.:.:.:.:.:.:.:.:.:.	0|1:1,71:0.958:72:1,41:0,30:0|1:55035141_C_A:55035141:1,0,36,35	./.:.:.:.:.:.:.:.:.:.	./.:.:.:.:.:.:.:.:.:.
chr1	55036484	55036484	G	T	nonsynonymous SNV	TTLL2	./.:.:.:.:.:.:.	./.:.:.:.:.:.:.	./.:.:.:.:.:.:.	./.:.:.:.:.:.:.	./.:.:.:.:.:.:.	0/1:0,53:0.974:53:0,24:0,29:0,0,26,27	0/1:0,46:0.968:46:0,18:0,27:0,0,22,24	./.:.:.:.:.:.:.
chr1	55036589	55036589	C	G	nonsynonymous SNV	TTLL2	./.:.:.:.:.:.:.	./.:.:.:.:.:.:.	./.:.:.:.:.:.:.	./.:.:.:.:.:.:.	./.:.:.:.:.:.:.	0/1:0,66:0.977:66:0,30:0,36:0,0,34,32	0/1:0,81:0.981:81:0,52:0,29:0,0,44,37	./.:.:.:.:.:.:.
chr1	55036929	55036929	G	A	nonsynonymous SNV	TTLL2	./.:.:.:.:.:.:.	./.:.:.:.:.:.:.	./.:.:.:.:.:.:.	./.:.:.:.:.:.:.	./.:.:.:.:.:.:.	0/1:0,77:0.98:77:0,42:0,35:0,0,39,38	0/1:0,52:0.969:52:0,24:0,28:0,0,26,26	./.:.:.:.:.:.:.
chr1	55037834	55037838	CTTCTG	C	frameshift deletion	TTLL2	0|1:120,5:0.062:125:72,3:46,2:0|1:55037833_CTTCTG_C:55037833:47,73,1,4	./.:.:.:.:.:.:.:.:.:.	./.:.:.:.:.:.:.:.:.:.	./.:.:.:.:.:.:.:.:.:.	./.:.:.:.:.:.:.:.:.:.	./.:.:.:.:.:.:.:.:.:.	./.:.:.:.:.:.:.:.:.:.	./.:.:.:.:.:.:.:.:.:.
chr1	55037840	55037840	C	CCAGAA	frameshift insertion	TTLL2	0|1:114,5:0.064:119:66,3:42,2:0|1:55037833_CTTCTG_C:55037833:44,70,1,4	./.:.:.:.:.:.:.:.:.:.	./.:.:.:.:.:.:.:.:.:.	./.:.:.:.:.:.:.:.:.:.	./.:.:.:.:.:.:.:.:.:.	./.:.:.:.:.:.:.:.:.:.	./.:.:.:.:.:.:.:.:.:.	./.:.:.:.:.:.:.:.:.:.
chr1	55068635	55068635	T	G	nonsynonymous SNV	UNC93A	./.:.:.:.:.:.:.	./.:.:.:.:.:.:.	./.:.:.:.:.:.:.	./.:.:.:.:.:.:.	./.:.:.:.:.:.:.	0/1:0,40:0.964:40:0,25:0,15:0,0,19,21	0/1:0,44:0.963:44:0,9:0,35:0,0,21,23	./.:.:.:.:.:.:.
chr1	55073891	55073891	T	C	synonymous SNV	UNC93A	./.:.:.:.:.:.:.	./.:.:.:.:.:.:.	./.:.:.:.:.:.:.	./.:.:.:.:.:.:.	./.:.:.:.:.:.:.	./.:.:.:.:.:.:.	0/1:0,26:0.944:26:0,8:0,18:0,0,11,15	./.:.:.:.:.:.:.
chr1	55074925	55074925	C	T	nonsynonymous SNV	UNC93A	./.:.:.:.:.:.:.	./.:.:.:.:.:.:.	./.:.:.:.:.:.:.	./.:.:.:.:.:.:.	./.:.:.:.:.:.:.	0/1:0,39:0.964:39:0,16:0,23:0,0,24,15	0/1:0,25:0.937:25:0,16:0,9:0,0,14,11	./.:.:.:.:.:.:.
chr1	55516995	55516995	C	G	nonsynonymous SNV	AFDN	./.:.:.:.:.:.:.	0/1:17,7:0.291:24:6,1:11,5:1,16,1,6	./.:.:.:.:.:.:.	./.:.:.:.:.:.:.	./.:.:.:.:.:.:.	./.:.:.:.:.:.:.	./.:.:.:.:.:.:.	./.:.:.:.:.:.:.
chr1	55529265	55529265	G	A	synonymous SNV	AFDN	./.:.:.:.:.:.:.	./.:.:.:.:.:.:.	./.:.:.:.:.:.:.	./.:.:.:.:.:.:.	0/1:52,60:0.562:112:31,41:21,19:19,33,23,37	./.:.:.:.:.:.:.	./.:.:.:.:.:.:.	./.:.:.:.:.:.:.
chr1	56415137	56415140	AGGCG	A	frameshift deletion	THBS2	./.:.:.:.:.:.:.:.:.:.	./.:.:.:.:.:.:.:.:.:.	./.:.:.:.:.:.:.:.:.:.	./.:.:.:.:.:.:.:.:.:.	./.:.:.:.:.:.:.:.:.:.	0|1:22,3:0.175:25:16,2:6,1:0|1:56415136_AGGCG_A:56415136:11,11,1,2	./.:.:.:.:.:.:.:.:.:.	./.:.:.:.:.:.:.:.:.:.
chr1	56415142	56415142	G	GAA	frameshift insertion	THBS2	./.:.:.:.:.:.:.:.:.:.	./.:.:.:.:.:.:.:.:.:.	./.:.:.:.:.:.:.:.:.:.	./.:.:.:.:.:.:.:.:.:.	./.:.:.:.:.:.:.:.:.:.	0|1:21,3:0.187:24:15,2:6,1:0|1:56415136_AGGCG_A:56415136:11,10,1,2	./.:.:.:.:.:.:.:.:.:.	./.:.:.:.:.:.:.:.:.:.
chr1	56415971	56415971	A	ACCGAGTGCTCCACCACCT	nonframeshift insertion	THBS2	./.:.:.:.:.:.:.	./.:.:.:.:.:.:.	0/1:61,3:0.061:64:31,1:30,2:20,41,1,2	./.:.:.:.:.:.:.	./.:.:.:.:.:.:.	0/1:58,5:0.089:63:24,1:34,4:26,32,2,3	./.:.:.:.:.:.:.	./.:.:.:.:.:.:.
chr1	56814570	56814570	G	T	nonsynonymous SNV	DSE	0/1:111,3:0.051:114:62,1:49,2:52,59,0,3	./.:.:.:.:.:.:.	./.:.:.:.:.:.:.	./.:.:.:.:.:.:.	0/1:115,4:0.05:119:51,1:63,3:49,66,1,3	./.:.:.:.:.:.:.	./.:.:.:.:.:.:.	./.:.:.:.:.:.:.
chr1	56814580	56814580	C	CCG	frameshift insertion	DSE	./.:.:.:.:.:.:.:.:.:.	./.:.:.:.:.:.:.:.:.:.	./.:.:.:.:.:.:.:.:.:.	./.:.:.:.:.:.:.:.:.:.	./.:.:.:.:.:.:.:.:.:.	./.:.:.:.:.:.:.:.:.:.	0|1:58,3:0.078:61:23,1:35,2:0|1:56814580_C_CCG:56814580:26,32,1,2	./.:.:.:.:.:.:.:.:.:.
chr1	56814581	56814581	A	C,T	nonsynonymous SNV	DSE	./.:.:.:.:.:.:.:.:.:.	./.:.:.:.:.:.:.:.:.:.	./.:.:.:.:.:.:.:.:.:.	./.:.:.:.:.:.:.:.:.:.	0/1:109,5,.:0.063,.:114:48,2,.:61,3,.:46,63,1,4:.:.:.	./.:.:.:.:.:.:.:.:.:.	0|2:58,.,3:.,0.079:61:23,.,1:34,.,2:26,32,1,2:0|1:56814580_C_CCG:56814580	./.:.:.:.:.:.:.:.:.:.
chr1	57142942	57142942	A	G	nonsynonymous SNV	KPNA5	./.:.:.:.:.:.:.	./.:.:.:.:.:.:.	./.:.:.:.:.:.:.	./.:.:.:.:.:.:.	./.:.:.:.:.:.:.	0/1:26,2:0.09:28:13,2:13,0:11,15,1,1	./.:.:.:.:.:.:.	./.:.:.:.:.:.:.
chr1	57828770	57828770	G	A	synonymous SNV	GOPC	./.:.:.:.:.:.:.	./.:.:.:.:.:.:.	./.:.:.:.:.:.:.	./.:.:.:.:.:.:.	./.:.:.:.:.:.:.	0/1:54,4:0.075:58:22,4:32,0:27,27,2,2	./.:.:.:.:.:.:.	./.:.:.:.:.:.:.
chr1	60820317	60820317	T	C	synonymous SNV	TBC1D32	./.:.:.:.:.:.:.	./.:.:.:.:.:.:.	./.:.:.:.:.:.:.	./.:.:.:.:.:.:.	0/1:43,3:0.077:46:20,1:23,2:25,18,1,2	./.:.:.:.:.:.:.	./.:.:.:.:.:.:.	./.:.:.:.:.:.:.
chr1	62026362	62026362	CT	C	frameshift deletion	PKIB	./.:.:.:.:.:.:.	./.:.:.:.:.:.:.	0/1:2,8:0.663:10:0,4:2,4:2,0,4,4	./.:.:.:.:.:.:.	./.:.:.:.:.:.:.	./.:.:.:.:.:.:.	./.:.:.:.:.:.:.	./.:.:.:.:.:.:.
chr1	62098423	62098423	C	CGCG	nonframeshift insertion	SMPDL3A	./.:.:.:.:.:.:.:.:.:.	./.:.:.:.:.:.:.:.:.:.	./.:.:.:.:.:.:.:.:.:.	./.:.:.:.:.:.:.:.:.:.	./.:.:.:.:.:.:.:.:.:.	./.:.:.:.:.:.:.:.:.:.	0|1:65,4:0.073:69:32,1:31,1:0|1:62098423_C_CGCG:62098423:32,33,2,2	./.:.:.:.:.:.:.:.:.:.
chr1	62098429	62098432	CAAAA	C	frameshift deletion	SMPDL3A	./.:.:.:.:.:.:.:.:.:.	./.:.:.:.:.:.:.:.:.:.	./.:.:.:.:.:.:.:.:.:.	./.:.:.:.:.:.:.:.:.:.	./.:.:.:.:.:.:.:.:.:.	./.:.:.:.:.:.:.:.:.:.	0|1:69,5:0.091:74:36,3:31,2:0|1:62098423_C_CGCG:62098423:35,34,2,3	./.:.:.:.:.:.:.:.:.:.
chr1	64247651	64247651	G	A	synonymous SNV	HDDC2	./.:.:.:.:.:.:.	./.:.:.:.:.:.:.	./.:.:.:.:.:.:.	./.:.:.:.:.:.:.	./.:.:.:.:.:.:.	0/1:0,2:0.684:2:0,2:0,0:0,0,1,1	./.:.:.:.:.:.:.	./.:.:.:.:.:.:.
chr1	66013125	66013125	G	C	nonsynonymous SNV	ECHDC1	./.:.:.:.:.:.:.	./.:.:.:.:.:.:.	./.:.:.:.:.:.:.	./.:.:.:.:.:.:.	0/1:57,2:0.061:59:24,0:31,2:29,28,0,2	./.:.:.:.:.:.:.	./.:.:.:.:.:.:.	./.:.:.:.:.:.:.
chr1	66204042	66204042	C	T	nonsynonymous SNV		./.:.:.:.:.:.:.:.:.:.	./.:.:.:.:.:.:.:.:.:.	./.:.:.:.:.:.:.:.:.:.	./.:.:.:.:.:.:.:.:.:.	0|1:17,2:0.111:19:11,0:6,2:0|1:66204042_C_T:66204042:10,7,1,1	./.:.:.:.:.:.:.:.:.:.	./.:.:.:.:.:.:.:.:.:.	./.:.:.:.:.:.:.:.:.:.
chr1	66204060	66204060	G	A	nonsynonymous SNV		./.:.:.:.:.:.:.:.:.:.	./.:.:.:.:.:.:.:.:.:.	./.:.:.:.:.:.:.:.:.:.	./.:.:.:.:.:.:.:.:.:.	0|1:15,2:0.124:17:9,0:6,2:0|1:66204042_C_T:66204042:10,5,1,1	./.:.:.:.:.:.:.:.:.:.	./.:.:.:.:.:.:.:.:.:.	./.:.:.:.:.:.:.:.:.:.
chr1	66722588	66722588	G	T	nonsynonymous SNV	PTPRK	./.:.:.:.:.:.:.	./.:.:.:.:.:.:.	./.:.:.:.:.:.:.	./.:.:.:.:.:.:.	./.:.:.:.:.:.:.	0/1:21,20:0.517:41:10,5:11,15:11,10,10,10	0/1:42,25:0.39:67:20,18:21,7:21,21,13,12	./.:.:.:.:.:.:.
chr1	67057853	67057853	G	A	nonsynonymous SNV	PTPRK	./.:.:.:.:.:.:.	./.:.:.:.:.:.:.	./.:.:.:.:.:.:.	0/1:2,2:0.5:4:1,1:1,1:0,2,0,2	./.:.:.:.:.:.:.	./.:.:.:.:.:.:.	./.:.:.:.:.:.:.	./.:.:.:.:.:.:.
chr1	68848356	68848356	C	CCAGG	frameshift insertion	TMEM200A	0/1:105,3:0.048:108:58,1:46,2:45,60,1,2	./.:.:.:.:.:.:.	./.:.:.:.:.:.:.	./.:.:.:.:.:.:.	./.:.:.:.:.:.:.	./.:.:.:.:.:.:.	./.:.:.:.:.:.:.	./.:.:.:.:.:.:.
chr1	69140829	69140829	T	A	nonsynonymous SNV	EPB41L2	./.:.:.:.:.:.:.	./.:.:.:.:.:.:.	./.:.:.:.:.:.:.	./.:.:.:.:.:.:.	./.:.:.:.:.:.:.	./.:.:.:.:.:.:.	./.:.:.:.:.:.:.	0/1:57,4:0.084:61:25,4:30,0:28,29,3,1
chr1	69223392	69223392	T	G	nonsynonymous SNV	EPB41L2	./.:.:.:.:.:.:.	0/1:0,53:0.974:53:0,30:0,23:0,0,25,28	./.:.:.:.:.:.:.	./.:.:.:.:.:.:.	./.:.:.:.:.:.:.	./.:.:.:.:.:.:.	./.:.:.:.:.:.:.	./.:.:.:.:.:.:.
chr1	69444355	69444355	C	T	nonsynonymous SNV	AKAP7	./.:.:.:.:.:.:.	./.:.:.:.:.:.:.	./.:.:.:.:.:.:.	./.:.:.:.:.:.:.	./.:.:.:.:.:.:.	./.:.:.:.:.:.:.	0/1:0,2:0.667:2:0,0:0,2:0,0,1,1	./.:.:.:.:.:.:.
chr1	69444384	69444384	G	C	synonymous SNV	AKAP7	./.:.:.:.:.:.:.	./.:.:.:.:.:.:.	./.:.:.:.:.:.:.	./.:.:.:.:.:.:.	./.:.:.:.:.:.:.	./.:.:.:.:.:.:.	0/1:0,2:0.667:2:0,0:0,2:0,0,1,1	./.:.:.:.:.:.:.
chr1	69728154	69728157	ATCTC	A	frameshift deletion		./.:.:.:.:.:.:.	./.:.:.:.:.:.:.	./.:.:.:.:.:.:.	./.:.:.:.:.:.:.	./.:.:.:.:.:.:.	0/1:154,3:0.031:157:75,3:77,0:72,82,1,2	./.:.:.:.:.:.:.	./.:.:.:.:.:.:.
chr1	69729121	69729121	T	A	nonsynonymous SNV		0|1:134,3:0.042:137:69,2:63,1:0|1:69729121_T_A:69729121:70,64,2,1	./.:.:.:.:.:.:.:.:.:.	./.:.:.:.:.:.:.:.:.:.	./.:.:.:.:.:.:.:.:.:.	./.:.:.:.:.:.:.:.:.:.	./.:.:.:.:.:.:.:.:.:.	./.:.:.:.:.:.:.:.:.:.	./.:.:.:.:.:.:.:.:.:.
chr1	69729127	69729127	C	G	nonsynonymous SNV		0|1:133,3:0.042:136:71,2:62,1:0|1:69729121_T_A:69729121:70,63,2,1	./.:.:.:.:.:.:.:.:.:.	./.:.:.:.:.:.:.:.:.:.	./.:.:.:.:.:.:.:.:.:.	./.:.:.:.:.:.:.:.:.:.	./.:.:.:.:.:.:.:.:.:.	./.:.:.:.:.:.:.:.:.:.	./.:.:.:.:.:.:.:.:.:.
chr1	70342457	70342457	G	A	synonymous SNV	HABP4	./.:.:.:.:.:.:.	0/1:0,55:0.977:55:0,32:0,23:0,0,16,39	./.:.:.:.:.:.:.	./.:.:.:.:.:.:.	./.:.:.:.:.:.:.	./.:.:.:.:.:.:.	./.:.:.:.:.:.:.	./.:.:.:.:.:.:.
chr1	70461825	70461825	C	T	nonsynonymous SNV	ZNF367	./.:.:.:.:.:.:.	./.:.:.:.:.:.:.	./.:.:.:.:.:.:.	./.:.:.:.:.:.:.	./.:.:.:.:.:.:.	./.:.:.:.:.:.:.	./.:.:.:.:.:.:.	0/1:29,3:0.115:32:20,1:9,2:16,13,2,1
chr1	70479932	70479932	G	A	nonsynonymous SNV	ZNF367	./.:.:.:.:.:.:.	./.:.:.:.:.:.:.	./.:.:.:.:.:.:.	./.:.:.:.:.:.:.	./.:.:.:.:.:.:.	0/1:10,5:0.333:15:5,2:5,3:6,4,2,3	0/1:10,3:0.333:13:4,3:6,0:5,5,1,2	./.:.:.:.:.:.:.
chr1	70483039	70483039	C	G	nonsynonymous SNV	ZNF367	./.:.:.:.:.:.:.:.:.:.	./.:.:.:.:.:.:.:.:.:.	0|1:45,2:0.085:47:30,2:15,0:0|1:70483039_C_G:70483039:24,21,0,2	./.:.:.:.:.:.:.:.:.:.	./.:.:.:.:.:.:.:.:.:.	./.:.:.:.:.:.:.:.:.:.	./.:.:.:.:.:.:.:.:.:.	./.:.:.:.:.:.:.:.:.:.
chr1	70487568	70487568	T	TGGGGC	frameshift insertion	SLC35D2	./.:.:.:.:.:.:.	0/1:0,5:0.857:5:0,0:0,5:0,0,5,0	./.:.:.:.:.:.:.	./.:.:.:.:.:.:.	./.:.:.:.:.:.:.	./.:.:.:.:.:.:.	./.:.:.:.:.:.:.	./.:.:.:.:.:.:.
chr1	71246781	71246781	A	G	nonsynonymous SNV	PTCH1	./.:.:.:.:.:.:.:.:.:.	./.:.:.:.:.:.:.:.:.:.	./.:.:.:.:.:.:.:.:.:.	./.:.:.:.:.:.:.:.:.:.	./.:.:.:.:.:.:.:.:.:.	./.:.:.:.:.:.:.:.:.:.	./.:.:.:.:.:.:.:.:.:.	0|1:17,2:0.143:19:6,2:9,0:0|1:71246781_A_G:71246781:10,7,1,1
chr1	71305158	71305158	C	T	nonsynonymous SNV	PTCH1	0/1:73,3:0.051:76:32,1:37,2:30,43,2,1	./.:.:.:.:.:.:.	./.:.:.:.:.:.:.	./.:.:.:.:.:.:.	./.:.:.:.:.:.:.	./.:.:.:.:.:.:.	./.:.:.:.:.:.:.	./.:.:.:.:.:.:.
chr1	71305322	71305322	C	CT	frameshift insertion	PTCH1	./.:.:.:.:.:.:.:.:.:.	0|1:43,3:0.111:46:22,0:21,3:0|1:71305322_C_CT:71305322:23,20,3,0	./.:.:.:.:.:.:.:.:.:.	./.:.:.:.:.:.:.:.:.:.	./.:.:.:.:.:.:.:.:.:.	./.:.:.:.:.:.:.:.:.:.	./.:.:.:.:.:.:.:.:.:.	./.:.:.:.:.:.:.:.:.:.
chr1	71305331	71305331	GA	G	frameshift deletion	PTCH1	./.:.:.:.:.:.:.:.:.:.	0|1:45,3:0.105:48:24,0:20,3:0|1:71305322_C_CT:71305322:25,20,3,0	./.:.:.:.:.:.:.:.:.:.	./.:.:.:.:.:.:.:.:.:.	./.:.:.:.:.:.:.:.:.:.	./.:.:.:.:.:.:.:.:.:.	./.:.:.:.:.:.:.:.:.:.	./.:.:.:.:.:.:.:.:.:.
chr1	71305508	71305508	C	CAGTCCCCG	frameshift insertion	PTCH1	./.:.:.:.:.:.:.:.:.:.	0|1:65,5:0.094:70:36,1:28,3:33,32,2,3:0|1:71305508_C_CAGTCCCCG:71305508	./.:.:.:.:.:.:.:.:.:.	0/1:91,5:0.079:96:52,2:39,3:46,45,3,2:.:.:.	./.:.:.:.:.:.:.:.:.:.	./.:.:.:.:.:.:.:.:.:.	./.:.:.:.:.:.:.:.:.:.	./.:.:.:.:.:.:.:.:.:.
chr1	71305511	71305518	ACGGGGACT	A	frameshift deletion	PTCH1	./.:.:.:.:.:.:.:.:.:.	0|1:69,5:0.089:74:36,1:29,4:35,34,2,3:0|1:71305508_C_CAGTCCCCG:71305508	./.:.:.:.:.:.:.:.:.:.	0/1:95,5:0.078:100:52,2:39,3:47,48,3,2:.:.:.	./.:.:.:.:.:.:.:.:.:.	./.:.:.:.:.:.:.:.:.:.	./.:.:.:.:.:.:.:.:.:.	./.:.:.:.:.:.:.:.:.:.
chr1	71489603	71489603	T	A	nonsynonymous SNV	FANCC	./.:.:.:.:.:.:.	./.:.:.:.:.:.:.	./.:.:.:.:.:.:.	./.:.:.:.:.:.:.	0/1:48,3:0.1:51:30,3:18,0:23,25,3,0	./.:.:.:.:.:.:.	./.:.:.:.:.:.:.	./.:.:.:.:.:.:.
chr1	71965790	71965790	A	C	synonymous SNV	AOPEP	./.:.:.:.:.:.:.:.:.:.	./.:.:.:.:.:.:.:.:.:.	./.:.:.:.:.:.:.:.:.:.	./.:.:.:.:.:.:.:.:.:.	./.:.:.:.:.:.:.:.:.:.	0|1:38,2:0.093:40:15,1:23,1:0|1:71965790_A_C:71965790:15,23,2,0	./.:.:.:.:.:.:.:.:.:.	./.:.:.:.:.:.:.:.:.:.
chr1	71965791	71965791	G	T	nonsynonymous SNV	AOPEP	./.:.:.:.:.:.:.:.:.:.	./.:.:.:.:.:.:.:.:.:.	./.:.:.:.:.:.:.:.:.:.	./.:.:.:.:.:.:.:.:.:.	./.:.:.:.:.:.:.:.:.:.	0|1:38,2:0.093:40:15,1:23,1:0|1:71965790_A_C:71965790:15,23,2,0	./.:.:.:.:.:.:.:.:.:.	./.:.:.:.:.:.:.:.:.:.
chr1	72281060	72281060	T	C	nonsynonymous SNV	DAPK1	0|1:127,7:0.071:134:73,5:52,2:0|1:72281060_T_C:72281060:64,63,1,6	0|1:75,2:0.048:77:32,2:42,0:0|1:72281060_T_C:72281060:39,36,2,0	./.:.:.:.:.:.:.:.:.:.	./.:.:.:.:.:.:.:.:.:.	./.:.:.:.:.:.:.:.:.:.	0/1:70,4:0.094:74:30,1:40,3:.:.:.:35,35,3,1	./.:.:.:.:.:.:.:.:.:.	0|1:84,5:0.078:89:43,3:41,2:0|1:72281060_T_C:72281060:38,46,3,2
chr1	72281073	72281073	G	A	nonsynonymous SNV	DAPK1	0|1:134,7:0.068:141:76,5:58,2:0|1:72281060_T_C:72281060:72,62,1,6	0|1:74,3:0.05:77:32,3:40,0:0|1:72281060_T_C:72281060:40,34,2,1	./.:.:.:.:.:.:.:.:.:.	./.:.:.:.:.:.:.:.:.:.	./.:.:.:.:.:.:.:.:.:.	0/1:74,3:0.072:77:33,1:40,2:.:.:.:38,36,2,1	./.:.:.:.:.:.:.:.:.:.	0|1:78,5:0.082:83:41,3:35,2:0|1:72281060_T_C:72281060:38,40,3,2
chr1	72329229	72329229	G	A	nonsynonymous SNV	DAPK1	./.:.:.:.:.:.:.	0/1:0,35:0.964:35:0,17:0,18:0,0,15,20	./.:.:.:.:.:.:.	./.:.:.:.:.:.:.	0/1:21,24:0.476:45:11,15:9,9:8,13,10,14	./.:.:.:.:.:.:.	./.:.:.:.:.:.:.	./.:.:.:.:.:.:.
chr1	72329245	72329245	T	C	synonymous SNV	DAPK1	0/1:77,4:0.054:81:36,4:41,0:33,44,2,2	./.:.:.:.:.:.:.	./.:.:.:.:.:.:.	./.:.:.:.:.:.:.	./.:.:.:.:.:.:.	./.:.:.:.:.:.:.	./.:.:.:.:.:.:.	./.:.:.:.:.:.:.
chr1	72927867	72927867	G	A	synonymous SNV	GAS1	./.:.:.:.:.:.:.	0/1:0,10:0.88:10:0,7:0,3:0,0,5,5	./.:.:.:.:.:.:.	./.:.:.:.:.:.:.	./.:.:.:.:.:.:.	./.:.:.:.:.:.:.	./.:.:.:.:.:.:.	./.:.:.:.:.:.:.
chr1	72928268	72928268	G	C	nonsynonymous SNV	GAS1	./.:.:.:.:.:.:.:.:.:.	./.:.:.:.:.:.:.:.:.:.	./.:.:.:.:.:.:.:.:.:.	./.:.:.:.:.:.:.:.:.:.	./.:.:.:.:.:.:.:.:.:.	./.:.:.:.:.:.:.:.:.:.	./.:.:.:.:.:.:.:.:.:.	0|1:15,2:0.118:17:5,0:9,2:0|1:72928268_G_C:72928268:11,4,1,1
chr1	72928270	72928270	G	C	nonsynonymous SNV	GAS1	./.:.:.:.:.:.:.:.:.:.	./.:.:.:.:.:.:.:.:.:.	./.:.:.:.:.:.:.:.:.:.	./.:.:.:.:.:.:.:.:.:.	./.:.:.:.:.:.:.:.:.:.	./.:.:.:.:.:.:.:.:.:.	./.:.:.:.:.:.:.:.:.:.	0|1:15,2:0.118:17:6,0:9,2:0|1:72928268_G_C:72928268:11,4,1,1
chr1	75767421	75767421	C	T	nonsynonymous SNV	UBQLN1	./.:.:.:.:.:.:.	./.:.:.:.:.:.:.	./.:.:.:.:.:.:.	./.:.:.:.:.:.:.	0/1:7,13:0.589:20:2,3:5,10:2,5,7,6	./.:.:.:.:.:.:.	./.:.:.:.:.:.:.	./.:.:.:.:.:.:.
chr1	75831746	75831746	C	A	nonsynonymous SNV	IDNK	./.:.:.:.:.:.:.	./.:.:.:.:.:.:.	./.:.:.:.:.:.:.	./.:.:.:.:.:.:.	0/1:75,55:0.456:130:36,19:37,36:29,46,21,34	./.:.:.:.:.:.:.	./.:.:.:.:.:.:.	./.:.:.:.:.:.:.
chr1	76392341	76392341	C	T	nonsynonymous SNV	RASEF	./.:.:.:.:.:.:.	./.:.:.:.:.:.:.	./.:.:.:.:.:.:.	./.:.:.:.:.:.:.	./.:.:.:.:.:.:.	./.:.:.:.:.:.:.	0/1:2,2:0.5:4:2,2:0,0:1,1,1,1	./.:.:.:.:.:.:.
chr1	77332913	77332913	A	AGATCCAACAAGGACTTTT	nonframeshift insertion		./.:.:.:.:.:.:.	./.:.:.:.:.:.:.	0/1:76,4:0.06:80:28,0:48,2:44,32,2,2	./.:.:.:.:.:.:.	./.:.:.:.:.:.:.	./.:.:.:.:.:.:.	./.:.:.:.:.:.:.	./.:.:.:.:.:.:.
chr1	77332969	77332972	CTTCT	C	frameshift deletion		./.:.:.:.:.:.:.	0/1:111,3:0.045:114:56,1:52,2:60,51,2,1	./.:.:.:.:.:.:.	./.:.:.:.:.:.:.	./.:.:.:.:.:.:.	./.:.:.:.:.:.:.	./.:.:.:.:.:.:.	./.:.:.:.:.:.:.
chr1	77361475	77361475	G	A	nonsynonymous SNV		./.:.:.:.:.:.:.	./.:.:.:.:.:.:.	./.:.:.:.:.:.:.	./.:.:.:.:.:.:.	./.:.:.:.:.:.:.	0/1:0,74:0.98:74:0,30:0,44:0,0,37,37	0/1:0,66:0.977:66:0,37:0,29:0,0,32,34	./.:.:.:.:.:.:.
chr1	77363532	77363535	CTTCT	C	frameshift deletion		./.:.:.:.:.:.:.	./.:.:.:.:.:.:.	0/1:70,5:0.096:75:32,1:35,3:32,38,2,3	./.:.:.:.:.:.:.	./.:.:.:.:.:.:.	./.:.:.:.:.:.:.	./.:.:.:.:.:.:.	./.:.:.:.:.:.:.
chr1	79145931	79145933	TGTG	T	nonframeshift deletion	TLE4	./.:.:.:.:.:.:.:.:.:.	./.:.:.:.:.:.:.:.:.:.	0|1:65,3:0.053:68:41,1:22,2:0|1:79145930_TGTG_T:79145930:21,44,1,2	./.:.:.:.:.:.:.:.:.:.	./.:.:.:.:.:.:.:.:.:.	0|1:51,4:0.117:55:21,2:30,2:0|1:79145930_TGTG_T:79145930:24,27,1,3	./.:.:.:.:.:.:.:.:.:.	./.:.:.:.:.:.:.:.:.:.
chr1	79145935	79145994	CTGGACTCCCCCGAGGGGAAGATGGGTCCTACAGGGAAACAGCAAGGGCAGTAATGCAGCA	C	nonframeshift deletion	TLE4	./.:.:.:.:.:.:.:.:.:.	./.:.:.:.:.:.:.:.:.:.	0|1:75,3:0.052:78:42,1:21,2:0|1:79145930_TGTG_T:79145930:22,53,1,2	./.:.:.:.:.:.:.:.:.:.	./.:.:.:.:.:.:.:.:.:.	0|1:51,4:0.114:55:20,2:30,2:0|1:79145930_TGTG_T:79145930:23,28,1,3	./.:.:.:.:.:.:.:.:.:.	./.:.:.:.:.:.:.:.:.:.
chr1	81818817	81818817	G	C	nonsynonymous SNV	PRUNE2	./.:.:.:.:.:.:.:.:.:.	./.:.:.:.:.:.:.:.:.:.	./.:.:.:.:.:.:.:.:.:.	./.:.:.:.:.:.:.:.:.:.	./.:.:.:.:.:.:.:.:.:.	0|1:21,5:0.21:26:12,5:8,0:0|1:81818817_G_C:81818817:11,10,2,3	./.:.:.:.:.:.:.:.:.:.	./.:.:.:.:.:.:.:.:.:.
chr1	81818820	81818820	G	C	nonsynonymous SNV	PRUNE2	./.:.:.:.:.:.:.:.:.:.	./.:.:.:.:.:.:.:.:.:.	./.:.:.:.:.:.:.:.:.:.	./.:.:.:.:.:.:.:.:.:.	./.:.:.:.:.:.:.:.:.:.	0|1:22,5:0.199:27:13,4:8,0:0|1:81818817_G_C:81818817:12,10,2,3	./.:.:.:.:.:.:.:.:.:.	./.:.:.:.:.:.:.:.:.:.
chr1	82062199	82062199	C	CG	frameshift insertion	RFK	./.:.:.:.:.:.:.:.:.:.	./.:.:.:.:.:.:.:.:.:.	./.:.:.:.:.:.:.:.:.:.	./.:.:.:.:.:.:.:.:.:.	./.:.:.:.:.:.:.:.:.:.	./.:.:.:.:.:.:.:.:.:.	0|1:0,5:0.833:5:0,2:0,3:0|1:82062199_C_CG:82062199:0,0,1,4	./.:.:.:.:.:.:.:.:.:.
chr1	82062223	82062223	A	G	nonsynonymous SNV	RFK	./.:.:.:.:.:.:.:.:.:.	./.:.:.:.:.:.:.:.:.:.	./.:.:.:.:.:.:.:.:.:.	./.:.:.:.:.:.:.:.:.:.	./.:.:.:.:.:.:.:.:.:.	0/1:0,2:0.75:2:0,1:0,1:0,0,1,1:.:.:.	0|1:0,2:0.75:2:0,0:0,1:0,0,0,2:0|1:82062199_C_CG:82062199	./.:.:.:.:.:.:.:.:.:.
chr1	82062378	82062378	A	G	nonsynonymous SNV	RFK	./.:.:.:.:.:.:.	./.:.:.:.:.:.:.	./.:.:.:.:.:.:.	./.:.:.:.:.:.:.	./.:.:.:.:.:.:.	./.:.:.:.:.:.:.	0/1:1,2:0.501:3:1,2:0,0:0,1,1,1	./.:.:.:.:.:.:.
chr1	82107250	82107250	G	T	nonsynonymous SNV	PCSK5	./.:.:.:.:.:.:.	0/1:2,82:0.965:84:0,43:2,36:1,1,39,43	./.:.:.:.:.:.:.	./.:.:.:.:.:.:.	./.:.:.:.:.:.:.	./.:.:.:.:.:.:.	./.:.:.:.:.:.:.	./.:.:.:.:.:.:.
chr1	83149338	83149338	C	T	stopgain	NMRK1	./.:.:.:.:.:.:.	./.:.:.:.:.:.:.	./.:.:.:.:.:.:.	./.:.:.:.:.:.:.	0/1:21,3:0.15:24:11,1:9,2:10,11,1,2	./.:.:.:.:.:.:.	./.:.:.:.:.:.:.	./.:.:.:.:.:.:.
chr1	83188647	83188647	A	T	nonsynonymous SNV	OSTF1	./.:.:.:.:.:.:.	./.:.:.:.:.:.:.	./.:.:.:.:.:.:.	./.:.:.:.:.:.:.	./.:.:.:.:.:.:.	./.:.:.:.:.:.:.	0/1:0,2:0.667:2:0,2:0,0:0,0,1,1	./.:.:.:.:.:.:.
chr1	83244379	83244379	G	GGGGGGC	nonframeshift insertion	C1H9orf40	./.:.:.:.:.:.:.	./.:.:.:.:.:.:.	0/1:11,2:0.151:13:7,2:4,0:5,6,1,1	./.:.:.:.:.:.:.	./.:.:.:.:.:.:.	./.:.:.:.:.:.:.	./.:.:.:.:.:.:.	./.:.:.:.:.:.:.
chr1	83517110	83517110	C	T	nonsynonymous SNV	RORB	./.:.:.:.:.:.:.	./.:.:.:.:.:.:.	./.:.:.:.:.:.:.	./.:.:.:.:.:.:.	./.:.:.:.:.:.:.	0/1:1,62:0.955:63:0,38:1,24:0,1,28,34	0/1:0,96:0.982:96:0,37:0,59:0,0,46,50	./.:.:.:.:.:.:.
chr1	85994471	85994471	A	ACCTGTT	nonframeshift insertion	CEMIP2	./.:.:.:.:.:.:.:.:.:.	./.:.:.:.:.:.:.:.:.:.	./.:.:.:.:.:.:.:.:.:.	./.:.:.:.:.:.:.:.:.:.	./.:.:.:.:.:.:.:.:.:.	./.:.:.:.:.:.:.:.:.:.	0|1:76,6:0.085:82:27,0:47,6:0|1:85994471_A_ACCTGTT:85994471:38,38,3,3	./.:.:.:.:.:.:.:.:.:.
chr1	85994475	85994475	A	AGGTAAGGTCCGG	stopgain	CEMIP2	./.:.:.:.:.:.:.:.:.:.	./.:.:.:.:.:.:.:.:.:.	./.:.:.:.:.:.:.:.:.:.	./.:.:.:.:.:.:.:.:.:.	./.:.:.:.:.:.:.:.:.:.	./.:.:.:.:.:.:.:.:.:.	0|1:76,6:0.085:82:29,0:47,5:0|1:85994471_A_ACCTGTT:85994471:38,38,3,3	./.:.:.:.:.:.:.:.:.:.
chr1	89306435	89306435	T	C	nonsynonymous SNV	DOCK8	./.:.:.:.:.:.:.:.:.:.	./.:.:.:.:.:.:.:.:.:.	0|1:30,2:0.107:32:14,2:16,0:0|1:89306435_T_C:89306435:10,20,0,2	./.:.:.:.:.:.:.:.:.:.	./.:.:.:.:.:.:.:.:.:.	./.:.:.:.:.:.:.:.:.:.	./.:.:.:.:.:.:.:.:.:.	./.:.:.:.:.:.:.:.:.:.
chr1	89306438	89306438	G	A	nonsynonymous SNV	DOCK8	./.:.:.:.:.:.:.:.:.:.	./.:.:.:.:.:.:.:.:.:.	0|1:29,2:0.107:31:14,2:15,0:0|1:89306435_T_C:89306435:9,20,0,2	./.:.:.:.:.:.:.:.:.:.	./.:.:.:.:.:.:.:.:.:.	./.:.:.:.:.:.:.:.:.:.	./.:.:.:.:.:.:.:.:.:.	./.:.:.:.:.:.:.:.:.:.
chr1	89811944	89811944	C	G	nonsynonymous SNV	DMRT3	0|1:105,6:0.06:111:53,3:52,3:0|1:89811944_C_G:89811944:64,41,4,2	./.:.:.:.:.:.:.:.:.:.	./.:.:.:.:.:.:.:.:.:.	./.:.:.:.:.:.:.:.:.:.	./.:.:.:.:.:.:.:.:.:.	./.:.:.:.:.:.:.:.:.:.	./.:.:.:.:.:.:.:.:.:.	./.:.:.:.:.:.:.:.:.:.
chr1	89811950	89811950	C	CGAG	nonframeshift insertion	DMRT3	0|1:110,4:0.035:114:55,2:51,2:0|1:89811944_C_G:89811944:71,39,2,2	./.:.:.:.:.:.:.:.:.:.	./.:.:.:.:.:.:.:.:.:.	./.:.:.:.:.:.:.:.:.:.	./.:.:.:.:.:.:.:.:.:.	./.:.:.:.:.:.:.:.:.:.	./.:.:.:.:.:.:.:.:.:.	./.:.:.:.:.:.:.:.:.:.
chr1	89880615	89880616	ATC	A	frameshift deletion	DMRT2	./.:.:.:.:.:.:.:.:.:.	./.:.:.:.:.:.:.:.:.:.	./.:.:.:.:.:.:.:.:.:.	./.:.:.:.:.:.:.:.:.:.	0|1:30,2:0.069:32:8,2:21,0:0|1:89880614_ATC_A:89880614:23,7,1,1	./.:.:.:.:.:.:.:.:.:.	./.:.:.:.:.:.:.:.:.:.	./.:.:.:.:.:.:.:.:.:.
chr1	89880618	89880618	G	A	nonsynonymous SNV	DMRT2	./.:.:.:.:.:.:.:.:.:.	./.:.:.:.:.:.:.:.:.:.	./.:.:.:.:.:.:.:.:.:.	./.:.:.:.:.:.:.:.:.:.	0|1:30,2:0.069:32:9,2:21,0:0|1:89880614_ATC_A:89880614:23,7,1,1	./.:.:.:.:.:.:.:.:.:.	./.:.:.:.:.:.:.:.:.:.	./.:.:.:.:.:.:.:.:.:.
chr1	90733722	90733722	G	C	nonsynonymous SNV	SMARCA2	./.:.:.:.:.:.:.	./.:.:.:.:.:.:.	0/1:59,4:0.094:63:31,1:28,3:36,23,2,2	./.:.:.:.:.:.:.	./.:.:.:.:.:.:.	./.:.:.:.:.:.:.	./.:.:.:.:.:.:.	./.:.:.:.:.:.:.
chr1	90769739	90769739	C	T	synonymous SNV	SMARCA2	./.:.:.:.:.:.:.	0/1:10,17:0.619:27:7,6:3,11:5,5,10,7	./.:.:.:.:.:.:.	./.:.:.:.:.:.:.	./.:.:.:.:.:.:.	./.:.:.:.:.:.:.	./.:.:.:.:.:.:.	./.:.:.:.:.:.:.
chr1	91339393	91339393	C	T	synonymous SNV	KCNV2	0/1:0,62:0.976:62:0,27:0,35:0,0,31,31	./.:.:.:.:.:.:.	./.:.:.:.:.:.:.	0/1:0,47:0.968:47:0,23:0,23:0,0,26,21	./.:.:.:.:.:.:.	./.:.:.:.:.:.:.	./.:.:.:.:.:.:.	0/1:0,41:0.966:41:0,24:0,17:0,0,19,22
chr1	91391818	91391818	G	A	nonsynonymous SNV	PUM3	./.:.:.:.:.:.:.	0/1:31,13:0.325:44:15,10:15,3:15,16,7,6	./.:.:.:.:.:.:.	./.:.:.:.:.:.:.	./.:.:.:.:.:.:.	./.:.:.:.:.:.:.	./.:.:.:.:.:.:.	./.:.:.:.:.:.:.
chr1	91560404	91560404	G	A	nonsynonymous SNV		./.:.:.:.:.:.:.	0/1:14,6:0.332:20:10,2:4,4:8,6,3,3	./.:.:.:.:.:.:.	./.:.:.:.:.:.:.	./.:.:.:.:.:.:.	./.:.:.:.:.:.:.	./.:.:.:.:.:.:.	./.:.:.:.:.:.:.
chr1	93037947	93037947	C	G	synonymous SNV	PLPP6	./.:.:.:.:.:.:.	0/1:137,5:0.057:142:72,3:65,2:75,62,4,1	./.:.:.:.:.:.:.	./.:.:.:.:.:.:.	0/1:142,4:0.043:146:66,3:75,1:86,56,2,2	./.:.:.:.:.:.:.	./.:.:.:.:.:.:.	./.:.:.:.:.:.:.
chr1	93505041	93505041	G	C	nonsynonymous SNV	RLN2	./.:.:.:.:.:.:.	./.:.:.:.:.:.:.	0/1:29,25:0.489:54:7,10:22,15:8,21,7,18	./.:.:.:.:.:.:.	./.:.:.:.:.:.:.	./.:.:.:.:.:.:.	./.:.:.:.:.:.:.	./.:.:.:.:.:.:.
chr1	94103621	94103621	G	GTATACTGGGAGTATACACAGTATACTGTA	frameshift insertion		./.:.:.:.:.:.:.	./.:.:.:.:.:.:.	0/1:55,3:0.065:58:29,1:26,0:29,26,1,2	./.:.:.:.:.:.:.	./.:.:.:.:.:.:.	./.:.:.:.:.:.:.	./.:.:.:.:.:.:.	./.:.:.:.:.:.:.
chr1	94826156	94826156	A	ATATCGGGGTTGATGAAAGAGG	nonframeshift insertion		./.:.:.:.:.:.:.	./.:.:.:.:.:.:.	0/1:16,3:0.22:19:8,2:8,1:10,6,0,3	./.:.:.:.:.:.:.	./.:.:.:.:.:.:.	./.:.:.:.:.:.:.	./.:.:.:.:.:.:.	./.:.:.:.:.:.:.
chr1	95509669	95509669	C	CGTGGACGCGCTGAAGCTCCACGGGCGA	nonframeshift insertion	NFIL3	./.:.:.:.:.:.:.	./.:.:.:.:.:.:.	./.:.:.:.:.:.:.	./.:.:.:.:.:.:.	./.:.:.:.:.:.:.	./.:.:.:.:.:.:.	./.:.:.:.:.:.:.	0/1:34,4:0.135:38:11,2:23,1:19,15,2,2
chr1	96861426	96861426	C	A	nonsynonymous SNV	SEMA4D	./.:.:.:.:.:.:.	./.:.:.:.:.:.:.	0/1:14,22:0.607:36:9,17:5,5:6,8,9,13	./.:.:.:.:.:.:.	./.:.:.:.:.:.:.	./.:.:.:.:.:.:.	./.:.:.:.:.:.:.	./.:.:.:.:.:.:.
chr1	96868494	96868494	C	T	synonymous SNV	SEMA4D	./.:.:.:.:.:.:.	./.:.:.:.:.:.:.	0/1:28,18:0.4:46:18,3:10,15:14,14,11,7	./.:.:.:.:.:.:.	./.:.:.:.:.:.:.	0/1:0,12:0.893:12:0,3:0,9:0,0,6,6	0/1:0,13:0.903:13:0,6:0,7:0,0,7,6	./.:.:.:.:.:.:.
chr1	97718350	97718350	C	T	synonymous SNV		0/1:75,4:0.074:79:39,2:36,2:33,42,1,3	./.:.:.:.:.:.:.	./.:.:.:.:.:.:.	./.:.:.:.:.:.:.	./.:.:.:.:.:.:.	./.:.:.:.:.:.:.	./.:.:.:.:.:.:.	./.:.:.:.:.:.:.
chr1	97720619	97720619	G	A	synonymous SNV		0/1:80,27:0.267:107:44,13:36,14:37,43,14,13	./.:.:.:.:.:.:.	./.:.:.:.:.:.:.	./.:.:.:.:.:.:.	./.:.:.:.:.:.:.	./.:.:.:.:.:.:.	./.:.:.:.:.:.:.	./.:.:.:.:.:.:.
chr1	97734258	97734258	C	G	nonsynonymous SNV		0/1:32,11:0.285:43:15,9:17,2:18,14,6,5	./.:.:.:.:.:.:.	./.:.:.:.:.:.:.	./.:.:.:.:.:.:.	./.:.:.:.:.:.:.	./.:.:.:.:.:.:.	./.:.:.:.:.:.:.	0/1:27,6:0.192:33:9,5:18,1:10,17,3,3
chr1	97741807	97741807	C	CT	frameshift insertion		./.:.:.:.:.:.:.:.:.:.	0|1:60,3:0.077:63:32,0:28,3:0|1:97741807_C_CT:97741807:28,32,1,2	0|1:80,4:0.08:84:36,3:43,1:0|1:97741807_C_CT:97741807:32,48,2,2	./.:.:.:.:.:.:.:.:.:.	./.:.:.:.:.:.:.:.:.:.	./.:.:.:.:.:.:.:.:.:.	./.:.:.:.:.:.:.:.:.:.	./.:.:.:.:.:.:.:.:.:.
chr1	97741812	97741812	GA	G	frameshift deletion		./.:.:.:.:.:.:.:.:.:.	0|1:61,3:0.077:64:33,0:28,3:0|1:97741807_C_CT:97741807:28,33,1,2	0|1:83,4:0.078:87:35,3:45,1:0|1:97741807_C_CT:97741807:33,50,2,2	./.:.:.:.:.:.:.:.:.:.	./.:.:.:.:.:.:.:.:.:.	./.:.:.:.:.:.:.:.:.:.	./.:.:.:.:.:.:.:.:.:.	./.:.:.:.:.:.:.:.:.:.
chr1	97811789	97811789	G	C	nonsynonymous SNV	ZNF169	0|1:93,6:0.068:99:47,6:43,0:0|1:97811789_G_C:97811789:44,49,2,4	./.:.:.:.:.:.:.:.:.:.	./.:.:.:.:.:.:.:.:.:.	./.:.:.:.:.:.:.:.:.:.	./.:.:.:.:.:.:.:.:.:.	./.:.:.:.:.:.:.:.:.:.	./.:.:.:.:.:.:.:.:.:.	./.:.:.:.:.:.:.:.:.:.
chr1	97811793	97811793	C	CTCATGGGACACCAG	frameshift insertion	ZNF169	0|1:90,6:0.07:96:45,6:42,0:0|1:97811789_G_C:97811789:43,47,2,4	./.:.:.:.:.:.:.:.:.:.	./.:.:.:.:.:.:.:.:.:.	./.:.:.:.:.:.:.:.:.:.	./.:.:.:.:.:.:.:.:.:.	./.:.:.:.:.:.:.:.:.:.	./.:.:.:.:.:.:.:.:.:.	./.:.:.:.:.:.:.:.:.:.
chr1	97812263	97812263	TA	T	frameshift deletion	ZNF169	./.:.:.:.:.:.:.	./.:.:.:.:.:.:.	0/1:157,4:0.026:161:72,0:85,4:77,80,2,2	./.:.:.:.:.:.:.	./.:.:.:.:.:.:.	./.:.:.:.:.:.:.	./.:.:.:.:.:.:.	./.:.:.:.:.:.:.
chr1	98189875	98189878	CCTCT	C	frameshift deletion	PHF2	./.:.:.:.:.:.:.	./.:.:.:.:.:.:.	./.:.:.:.:.:.:.	./.:.:.:.:.:.:.	./.:.:.:.:.:.:.	0/1:40,2:0.069:42:25,0:15,2:17,23,1,1	./.:.:.:.:.:.:.	./.:.:.:.:.:.:.
chr1	98197459	98197459	G	A	nonsynonymous SNV	PHF2	./.:.:.:.:.:.:.	./.:.:.:.:.:.:.	./.:.:.:.:.:.:.	./.:.:.:.:.:.:.	./.:.:.:.:.:.:.	0/1:0,40:0.963:40:0,26:0,14:0,0,20,20	0/1:0,33:0.951:33:0,19:0,12:0,0,17,16	./.:.:.:.:.:.:.
chr1	98277641	98277641	G	GCCA	nonframeshift insertion	FAM120A	./.:.:.:.:.:.:.:.:.:.	./.:.:.:.:.:.:.:.:.:.	./.:.:.:.:.:.:.:.:.:.	./.:.:.:.:.:.:.:.:.:.	./.:.:.:.:.:.:.:.:.:.	./.:.:.:.:.:.:.:.:.:.	0|1:35,3:0.111:38:20,1:15,2:0|1:98277641_G_GCCA:98277641:19,16,1,2	./.:.:.:.:.:.:.:.:.:.
chr1	98277643	98277643	C	CCGGTGCCCTGGG	nonframeshift insertion	FAM120A	./.:.:.:.:.:.:.:.:.:.	./.:.:.:.:.:.:.:.:.:.	./.:.:.:.:.:.:.:.:.:.	./.:.:.:.:.:.:.:.:.:.	./.:.:.:.:.:.:.:.:.:.	./.:.:.:.:.:.:.:.:.:.	0|1:35,3:0.111:38:20,1:15,2:0|1:98277641_G_GCCA:98277641:19,16,1,2	./.:.:.:.:.:.:.:.:.:.
chr1	98895748	98895748	G	A	nonsynonymous SNV	ASPN	0/1:21,10:0.348:31:10,6:11,4:8,13,3,7	./.:.:.:.:.:.:.	./.:.:.:.:.:.:.	./.:.:.:.:.:.:.	./.:.:.:.:.:.:.	./.:.:.:.:.:.:.	./.:.:.:.:.:.:.	0/1:11,4:0.308:15:7,1:4,3:5,6,2,2
chr1	99270991	99270991	C	T	nonsynonymous SNV	MFSD14B	./.:.:.:.:.:.:.	./.:.:.:.:.:.:.	./.:.:.:.:.:.:.	./.:.:.:.:.:.:.	./.:.:.:.:.:.:.	0/1:0,2:0.667:2:0,2:0,0:0,0,1,1	./.:.:.:.:.:.:.	./.:.:.:.:.:.:.
chr1	99389639	99389639	A	AGGTCCCTCATCTTCCAGTGATGTGTGACCTGGGGAGCCTAGTGCTGCG	stopgain	MZF1	./.:.:.:.:.:.:.	./.:.:.:.:.:.:.	0/1:61,4:0.094:65:37,1:23,2:30,31,1,3	./.:.:.:.:.:.:.	./.:.:.:.:.:.:.	./.:.:.:.:.:.:.	./.:.:.:.:.:.:.	./.:.:.:.:.:.:.
chr1	99396584	99396584	T	A	nonsynonymous SNV	MZF1	0|1:61,4:0.087:65:37,0:24,4:0|1:99396584_T_A:99396584:27,34,1,3	./.:.:.:.:.:.:.:.:.:.	./.:.:.:.:.:.:.:.:.:.	./.:.:.:.:.:.:.:.:.:.	./.:.:.:.:.:.:.:.:.:.	./.:.:.:.:.:.:.:.:.:.	./.:.:.:.:.:.:.:.:.:.	./.:.:.:.:.:.:.:.:.:.
chr1	99396592	99396592	C	A	nonsynonymous SNV	MZF1	0|1:61,4:0.087:65:35,0:25,4:0|1:99396584_T_A:99396584:28,33,1,3	./.:.:.:.:.:.:.:.:.:.	./.:.:.:.:.:.:.:.:.:.	./.:.:.:.:.:.:.:.:.:.	./.:.:.:.:.:.:.:.:.:.	./.:.:.:.:.:.:.:.:.:.	./.:.:.:.:.:.:.:.:.:.	./.:.:.:.:.:.:.:.:.:.
chr1	99442543	99442543	G	GCCCCC	frameshift insertion	ZNF446	0|1:56,4:0.104:60:29,1:26,3:0|1:99442543_G_GCCCCC:99442543:30,26,1,3	./.:.:.:.:.:.:.:.:.:.	0|1:45,4:0.113:49:23,0:21,4:0|1:99442543_G_GCCCCC:99442543:20,25,1,3	./.:.:.:.:.:.:.:.:.:.	./.:.:.:.:.:.:.:.:.:.	./.:.:.:.:.:.:.:.:.:.	./.:.:.:.:.:.:.:.:.:.	./.:.:.:.:.:.:.:.:.:.
chr1	99442546	99442550	CGGGGG	C	frameshift deletion	ZNF446	0|1:57,4:0.102:61:30,1:26,3:0|1:99442543_G_GCCCCC:99442543:31,26,1,3	./.:.:.:.:.:.:.:.:.:.	0|1:47,4:0.111:51:24,0:20,4:0|1:99442543_G_GCCCCC:99442543:21,26,1,3	./.:.:.:.:.:.:.:.:.:.	./.:.:.:.:.:.:.:.:.:.	./.:.:.:.:.:.:.:.:.:.	./.:.:.:.:.:.:.:.:.:.	./.:.:.:.:.:.:.:.:.:.
chr1	99451711	99451711	G	C	synonymous SNV		./.:.:.:.:.:.:.:.:.:.	0|1:111,3:0.044:114:59,2:52,1:0|1:99451711_G_C:99451711:52,59,0,3	./.:.:.:.:.:.:.:.:.:.	./.:.:.:.:.:.:.:.:.:.	./.:.:.:.:.:.:.:.:.:.	./.:.:.:.:.:.:.:.:.:.	./.:.:.:.:.:.:.:.:.:.	./.:.:.:.:.:.:.:.:.:.
chr1	99520758	99520758	G	GTCCCT	frameshift insertion	ZNF584	0|1:151,5:0.037:156:71,3:79,2:60,91,2,3:0|1:99520758_G_GTCCCT:99520758	./.:.:.:.:.:.:.:.:.:.	0/1:117,6:0.073:123:58,3:56,3:53,64,0,6:.:.:.	./.:.:.:.:.:.:.:.:.:.	./.:.:.:.:.:.:.:.:.:.	./.:.:.:.:.:.:.:.:.:.	./.:.:.:.:.:.:.:.:.:.	./.:.:.:.:.:.:.:.:.:.
chr1	99520760	99520760	C	CCACCTT	nonframeshift insertion	ZNF584	0|1:151,5:0.037:156:72,2:78,1:60,91,2,3:0|1:99520758_G_GTCCCT:99520758	./.:.:.:.:.:.:.:.:.:.	0/1:116,6:0.074:122:59,3:57,3:52,64,0,6:.:.:.	./.:.:.:.:.:.:.:.:.:.	./.:.:.:.:.:.:.:.:.:.	./.:.:.:.:.:.:.:.:.:.	./.:.:.:.:.:.:.:.:.:.	./.:.:.:.:.:.:.:.:.:.
chr1	99632932	99632932	A	AAAATAAAT	frameshift insertion		./.:.:.:.:.:.:.	./.:.:.:.:.:.:.	0/1:5,14:0.721:19:2,7:3,4:2,3,3,11	./.:.:.:.:.:.:.	./.:.:.:.:.:.:.	./.:.:.:.:.:.:.	./.:.:.:.:.:.:.	./.:.:.:.:.:.:.
chr1	99645580	99645580	T	TCAGCGAAA	frameshift insertion	ZNF8	./.:.:.:.:.:.:.:.:.:.	./.:.:.:.:.:.:.:.:.:.	0|1:75,5:0.091:80:34,1:36,4:0|1:99645580_T_TCAGCGAAA:99645580:33,42,1,4	0|1:87,4:0.077:91:42,3:45,1:0|1:99645580_T_TCAGCGAAA:99645580:44,43,1,3	./.:.:.:.:.:.:.:.:.:.	0|1:67,4:0.08:71:31,3:36,1:0|1:99645580_T_TCAGCGAAA:99645580:33,34,2,2	./.:.:.:.:.:.:.:.:.:.	./.:.:.:.:.:.:.:.:.:.
chr1	99645583	99645590	CTTTCGCTG	C	frameshift deletion	ZNF8	./.:.:.:.:.:.:.:.:.:.	./.:.:.:.:.:.:.:.:.:.	0|1:80,5:0.087:85:35,1:40,4:0|1:99645580_T_TCAGCGAAA:99645580:36,44,1,4	0|1:89,4:0.077:93:41,3:44,1:0|1:99645580_T_TCAGCGAAA:99645580:44,45,1,3	./.:.:.:.:.:.:.:.:.:.	0|1:74,4:0.075:78:31,3:36,1:0|1:99645580_T_TCAGCGAAA:99645580:36,38,2,2	./.:.:.:.:.:.:.:.:.:.	./.:.:.:.:.:.:.:.:.:.
chr1	99785754	99785757	CAGAG	C	frameshift deletion		0/1:149,6:0.051:155:77,3:68,3:80,69,4,2	./.:.:.:.:.:.:.	./.:.:.:.:.:.:.	./.:.:.:.:.:.:.	./.:.:.:.:.:.:.	./.:.:.:.:.:.:.	./.:.:.:.:.:.:.	./.:.:.:.:.:.:.
chr1	99812471	99812471	G	GCCTCTCCATCAGCGTCTCACAC	frameshift insertion	ZSCAN18	0/1:109,5:0.077:114:53,2:56,3:58,51,0,5	./.:.:.:.:.:.:.	./.:.:.:.:.:.:.	./.:.:.:.:.:.:.	./.:.:.:.:.:.:.	./.:.:.:.:.:.:.	./.:.:.:.:.:.:.	./.:.:.:.:.:.:.
chr1	99812903	99812903	C	T	synonymous SNV	ZSCAN18	0/1:35,29:0.426:64:23,16:12,13:15,20,14,15	./.:.:.:.:.:.:.	./.:.:.:.:.:.:.	./.:.:.:.:.:.:.	./.:.:.:.:.:.:.	./.:.:.:.:.:.:.	./.:.:.:.:.:.:.	0/1:31,20:0.378:51:18,13:13,7:17,14,11,9
chr1	100007062	100007062	T	TCAGTATGA	frameshift insertion		./.:.:.:.:.:.:.:.:.:.	./.:.:.:.:.:.:.:.:.:.	./.:.:.:.:.:.:.:.:.:.	./.:.:.:.:.:.:.:.:.:.	./.:.:.:.:.:.:.:.:.:.	0|1:51,3:0.074:54:33,0:16,3:0|1:100007062_T_TCAGTATGA:100007062:24,27,1,2	./.:.:.:.:.:.:.:.:.:.	./.:.:.:.:.:.:.:.:.:.
chr1	100007064	100007064	C	CTTTCCAG	frameshift insertion		./.:.:.:.:.:.:.:.:.:.	./.:.:.:.:.:.:.:.:.:.	./.:.:.:.:.:.:.:.:.:.	./.:.:.:.:.:.:.:.:.:.	./.:.:.:.:.:.:.:.:.:.	0|1:51,3:0.074:54:34,0:17,2:0|1:100007062_T_TCAGTATGA:100007062:24,27,1,2	./.:.:.:.:.:.:.:.:.:.	./.:.:.:.:.:.:.:.:.:.
chr1	100440197	100440202	GTGTTTT	G	nonframeshift deletion	ZNF551	./.:.:.:.:.:.:.	./.:.:.:.:.:.:.	0/1:57,6:0.14:63:33,2:23,3:27,30,2,4	./.:.:.:.:.:.:.	./.:.:.:.:.:.:.	./.:.:.:.:.:.:.	./.:.:.:.:.:.:.	./.:.:.:.:.:.:.
chr1	100548278	100548278	T	TAGCTTCCCCACACACAGTTGCACTGTGTGTGGGGAAGCTATTCACAGTGAGAAA	nonframeshift insertion		./.:.:.:.:.:.:.	./.:.:.:.:.:.:.	./.:.:.:.:.:.:.	./.:.:.:.:.:.:.	./.:.:.:.:.:.:.	./.:.:.:.:.:.:.	./.:.:.:.:.:.:.	0/1:91,6:0.103:97:43,3:44,2:39,52,1,5
chr1	100723781	100723781	T	C	stoploss		./.:.:.:.:.:.:.	./.:.:.:.:.:.:.	./.:.:.:.:.:.:.	./.:.:.:.:.:.:.	./.:.:.:.:.:.:.	0/1:19,21:0.552:40:8,9:11,12:9,10,10,11	0/1:22,17:0.44:39:8,4:14,13:11,11,9,8	./.:.:.:.:.:.:.
chr1	100724889	100724896	GTGCTTCCC	G	frameshift deletion		./.:.:.:.:.:.:.:.:.:.	./.:.:.:.:.:.:.:.:.:.	0|1:172,5:0.043:177:81,3:77,2:0|1:100724888_GTGCTTCCC_G:100724888:88,84,4,1	./.:.:.:.:.:.:.:.:.:.	./.:.:.:.:.:.:.:.:.:.	./.:.:.:.:.:.:.:.:.:.	./.:.:.:.:.:.:.:.:.:.	./.:.:.:.:.:.:.:.:.:.
chr1	100724898	100724898	T	TGGGAAGCA	frameshift insertion		./.:.:.:.:.:.:.:.:.:.	./.:.:.:.:.:.:.:.:.:.	0|1:166,4:0.037:170:79,3:83,1:0|1:100724888_GTGCTTCCC_G:100724888:86,80,4,0	./.:.:.:.:.:.:.:.:.:.	./.:.:.:.:.:.:.:.:.:.	./.:.:.:.:.:.:.:.:.:.	./.:.:.:.:.:.:.:.:.:.	./.:.:.:.:.:.:.:.:.:.
chr1	101108298	101108298	A	C	nonsynonymous SNV	PEG3	./.:.:.:.:.:.:.:.:.:.	./.:.:.:.:.:.:.:.:.:.	0|1:85,3:0.043:88:54,0:31,3:0|1:101108298_A_C:101108298:37,48,2,1	./.:.:.:.:.:.:.:.:.:.	./.:.:.:.:.:.:.:.:.:.	./.:.:.:.:.:.:.:.:.:.	./.:.:.:.:.:.:.:.:.:.	./.:.:.:.:.:.:.:.:.:.
chr1	101108299	101108299	G	T	nonsynonymous SNV	PEG3	./.:.:.:.:.:.:.:.:.:.	./.:.:.:.:.:.:.:.:.:.	0|1:85,3:0.043:88:54,0:31,3:0|1:101108298_A_C:101108298:37,48,2,1	./.:.:.:.:.:.:.:.:.:.	./.:.:.:.:.:.:.:.:.:.	./.:.:.:.:.:.:.:.:.:.	./.:.:.:.:.:.:.:.:.:.	./.:.:.:.:.:.:.:.:.:.
chr1	101118225	101118229	CACCCA	C	frameshift deletion	PEG3	./.:.:.:.:.:.:.:.:.:.	./.:.:.:.:.:.:.:.:.:.	0|1:79,4:0.076:83:44,2:35,2:0|1:101118224_CACCCA_C:101118224:37,42,0,4	./.:.:.:.:.:.:.:.:.:.	./.:.:.:.:.:.:.:.:.:.	./.:.:.:.:.:.:.:.:.:.	./.:.:.:.:.:.:.:.:.:.	./.:.:.:.:.:.:.:.:.:.
chr1	101118237	101118239	TTGA	T	nonframeshift deletion	PEG3	./.:.:.:.:.:.:.:.:.:.	./.:.:.:.:.:.:.:.:.:.	0|1:76,3:0.064:79:42,1:29,1:0|1:101118224_CACCCA_C:101118224:37,39,0,3	./.:.:.:.:.:.:.:.:.:.	./.:.:.:.:.:.:.:.:.:.	./.:.:.:.:.:.:.:.:.:.	./.:.:.:.:.:.:.:.:.:.	./.:.:.:.:.:.:.:.:.:.
chr1	101257433	101257433	G	GAGACAC	nonframeshift insertion		./.:.:.:.:.:.:.:.:.:.	./.:.:.:.:.:.:.:.:.:.	0|1:197,11:0.055:208:105,2:91,9:0|1:101257433_G_GAGACAC:101257433:82,115,4,7	./.:.:.:.:.:.:.:.:.:.	./.:.:.:.:.:.:.:.:.:.	./.:.:.:.:.:.:.:.:.:.	./.:.:.:.:.:.:.:.:.:.	./.:.:.:.:.:.:.:.:.:.
chr1	101257436	101257441	CGTGTCT	C	nonframeshift deletion		./.:.:.:.:.:.:.:.:.:.	./.:.:.:.:.:.:.:.:.:.	0|1:204,11:0.055:215:105,2:87,8:0|1:101257433_G_GAGACAC:101257433:82,122,4,7	./.:.:.:.:.:.:.:.:.:.	./.:.:.:.:.:.:.:.:.:.	./.:.:.:.:.:.:.:.:.:.	./.:.:.:.:.:.:.:.:.:.	./.:.:.:.:.:.:.:.:.:.
chr1	101292910	101292910	G	A	nonsynonymous SNV		./.:.:.:.:.:.:.	0/1:0,2:0.667:2:0,2:0,0:0,0,1,1	./.:.:.:.:.:.:.	./.:.:.:.:.:.:.	./.:.:.:.:.:.:.	./.:.:.:.:.:.:.	./.:.:.:.:.:.:.	./.:.:.:.:.:.:.
chr1	101336521	101336521	T	C	nonsynonymous SNV		./.:.:.:.:.:.:.:.:.:.	./.:.:.:.:.:.:.:.:.:.	./.:.:.:.:.:.:.:.:.:.	./.:.:.:.:.:.:.:.:.:.	./.:.:.:.:.:.:.:.:.:.	0|1:13,3:0.25:16:8,2:4,1:0|1:101336521_T_C:101336521:6,7,2,1	./.:.:.:.:.:.:.:.:.:.	./.:.:.:.:.:.:.:.:.:.
chr1	101336522	101336522	G	A	synonymous SNV		./.:.:.:.:.:.:.:.:.:.	./.:.:.:.:.:.:.:.:.:.	./.:.:.:.:.:.:.:.:.:.	./.:.:.:.:.:.:.:.:.:.	./.:.:.:.:.:.:.:.:.:.	0|1:13,3:0.25:16:8,2:5,1:0|1:101336521_T_C:101336521:6,7,2,1	./.:.:.:.:.:.:.:.:.:.	./.:.:.:.:.:.:.:.:.:.
chr1	101377800	101377800	G	A	synonymous SNV		./.:.:.:.:.:.:.	./.:.:.:.:.:.:.	./.:.:.:.:.:.:.	./.:.:.:.:.:.:.	./.:.:.:.:.:.:.	./.:.:.:.:.:.:.	0/1:1,2:0.5:3:1,0:0,2:1,0,1,1	./.:.:.:.:.:.:.
chr1	101406381	101406381	C	CCTCATCGTGCACCA	frameshift insertion	ZNF71	./.:.:.:.:.:.:.	./.:.:.:.:.:.:.	./.:.:.:.:.:.:.	./.:.:.:.:.:.:.	./.:.:.:.:.:.:.	0/1:35,4:0.134:39:18,3:17,1:15,20,1,3	./.:.:.:.:.:.:.	./.:.:.:.:.:.:.
chr1	101435252	101435252	G	T	nonsynonymous SNV	ZNF470	./.:.:.:.:.:.:.	0/1:17,14:0.44:31:9,6:8,8:10,7,8,6	./.:.:.:.:.:.:.	./.:.:.:.:.:.:.	./.:.:.:.:.:.:.	./.:.:.:.:.:.:.	./.:.:.:.:.:.:.	./.:.:.:.:.:.:.
chr1	101797468	101797468	C	T	synonymous SNV	ZNF787	./.:.:.:.:.:.:.	./.:.:.:.:.:.:.	./.:.:.:.:.:.:.	./.:.:.:.:.:.:.	./.:.:.:.:.:.:.	0/1:31,2:0.136:33:9,1:22,1:15,16,1,1	./.:.:.:.:.:.:.	./.:.:.:.:.:.:.
chr1	101813693	101813693	C	T	stopgain	NLRP5	./.:.:.:.:.:.:.	./.:.:.:.:.:.:.	./.:.:.:.:.:.:.	./.:.:.:.:.:.:.	./.:.:.:.:.:.:.	./.:.:.:.:.:.:.	0/1:80,26:0.237:106:42,16:37,10:40,40,13,13	./.:.:.:.:.:.:.
chr1	101813713	101813713	G	A	synonymous SNV	NLRP5	./.:.:.:.:.:.:.	./.:.:.:.:.:.:.	./.:.:.:.:.:.:.	./.:.:.:.:.:.:.	./.:.:.:.:.:.:.	./.:.:.:.:.:.:.	0/1:85,28:0.246:113:46,16:39,12:43,42,14,14	./.:.:.:.:.:.:.
chr1	101813805	101813805	A	T	nonsynonymous SNV	NLRP5	0/1:105,3:0.052:108:52,1:53,2:39,66,0,3	./.:.:.:.:.:.:.	./.:.:.:.:.:.:.	./.:.:.:.:.:.:.	./.:.:.:.:.:.:.	./.:.:.:.:.:.:.	./.:.:.:.:.:.:.	./.:.:.:.:.:.:.
chr1	102095215	102095215	C	T	nonsynonymous SNV	CCDC106	./.:.:.:.:.:.:.:.:.:.	./.:.:.:.:.:.:.:.:.:.	0|1:54,2:0.042:56:26,2:27,0:0|1:102095215_C_T:102095215:26,28,1,1	./.:.:.:.:.:.:.:.:.:.	./.:.:.:.:.:.:.:.:.:.	./.:.:.:.:.:.:.:.:.:.	./.:.:.:.:.:.:.:.:.:.	./.:.:.:.:.:.:.:.:.:.
chr1	102095221	102095221	C	CCCAGCTGCA	nonframeshift insertion	CCDC106	./.:.:.:.:.:.:.:.:.:.	./.:.:.:.:.:.:.:.:.:.	0|1:56,2:0.042:58:28,2:25,0:0|1:102095215_C_T:102095215:26,30,1,1	./.:.:.:.:.:.:.:.:.:.	./.:.:.:.:.:.:.:.:.:.	./.:.:.:.:.:.:.:.:.:.	./.:.:.:.:.:.:.:.:.:.	./.:.:.:.:.:.:.:.:.:.
chr1	102123172	102123172	G	GCCGGGGCCGCGGGCCTCCCGGCCACCCAGGGCGCATCAGGGGCCT	stopgain	ZNF865	./.:.:.:.:.:.:.:.:.:.	./.:.:.:.:.:.:.:.:.:.	./.:.:.:.:.:.:.:.:.:.	./.:.:.:.:.:.:.:.:.:.	./.:.:.:.:.:.:.:.:.:.	0|1:27,4:0.171:31:6,1:20,2:0|1:102123172_G_GCCGGGGCCGCGGGCCTCCCGGCCACCCAGGGCGCATCAGGGGCCT:102123172:13,14,2,2	./.:.:.:.:.:.:.:.:.:.	./.:.:.:.:.:.:.:.:.:.
chr1	102123174	102123174	T	TG	frameshift insertion	ZNF865	./.:.:.:.:.:.:.:.:.:.	./.:.:.:.:.:.:.:.:.:.	./.:.:.:.:.:.:.:.:.:.	./.:.:.:.:.:.:.:.:.:.	./.:.:.:.:.:.:.:.:.:.	0|1:27,4:0.171:31:6,0:20,1:0|1:102123172_G_GCCGGGGCCGCGGGCCTCCCGGCCACCCAGGGCGCATCAGGGGCCT:102123172:13,14,2,2	./.:.:.:.:.:.:.:.:.:.	./.:.:.:.:.:.:.:.:.:.
chr1	102124351	102124351	G	GGTGCGGCGT	nonframeshift insertion	ZNF865	./.:.:.:.:.:.:.	./.:.:.:.:.:.:.	./.:.:.:.:.:.:.	./.:.:.:.:.:.:.	./.:.:.:.:.:.:.	0/1:45,3:0.09:48:21,1:24,2:24,21,1,2	./.:.:.:.:.:.:.	./.:.:.:.:.:.:.
chr1	102137964	102137967	GCACA	G	frameshift deletion	FIZ1	0|1:49,5:0.134:54:24,4:23,1:0|1:102137963_GCACA_G:102137963:24,25,2,3	./.:.:.:.:.:.:.:.:.:.	./.:.:.:.:.:.:.:.:.:.	./.:.:.:.:.:.:.:.:.:.	./.:.:.:.:.:.:.:.:.:.	./.:.:.:.:.:.:.:.:.:.	./.:.:.:.:.:.:.:.:.:.	./.:.:.:.:.:.:.:.:.:.
chr1	102137970	102137970	G	GGTGT	frameshift insertion	FIZ1	0|1:48,5:0.138:53:25,4:23,1:0|1:102137963_GCACA_G:102137963:23,25,2,3	./.:.:.:.:.:.:.:.:.:.	./.:.:.:.:.:.:.:.:.:.	./.:.:.:.:.:.:.:.:.:.	./.:.:.:.:.:.:.:.:.:.	./.:.:.:.:.:.:.:.:.:.	./.:.:.:.:.:.:.:.:.:.	./.:.:.:.:.:.:.:.:.:.
chr1	102152485	102152485	T	A	nonsynonymous SNV	ZNF579	./.:.:.:.:.:.:.	0/1:29,3:0.103:32:13,1:16,2:11,18,1,2	./.:.:.:.:.:.:.	./.:.:.:.:.:.:.	./.:.:.:.:.:.:.	./.:.:.:.:.:.:.	./.:.:.:.:.:.:.	./.:.:.:.:.:.:.
chr1	102211240	102211240	T	TCCACCAAGAGC	frameshift insertion	SSC5D	./.:.:.:.:.:.:.	0/1:101,4:0.066:105:38,3:63,1:57,44,4,0	./.:.:.:.:.:.:.	./.:.:.:.:.:.:.	./.:.:.:.:.:.:.	./.:.:.:.:.:.:.	./.:.:.:.:.:.:.	./.:.:.:.:.:.:.
chr1	102223191	102223191	C	G	nonsynonymous SNV	NAT14	./.:.:.:.:.:.:.	./.:.:.:.:.:.:.	./.:.:.:.:.:.:.	0/1:29,20:0.417:49:14,11:15,9:14,15,9,11	./.:.:.:.:.:.:.	./.:.:.:.:.:.:.	./.:.:.:.:.:.:.	./.:.:.:.:.:.:.
chr1	102268072	102268072	A	C	synonymous SNV	SHISA7	0/1:11,13:0.5:24:5,8:6,5:8,3,7,6	./.:.:.:.:.:.:.	./.:.:.:.:.:.:.	./.:.:.:.:.:.:.	./.:.:.:.:.:.:.	./.:.:.:.:.:.:.	./.:.:.:.:.:.:.	0/1:12,5:0.385:17:4,3:8,2:7,5,3,2
chr1	102284015	102284015	C	CATTAAAGGG	stopgain	UBE2S	./.:.:.:.:.:.:.:.:.:.	0|1:14,2:0.175:16:6,2:4,0:0|1:102284015_C_CATTAAAGGG:102284015:5,9,1,1	./.:.:.:.:.:.:.:.:.:.	./.:.:.:.:.:.:.:.:.:.	./.:.:.:.:.:.:.:.:.:.	./.:.:.:.:.:.:.:.:.:.	./.:.:.:.:.:.:.:.:.:.	./.:.:.:.:.:.:.:.:.:.
chr1	102287272	102287272	C	T	nonsynonymous SNV	UBE2S	0/1:73,96:0.57:169:46,50:27,46:41,32,51,45	./.:.:.:.:.:.:.	./.:.:.:.:.:.:.	./.:.:.:.:.:.:.	./.:.:.:.:.:.:.	0/1:97,15:0.16:112:35,10:62,5:51,46,9,6	./.:.:.:.:.:.:.	0/1:53,75:0.6:128:32,33:21,41:28,25,42,33
chr1	102304319	102304319	G	A	synonymous SNV	RPL28	./.:.:.:.:.:.:.	./.:.:.:.:.:.:.	0/1:103,2:0.025:105:53,2:50,0:45,58,1,1	./.:.:.:.:.:.:.	./.:.:.:.:.:.:.	./.:.:.:.:.:.:.	./.:.:.:.:.:.:.	./.:.:.:.:.:.:.
chr1	102307085	102307085	A	C	nonsynonymous SNV	TMEM238	./.:.:.:.:.:.:.:.:.:.	./.:.:.:.:.:.:.:.:.:.	./.:.:.:.:.:.:.:.:.:.	./.:.:.:.:.:.:.:.:.:.	0|1:15,2:0.122:17:8,2:7,0:0|1:102307085_A_C:102307085:8,7,1,1	./.:.:.:.:.:.:.:.:.:.	./.:.:.:.:.:.:.:.:.:.	./.:.:.:.:.:.:.:.:.:.
chr1	102335716	102335716	C	T	nonsynonymous SNV	KMT5C	./.:.:.:.:.:.:.	./.:.:.:.:.:.:.	./.:.:.:.:.:.:.	./.:.:.:.:.:.:.	0/1:15,17:0.556:32:8,6:7,11:5,10,6,11	./.:.:.:.:.:.:.	./.:.:.:.:.:.:.	./.:.:.:.:.:.:.
chr1	102390165	102390165	C	CGCCGCCCCCGGATGAGCAGCCCTGGGAGGCTGGGGGCAGCGCCAGAGGGAGGCG	nonframeshift insertion	HSPBP1	./.:.:.:.:.:.:.	./.:.:.:.:.:.:.	0/1:62,5:0.075:67:39,0:22,2:27,35,3,2	./.:.:.:.:.:.:.	./.:.:.:.:.:.:.	./.:.:.:.:.:.:.	./.:.:.:.:.:.:.	./.:.:.:.:.:.:.
chr1	102425285	102425285	A	G	nonsynonymous SNV	PPP6R1	./.:.:.:.:.:.:.	./.:.:.:.:.:.:.	./.:.:.:.:.:.:.	./.:.:.:.:.:.:.	0/1:42,3:0.07:45:23,0:18,2:13,29,1,2	./.:.:.:.:.:.:.	./.:.:.:.:.:.:.	./.:.:.:.:.:.:.
chr1	102430076	102430076	T	TGGCGGGCGTGGGGC	frameshift insertion	TMEM86B	./.:.:.:.:.:.:.	./.:.:.:.:.:.:.	./.:.:.:.:.:.:.	0/1:112,4:0.056:116:55,3:57,1:55,57,0,4	./.:.:.:.:.:.:.	./.:.:.:.:.:.:.	./.:.:.:.:.:.:.	./.:.:.:.:.:.:.
chr1	102444691	102444691	A	AGTCTGTGGG	nonframeshift insertion	PTPRH	./.:.:.:.:.:.:.:.:.:.	./.:.:.:.:.:.:.:.:.:.	./.:.:.:.:.:.:.:.:.:.	./.:.:.:.:.:.:.:.:.:.	./.:.:.:.:.:.:.:.:.:.	0|1:65,4:0.085:69:19,3:45,1:0|1:102444691_A_AGTCTGTGGG:102444691:35,30,2,2	./.:.:.:.:.:.:.:.:.:.	./.:.:.:.:.:.:.:.:.:.
chr1	102444695	102444703	CCCCCACAGA	C	nonframeshift deletion	PTPRH	./.:.:.:.:.:.:.:.:.:.	./.:.:.:.:.:.:.:.:.:.	./.:.:.:.:.:.:.:.:.:.	./.:.:.:.:.:.:.:.:.:.	./.:.:.:.:.:.:.:.:.:.	0|1:75,4:0.077:79:21,3:45,1:0|1:102444691_A_AGTCTGTGGG:102444691:40,35,2,2	./.:.:.:.:.:.:.:.:.:.	./.:.:.:.:.:.:.:.:.:.
chr1	102444751	102444753	GGAC	G	nonframeshift deletion	PTPRH	./.:.:.:.:.:.:.:.:.:.	./.:.:.:.:.:.:.:.:.:.	0|1:117,5:0.054:122:65,1:47,4:0|1:102444750_GGAC_G:102444750:64,53,3,2	./.:.:.:.:.:.:.:.:.:.	./.:.:.:.:.:.:.:.:.:.	./.:.:.:.:.:.:.:.:.:.	./.:.:.:.:.:.:.:.:.:.	./.:.:.:.:.:.:.:.:.:.
chr1	102444755	102444755	T	TGTC	nonframeshift insertion	PTPRH	./.:.:.:.:.:.:.:.:.:.	./.:.:.:.:.:.:.:.:.:.	0|1:116,5:0.054:121:63,1:49,4:0|1:102444750_GGAC_G:102444750:64,52,3,2	./.:.:.:.:.:.:.:.:.:.	./.:.:.:.:.:.:.:.:.:.	./.:.:.:.:.:.:.:.:.:.	./.:.:.:.:.:.:.:.:.:.	./.:.:.:.:.:.:.:.:.:.
chr1	102456881	102456881	G	GCCCGCCCCTCGGCCCGCCCCCA	frameshift insertion	SYT5	./.:.:.:.:.:.:.	./.:.:.:.:.:.:.	./.:.:.:.:.:.:.	./.:.:.:.:.:.:.	./.:.:.:.:.:.:.	./.:.:.:.:.:.:.	0/1:30,3:0.134:33:9,1:21,2:15,15,1,2	./.:.:.:.:.:.:.
chr1	102476539	102476539	G	T	nonsynonymous SNV	TNNI3	./.:.:.:.:.:.:.	0/1:13,2:0.231:15:8,2:5,0:7,6,1,1	./.:.:.:.:.:.:.	./.:.:.:.:.:.:.	./.:.:.:.:.:.:.	./.:.:.:.:.:.:.	./.:.:.:.:.:.:.	./.:.:.:.:.:.:.
chr1	102499813	102499813	G	GCCCTCATT	frameshift insertion	PPP1R12C	./.:.:.:.:.:.:.:.:.:.	0|1:76,4:0.071:80:29,1:45,3:0|1:102499813_G_GCCCTCATT:102499813:34,42,1,3	./.:.:.:.:.:.:.:.:.:.	./.:.:.:.:.:.:.:.:.:.	./.:.:.:.:.:.:.:.:.:.	./.:.:.:.:.:.:.:.:.:.	./.:.:.:.:.:.:.:.:.:.	./.:.:.:.:.:.:.:.:.:.
chr1	102499814	102499814	G	GTCGGCCTGGTTCA	frameshift insertion	PPP1R12C	./.:.:.:.:.:.:.:.:.:.	0|1:76,4:0.071:80:31,1:45,3:0|1:102499813_G_GCCCTCATT:102499813:34,42,1,3	./.:.:.:.:.:.:.:.:.:.	./.:.:.:.:.:.:.:.:.:.	./.:.:.:.:.:.:.:.:.:.	./.:.:.:.:.:.:.:.:.:.	./.:.:.:.:.:.:.:.:.:.	./.:.:.:.:.:.:.:.:.:.
chr1	102499970	102499982	ACCTCCTGAGCCAC	A	frameshift deletion	PPP1R12C	0|1:75,3:0.074:78:38,2:29,1:0|1:102499959_GCCTC_G:102499959:37,38,0,3	./.:.:.:.:.:.:.:.:.:.	./.:.:.:.:.:.:.:.:.:.	./.:.:.:.:.:.:.:.:.:.	./.:.:.:.:.:.:.:.:.:.	./.:.:.:.:.:.:.:.:.:.	./.:.:.:.:.:.:.:.:.:.	./.:.:.:.:.:.:.:.:.:.
chr1	102505948	102505948	C	CCCGTCCGGGGGTGCCGGGCCTCTGGCAT	frameshift insertion	PPP1R12C	./.:.:.:.:.:.:.	./.:.:.:.:.:.:.	./.:.:.:.:.:.:.	./.:.:.:.:.:.:.	./.:.:.:.:.:.:.	0/1:74,5:0.075:79:36,2:38,3:40,34,3,2	./.:.:.:.:.:.:.	./.:.:.:.:.:.:.
chr1	102505977	102505977	G	A	synonymous SNV	PPP1R12C	./.:.:.:.:.:.:.	./.:.:.:.:.:.:.	0/1:82,4:0.045:86:44,2:38,2:51,31,2,2	./.:.:.:.:.:.:.	./.:.:.:.:.:.:.	./.:.:.:.:.:.:.	./.:.:.:.:.:.:.	./.:.:.:.:.:.:.
chr1	102521902	102521902	G	GGGCTGCAGACTGGAGCTGTCCCCCAAGGAGGGACCTCCATACAGCCCTGAGTTCTCCAGC	nonframeshift insertion	EPS8L1	./.:.:.:.:.:.:.	0/1:77,5:0.078:82:38,0:37,2:40,37,4,1	./.:.:.:.:.:.:.	./.:.:.:.:.:.:.	./.:.:.:.:.:.:.	./.:.:.:.:.:.:.	./.:.:.:.:.:.:.	./.:.:.:.:.:.:.
chr1	102522903	102522903	G	C	nonsynonymous SNV	EPS8L1	./.:.:.:.:.:.:.	./.:.:.:.:.:.:.	0/1:22,33:0.6:55:10,9:12,24:8,14,10,23	./.:.:.:.:.:.:.	./.:.:.:.:.:.:.	./.:.:.:.:.:.:.	./.:.:.:.:.:.:.	./.:.:.:.:.:.:.
chr1	102539603	102539603	G	GCCACCCACCGCC	nonframeshift insertion	RDH13	0/1:66,3:0.081:69:28,3:38,0:25,41,1,2	./.:.:.:.:.:.:.	./.:.:.:.:.:.:.	./.:.:.:.:.:.:.	./.:.:.:.:.:.:.	./.:.:.:.:.:.:.	./.:.:.:.:.:.:.	./.:.:.:.:.:.:.
chr1	102543748	102543748	T	TGAGAGA	nonframeshift insertion	RDH13	./.:.:.:.:.:.:.:.:.:.	0|1:53,4:0.106:57:19,0:33,4:0|1:102543748_T_TGAGAGA:102543748:29,24,2,2	0|1:100,5:0.073:105:50,1:47,4:0|1:102543748_T_TGAGAGA:102543748:48,52,3,2	./.:.:.:.:.:.:.:.:.:.	./.:.:.:.:.:.:.:.:.:.	./.:.:.:.:.:.:.:.:.:.	./.:.:.:.:.:.:.:.:.:.	./.:.:.:.:.:.:.:.:.:.
chr1	102543752	102543757	CCTCTCT	C	nonframeshift deletion	RDH13	./.:.:.:.:.:.:.:.:.:.	0|1:57,4:0.098:61:18,0:34,4:0|1:102543748_T_TGAGAGA:102543748:32,25,2,2	0|1:108,5:0.07:113:49,1:52,4:0|1:102543748_T_TGAGAGA:102543748:51,57,3,2	./.:.:.:.:.:.:.:.:.:.	./.:.:.:.:.:.:.:.:.:.	./.:.:.:.:.:.:.:.:.:.	./.:.:.:.:.:.:.:.:.:.	./.:.:.:.:.:.:.:.:.:.
chr1	102842461	102842461	C	T	nonsynonymous SNV	CDC42EP5	./.:.:.:.:.:.:.	./.:.:.:.:.:.:.	./.:.:.:.:.:.:.	./.:.:.:.:.:.:.	./.:.:.:.:.:.:.	0/1:0,38:0.969:38:0,20:0,18:0,0,24,14	0/1:0,31:0.951:31:0,13:0,18:0,0,17,14	./.:.:.:.:.:.:.
chr1	102850902	102850905	GCCGA	G	frameshift deletion	LENG8	./.:.:.:.:.:.:.:.:.:.	0|1:73,4:0.082:77:30,4:39,0:0|1:102850901_GCCGA_G:102850901:34,39,1,3	./.:.:.:.:.:.:.:.:.:.	./.:.:.:.:.:.:.:.:.:.	./.:.:.:.:.:.:.:.:.:.	./.:.:.:.:.:.:.:.:.:.	./.:.:.:.:.:.:.:.:.:.	0|1:95,5:0.07:100:47,0:43,5:0|1:102850901_GCCGA_G:102850901:48,47,3,2
chr1	102850907	102850907	C	CTCGG	frameshift insertion	LENG8	./.:.:.:.:.:.:.:.:.:.	0|1:72,4:0.082:76:33,4:39,0:0|1:102850901_GCCGA_G:102850901:33,39,1,3	./.:.:.:.:.:.:.:.:.:.	./.:.:.:.:.:.:.:.:.:.	./.:.:.:.:.:.:.:.:.:.	./.:.:.:.:.:.:.:.:.:.	./.:.:.:.:.:.:.:.:.:.	0|1:94,5:0.07:99:47,0:47,5:0|1:102850901_GCCGA_G:102850901:47,47,3,2
chr1	102872569	102872572	CTGGT	C	frameshift deletion	TTYH1	./.:.:.:.:.:.:.	./.:.:.:.:.:.:.	./.:.:.:.:.:.:.	0/1:57,3:0.093:60:28,1:28,2:25,32,0,3	./.:.:.:.:.:.:.	./.:.:.:.:.:.:.	./.:.:.:.:.:.:.	./.:.:.:.:.:.:.
chr1	102957458	102957463	CACCCCA	C	nonframeshift deletion		./.:.:.:.:.:.:.	./.:.:.:.:.:.:.	0/1:176,6:0.051:182:94,4:75,2:72,104,2,4	./.:.:.:.:.:.:.	./.:.:.:.:.:.:.	0/1:202,4:0.032:206:103,2:93,2:92,110,2,2	./.:.:.:.:.:.:.	./.:.:.:.:.:.:.
chr1	102973392	102973395	TCCCC	T	frameshift deletion		./.:.:.:.:.:.:.	./.:.:.:.:.:.:.	0/1:96,9:0.116:105:48,4:45,5:38,58,1,8	./.:.:.:.:.:.:.	./.:.:.:.:.:.:.	./.:.:.:.:.:.:.	./.:.:.:.:.:.:.	./.:.:.:.:.:.:.
chr1	102973832	102973832	C	CCTGGGTCCCA	frameshift insertion		0/1:97,3:0.042:100:62,0:35,2:41,56,2,1	./.:.:.:.:.:.:.	./.:.:.:.:.:.:.	./.:.:.:.:.:.:.	./.:.:.:.:.:.:.	./.:.:.:.:.:.:.	./.:.:.:.:.:.:.	./.:.:.:.:.:.:.
chr1	103044706	103044709	ACCCT	A	frameshift deletion	TMC4	0|1:145,5:0.053:150:62,4:68,1:0|1:103044705_ACCCT_A:103044705:73,72,1,4	0|1:73,3:0.062:76:37,0:33,3:0|1:103044705_ACCCT_A:103044705:39,34,1,2	./.:.:.:.:.:.:.:.:.:.	./.:.:.:.:.:.:.:.:.:.	./.:.:.:.:.:.:.:.:.:.	./.:.:.:.:.:.:.:.:.:.	./.:.:.:.:.:.:.:.:.:.	./.:.:.:.:.:.:.:.:.:.
chr1	103044712	103044712	C	CGGGA	frameshift insertion	TMC4	0|1:147,5:0.053:152:74,4:72,1:0|1:103044705_ACCCT_A:103044705:73,74,1,4	0|1:73,3:0.062:76:35,0:36,3:0|1:103044705_ACCCT_A:103044705:39,34,1,2	./.:.:.:.:.:.:.:.:.:.	./.:.:.:.:.:.:.:.:.:.	./.:.:.:.:.:.:.:.:.:.	./.:.:.:.:.:.:.:.:.:.	./.:.:.:.:.:.:.:.:.:.	./.:.:.:.:.:.:.:.:.:.
chr1	103052522	103052522	T	C	nonsynonymous SNV	TMC4	./.:.:.:.:.:.:.	./.:.:.:.:.:.:.	0/1:48,40:0.485:88:23,23:25,16:28,20,22,18	./.:.:.:.:.:.:.	./.:.:.:.:.:.:.	./.:.:.:.:.:.:.	./.:.:.:.:.:.:.	./.:.:.:.:.:.:.
chr1	103053921	103053921	C	T	nonsynonymous SNV	TMC4	./.:.:.:.:.:.:.	./.:.:.:.:.:.:.	0/1:44,53:0.531:97:22,29:22,24:22,22,29,24	./.:.:.:.:.:.:.	./.:.:.:.:.:.:.	./.:.:.:.:.:.:.	./.:.:.:.:.:.:.	./.:.:.:.:.:.:.
chr1	103056522	103056522	C	CCGCTG	frameshift insertion	LENG1	./.:.:.:.:.:.:.:.:.:.	./.:.:.:.:.:.:.:.:.:.	0|1:16,2:0.155:18:5,0:11,2:0|1:103056519_C_CTGCCCACTTCCTTACACTTCA:103056519:6,10,0,2	./.:.:.:.:.:.:.:.:.:.	./.:.:.:.:.:.:.:.:.:.	./.:.:.:.:.:.:.:.:.:.	./.:.:.:.:.:.:.:.:.:.	./.:.:.:.:.:.:.:.:.:.
chr1	103184378	103184387	GCTCCCGCCTT	G	frameshift deletion		./.:.:.:.:.:.:.	./.:.:.:.:.:.:.	./.:.:.:.:.:.:.	./.:.:.:.:.:.:.	./.:.:.:.:.:.:.	0/1:73,5:0.113:78:31,2:40,3:34,39,3,2	./.:.:.:.:.:.:.	./.:.:.:.:.:.:.
chr1	103696610	103696610	T	TGCTTTGGCCCCA	nonframeshift insertion		0/1:75,4:0.059:79:38,0:37,1:36,39,2,2	./.:.:.:.:.:.:.	./.:.:.:.:.:.:.	./.:.:.:.:.:.:.	./.:.:.:.:.:.:.	./.:.:.:.:.:.:.	./.:.:.:.:.:.:.	./.:.:.:.:.:.:.
chr1	103714675	103714675	G	C	nonsynonymous SNV	ZNF331	./.:.:.:.:.:.:.:.:.:.	./.:.:.:.:.:.:.:.:.:.	./.:.:.:.:.:.:.:.:.:.	./.:.:.:.:.:.:.:.:.:.	./.:.:.:.:.:.:.:.:.:.	./.:.:.:.:.:.:.:.:.:.	0|1:28,3:0.15:31:13,2:13,1:0|1:103714675_G_C:103714675:12,16,1,2	./.:.:.:.:.:.:.:.:.:.
chr1	103714684	103714697	ACGCCCACTCCTCTT	A	frameshift deletion	ZNF331	./.:.:.:.:.:.:.:.:.:.	./.:.:.:.:.:.:.:.:.:.	./.:.:.:.:.:.:.:.:.:.	./.:.:.:.:.:.:.:.:.:.	./.:.:.:.:.:.:.:.:.:.	./.:.:.:.:.:.:.:.:.:.	0|1:31,3:0.143:34:14,2:15,1:0|1:103714675_G_C:103714675:14,17,1,2	./.:.:.:.:.:.:.:.:.:.
chr1	103723778	103723778	T	C	stoploss		./.:.:.:.:.:.:.	./.:.:.:.:.:.:.	./.:.:.:.:.:.:.	0/1:1,2:0.5:3:0,0:1,2:1,0,1,1	./.:.:.:.:.:.:.	./.:.:.:.:.:.:.	./.:.:.:.:.:.:.	./.:.:.:.:.:.:.
chr1	104089805	104089805	A	G	synonymous SNV		./.:.:.:.:.:.:.	./.:.:.:.:.:.:.	./.:.:.:.:.:.:.	./.:.:.:.:.:.:.	./.:.:.:.:.:.:.	./.:.:.:.:.:.:.	./.:.:.:.:.:.:.	0/1:27,4:0.153:31:15,3:12,1:15,12,2,2
chr1	104695092	104695092	A	T	synonymous SNV		./.:.:.:.:.:.:.	./.:.:.:.:.:.:.	./.:.:.:.:.:.:.	./.:.:.:.:.:.:.	./.:.:.:.:.:.:.	./.:.:.:.:.:.:.	0/1:0,44:0.965:44:0,26:0,18:0,0,19,25	./.:.:.:.:.:.:.
chr1	104773934	104773934	G	A	nonsynonymous SNV		./.:.:.:.:.:.:.:.:.:.	./.:.:.:.:.:.:.:.:.:.	0|1:93,2:0.029:95:44,0:47,2:0|1:104773934_G_A:104773934:46,47,1,1	./.:.:.:.:.:.:.:.:.:.	./.:.:.:.:.:.:.:.:.:.	./.:.:.:.:.:.:.:.:.:.	./.:.:.:.:.:.:.:.:.:.	./.:.:.:.:.:.:.:.:.:.
chr1	104773952	104773952	C	T	nonsynonymous SNV		./.:.:.:.:.:.:.:.:.:.	./.:.:.:.:.:.:.:.:.:.	0|1:87,2:0.031:89:42,0:43,2:0|1:104773934_G_A:104773934:45,42,1,1	./.:.:.:.:.:.:.:.:.:.	./.:.:.:.:.:.:.:.:.:.	./.:.:.:.:.:.:.:.:.:.	./.:.:.:.:.:.:.:.:.:.	./.:.:.:.:.:.:.:.:.:.
chr1	105025128	105025128	T	C	nonsynonymous SNV		./.:.:.:.:.:.:.	./.:.:.:.:.:.:.	./.:.:.:.:.:.:.	0/1:0,2:0.667:2:0,0:0,2:0,0,1,1	./.:.:.:.:.:.:.	./.:.:.:.:.:.:.	./.:.:.:.:.:.:.	./.:.:.:.:.:.:.
chr1	105062740	105062740	A	G	nonsynonymous SNV		./.:.:.:.:.:.:.	./.:.:.:.:.:.:.	./.:.:.:.:.:.:.	0/1:0,1:0.667:1:0,1:0,0:0,0,0,1	./.:.:.:.:.:.:.	./.:.:.:.:.:.:.	./.:.:.:.:.:.:.	./.:.:.:.:.:.:.
chr1	105299863	105299863	G	A	nonsynonymous SNV		./.:.:.:.:.:.:.	./.:.:.:.:.:.:.	./.:.:.:.:.:.:.	./.:.:.:.:.:.:.	./.:.:.:.:.:.:.	0/1:59,8:0.116:67:31,4:28,4:32,27,4,4	./.:.:.:.:.:.:.	./.:.:.:.:.:.:.
chr1	105385096	105385096	G	C	nonsynonymous SNV	HAS1	./.:.:.:.:.:.:.:.:.:.	./.:.:.:.:.:.:.:.:.:.	0|1:130,5:0.057:135:81,2:49,3:0|1:105385096_G_C:105385096:57,73,1,4	./.:.:.:.:.:.:.:.:.:.	./.:.:.:.:.:.:.:.:.:.	0|1:51,6:0.166:57:20,5:31,1:0|1:105385096_G_C:105385096:24,27,3,3	./.:.:.:.:.:.:.:.:.:.	./.:.:.:.:.:.:.:.:.:.
chr1	105385103	105385103	C	CGCAGGAAGGAAGAGGG,CGCAGG	frameshift insertion	HAS1	./.:.:.:.:.:.:.:.:.:.	./.:.:.:.:.:.:.:.:.:.	0|1:129,4,.:0.049,.:133:80,2,.:49,2,.:0|1:105385096_G_C:105385096:58,71,0,4	./.:.:.:.:.:.:.:.:.:.	./.:.:.:.:.:.:.:.:.:.	0|2:53,.,3:.,0.1:56:22,.,2:30,.,1:0|1:105385096_G_C:105385096:26,27,0,3	./.:.:.:.:.:.:.:.:.:.	./.:.:.:.:.:.:.:.:.:.
chr1	105392249	105392249	C	CCAAG	frameshift insertion	SPACA6	0|1:52,4:0.086:56:25,2:26,2:0|1:105392249_C_CCAAG:105392249:30,22,2,2	./.:.:.:.:.:.:.:.:.:.	./.:.:.:.:.:.:.:.:.:.	./.:.:.:.:.:.:.:.:.:.	./.:.:.:.:.:.:.:.:.:.	./.:.:.:.:.:.:.:.:.:.	./.:.:.:.:.:.:.:.:.:.	./.:.:.:.:.:.:.:.:.:.
chr1	105392255	105392258	AGCTT	A	frameshift deletion	SPACA6	0|1:54,4:0.083:58:25,2:28,2:0|1:105392249_C_CCAAG:105392249:31,23,2,2	./.:.:.:.:.:.:.:.:.:.	./.:.:.:.:.:.:.:.:.:.	./.:.:.:.:.:.:.:.:.:.	./.:.:.:.:.:.:.:.:.:.	./.:.:.:.:.:.:.:.:.:.	./.:.:.:.:.:.:.:.:.:.	./.:.:.:.:.:.:.:.:.:.
chr1	105460363	105460363	C	T	synonymous SNV		./.:.:.:.:.:.:.	./.:.:.:.:.:.:.	./.:.:.:.:.:.:.	./.:.:.:.:.:.:.	./.:.:.:.:.:.:.	0/1:2,71:0.961:73:0,35:2,36:1,1,32,39	0/1:0,62:0.975:62:0,29:0,33:0,0,32,30	./.:.:.:.:.:.:.
chr1	105505558	105505562	CTGGGG	C	frameshift deletion	ZNF175	./.:.:.:.:.:.:.	./.:.:.:.:.:.:.	0/1:87,4:0.073:91:36,2:46,2:38,49,0,4	./.:.:.:.:.:.:.	./.:.:.:.:.:.:.	./.:.:.:.:.:.:.	./.:.:.:.:.:.:.	./.:.:.:.:.:.:.
chr1	105569231	105569231	A	T	nonsynonymous SNV		./.:.:.:.:.:.:.:.:.:.	0|1:6,3:0.298:9:1,3:5,0:0|1:105569231_A_T:105569231:3,3,2,1	./.:.:.:.:.:.:.:.:.:.	./.:.:.:.:.:.:.:.:.:.	./.:.:.:.:.:.:.:.:.:.	./.:.:.:.:.:.:.:.:.:.	./.:.:.:.:.:.:.:.:.:.	./.:.:.:.:.:.:.:.:.:.
chr1	105569233	105569233	G	GA	frameshift insertion		./.:.:.:.:.:.:.:.:.:.	0|1:6,3:0.3:9:1,3:5,0:0|1:105569231_A_T:105569231:3,3,2,1	./.:.:.:.:.:.:.:.:.:.	./.:.:.:.:.:.:.:.:.:.	./.:.:.:.:.:.:.:.:.:.	./.:.:.:.:.:.:.:.:.:.	./.:.:.:.:.:.:.:.:.:.	./.:.:.:.:.:.:.:.:.:.
chr1	105574242	105574242	C	T	synonymous SNV		./.:.:.:.:.:.:.	./.:.:.:.:.:.:.	./.:.:.:.:.:.:.	./.:.:.:.:.:.:.	./.:.:.:.:.:.:.	0/1:2,25:0.895:27:0,19:2,6:1,1,13,12	0/1:0,30:0.947:30:0,20:0,10:0,0,15,15	./.:.:.:.:.:.:.
chr1	105611749	105611751	GCTC	G	nonframeshift deletion	ETFB	./.:.:.:.:.:.:.	./.:.:.:.:.:.:.	./.:.:.:.:.:.:.	./.:.:.:.:.:.:.	./.:.:.:.:.:.:.	0/1:79,3:0.052:82:47,3:32,0:49,30,2,1	./.:.:.:.:.:.:.	./.:.:.:.:.:.:.
chr1	105612569	105612572	CACTG	C	frameshift deletion	ETFB	./.:.:.:.:.:.:.:.:.:.	0|1:64,5:0.071:69:24,3:37,2:0|1:105612568_CACTG_C:105612568:40,24,2,3	0|1:108,4:0.056:112:56,2:45,1:0|1:105612568_CACTG_C:105612568:63,45,3,1	./.:.:.:.:.:.:.:.:.:.	./.:.:.:.:.:.:.:.:.:.	./.:.:.:.:.:.:.:.:.:.	0|1:66,5:0.095:71:24,3:35,1:0|1:105612568_CACTG_C:105612568:33,33,3,2	0|1:86,5:0.079:91:34,4:40,1:0|1:105612568_CACTG_C:105612568:49,37,3,2
chr1	105612574	105612574	G	GCAGT	frameshift insertion	ETFB	./.:.:.:.:.:.:.:.:.:.	0|1:63,5:0.072:68:24,3:38,2:0|1:105612568_CACTG_C:105612568:39,24,2,3	0|1:102,4:0.059:106:55,2:47,2:0|1:105612568_CACTG_C:105612568:60,42,3,1	./.:.:.:.:.:.:.:.:.:.	./.:.:.:.:.:.:.:.:.:.	./.:.:.:.:.:.:.:.:.:.	0|1:66,5:0.095:71:28,3:37,2:0|1:105612568_CACTG_C:105612568:33,33,3,2	0|1:86,5:0.079:91:42,4:44,1:0|1:105612568_CACTG_C:105612568:49,37,3,2
chr1	105630946	105630948	GTCT	G	nonframeshift deletion	VSIG10L	./.:.:.:.:.:.:.:.:.:.	./.:.:.:.:.:.:.:.:.:.	./.:.:.:.:.:.:.:.:.:.	./.:.:.:.:.:.:.:.:.:.	./.:.:.:.:.:.:.:.:.:.	./.:.:.:.:.:.:.:.:.:.	./.:.:.:.:.:.:.:.:.:.	0|1:121,5:0.06:126:59,2:52,3:0|1:105630945_GTCT_G:105630945:63,58,1,4
chr1	105630950	105630950	G	GAGA	nonframeshift insertion	VSIG10L	./.:.:.:.:.:.:.:.:.:.	./.:.:.:.:.:.:.:.:.:.	./.:.:.:.:.:.:.:.:.:.	./.:.:.:.:.:.:.:.:.:.	./.:.:.:.:.:.:.:.:.:.	./.:.:.:.:.:.:.:.:.:.	./.:.:.:.:.:.:.:.:.:.	0|1:120,5:0.06:125:62,2:58,3:0|1:105630945_GTCT_G:105630945:62,58,1,4
chr1	105631234	105631237	TTCCA	T	frameshift deletion	VSIG10L	0|1:221,7:0.043:228:100,3:105,3:0|1:105631233_TTCCA_T:105631233:127,94,4,3	./.:.:.:.:.:.:.:.:.:.	./.:.:.:.:.:.:.:.:.:.	./.:.:.:.:.:.:.:.:.:.	./.:.:.:.:.:.:.:.:.:.	./.:.:.:.:.:.:.:.:.:.	./.:.:.:.:.:.:.:.:.:.	./.:.:.:.:.:.:.:.:.:.
chr1	105631241	105631241	C	CTGGA	frameshift insertion	VSIG10L	0|1:222,8:0.043:230:108,3:112,3:0|1:105631233_TTCCA_T:105631233:127,95,4,4	./.:.:.:.:.:.:.:.:.:.	./.:.:.:.:.:.:.:.:.:.	./.:.:.:.:.:.:.:.:.:.	./.:.:.:.:.:.:.:.:.:.	./.:.:.:.:.:.:.:.:.:.	./.:.:.:.:.:.:.:.:.:.	./.:.:.:.:.:.:.:.:.:.
chr1	105631830	105631833	CAAGG	C	frameshift deletion	VSIG10L	0/1:165,3:0.032:168:81,1:82,2:82,83,1,2	./.:.:.:.:.:.:.	0/1:132,8:0.086:140:72,4:57,4:61,71,4,4	./.:.:.:.:.:.:.	./.:.:.:.:.:.:.	0/1:95,6:0.1:101:53,4:42,2:53,42,1,5	0/1:72,4:0.104:76:30,4:37,0:36,36,1,3	./.:.:.:.:.:.:.
chr1	105642179	105642179	A	T	nonsynonymous SNV	IGLON5	./.:.:.:.:.:.:.	./.:.:.:.:.:.:.	./.:.:.:.:.:.:.	./.:.:.:.:.:.:.	./.:.:.:.:.:.:.	0/1:0,42:0.967:42:0,19:0,23:0,0,20,22	0/1:0,33:0.958:33:0,12:0,21:0,0,14,19	./.:.:.:.:.:.:.
chr1	105648972	105648972	C	CCCTGCCGAGCTGCCAAGCTGAGCTGGCCCTCCCCTCCGCAGGGCTGCTGTCCCAG	frameshift insertion	IGLON5	./.:.:.:.:.:.:.	./.:.:.:.:.:.:.	./.:.:.:.:.:.:.	./.:.:.:.:.:.:.	./.:.:.:.:.:.:.	0/1:25,3:0.136:28:10,1:15,0:10,15,2,1	./.:.:.:.:.:.:.	./.:.:.:.:.:.:.
chr1	105730780	105730783	CACAA	C	frameshift deletion		0/1:108,4:0.066:112:59,1:45,1:60,48,2,2	./.:.:.:.:.:.:.	./.:.:.:.:.:.:.	./.:.:.:.:.:.:.	./.:.:.:.:.:.:.	0/1:73,3:0.064:76:21,0:48,2:40,33,1,2	./.:.:.:.:.:.:.	./.:.:.:.:.:.:.
chr1	105730786	105730786	C	CCTGGGCTTGTGAG	frameshift insertion		./.:.:.:.:.:.:.	./.:.:.:.:.:.:.	./.:.:.:.:.:.:.	./.:.:.:.:.:.:.	./.:.:.:.:.:.:.	0/1:74,7:0.102:81:23,1:49,2:40,34,4,3	./.:.:.:.:.:.:.	./.:.:.:.:.:.:.
chr1	105849705	105849705	A	T	nonsynonymous SNV	KLK12	./.:.:.:.:.:.:.	./.:.:.:.:.:.:.	0/1:25,17:0.454:42:11,12:14,5:14,11,10,7	./.:.:.:.:.:.:.	./.:.:.:.:.:.:.	./.:.:.:.:.:.:.	./.:.:.:.:.:.:.	./.:.:.:.:.:.:.
chr1	105863043	105863043	A	AGTCCCTACCT	frameshift insertion	KLK10	./.:.:.:.:.:.:.:.:.:.	./.:.:.:.:.:.:.:.:.:.	./.:.:.:.:.:.:.:.:.:.	./.:.:.:.:.:.:.:.:.:.	./.:.:.:.:.:.:.:.:.:.	./.:.:.:.:.:.:.:.:.:.	./.:.:.:.:.:.:.:.:.:.	0|1:38,3:0.092:41:17,0:21,3:0|1:105863043_A_AGTCCCTACCT:105863043:13,25,1,2
chr1	105892335	105892335	G	GCGGCAGTGAGCACCCAC	frameshift insertion	KLK8	./.:.:.:.:.:.:.	./.:.:.:.:.:.:.	./.:.:.:.:.:.:.	0/1:41,3:0.085:44:14,2:27,1:24,17,1,2	./.:.:.:.:.:.:.	./.:.:.:.:.:.:.	./.:.:.:.:.:.:.	./.:.:.:.:.:.:.
chr1	105894671	105894671	G	A	nonsynonymous SNV	KLK8	./.:.:.:.:.:.:.	./.:.:.:.:.:.:.	./.:.:.:.:.:.:.	./.:.:.:.:.:.:.	0/1:30,3:0.125:33:14,3:16,0:18,12,2,1	./.:.:.:.:.:.:.	./.:.:.:.:.:.:.	./.:.:.:.:.:.:.
chr1	105903788	105903788	C	CTGAGGGTGGGGGAGA	nonframeshift insertion	KLK6	./.:.:.:.:.:.:.:.:.:.	./.:.:.:.:.:.:.:.:.:.	0|1:40,4:0.141:44:20,2:18,2:0|1:105903788_C_CTGAGGGTGGGGGAGA:105903788:17,23,0,4	./.:.:.:.:.:.:.:.:.:.	./.:.:.:.:.:.:.:.:.:.	./.:.:.:.:.:.:.:.:.:.	./.:.:.:.:.:.:.:.:.:.	./.:.:.:.:.:.:.:.:.:.
chr1	105903792	105903792	C	T	synonymous SNV	KLK6	./.:.:.:.:.:.:.:.:.:.	./.:.:.:.:.:.:.:.:.:.	0|1:40,4:0.142:44:22,1:18,1:0|1:105903788_C_CTGAGGGTGGGGGAGA:105903788:17,23,0,4	./.:.:.:.:.:.:.:.:.:.	./.:.:.:.:.:.:.:.:.:.	./.:.:.:.:.:.:.:.:.:.	./.:.:.:.:.:.:.:.:.:.	./.:.:.:.:.:.:.:.:.:.
chr1	105916512	105916512	G	GTGTCCTCCTGGTCCCCAGCTCCAATGTCCC	nonframeshift insertion	KLK5	./.:.:.:.:.:.:.	./.:.:.:.:.:.:.	./.:.:.:.:.:.:.	./.:.:.:.:.:.:.	./.:.:.:.:.:.:.	./.:.:.:.:.:.:.	0/1:15,3:0.225:18:9,0:6,3:6,9,1,2	./.:.:.:.:.:.:.
chr1	105954133	105954133	G	T	nonsynonymous SNV	KLK4	./.:.:.:.:.:.:.	0/1:14,25:0.594:39:8,17:6,8:5,9,7,18	./.:.:.:.:.:.:.	./.:.:.:.:.:.:.	./.:.:.:.:.:.:.	./.:.:.:.:.:.:.	./.:.:.:.:.:.:.	./.:.:.:.:.:.:.
chr1	105955097	105955098	GCC	G	frameshift deletion	KLK4	0|1:104,3:0.049:107:42,2:57,1:0|1:105955096_GCC_G:105955096:54,50,3,0	./.:.:.:.:.:.:.:.:.:.	./.:.:.:.:.:.:.:.:.:.	./.:.:.:.:.:.:.:.:.:.	./.:.:.:.:.:.:.:.:.:.	./.:.:.:.:.:.:.:.:.:.	./.:.:.:.:.:.:.:.:.:.	./.:.:.:.:.:.:.:.:.:.
chr1	105955100	105955100	A	AGG	frameshift insertion	KLK4	0|1:104,3:0.049:107:45,2:59,1:0|1:105955096_GCC_G:105955096:54,50,3,0	./.:.:.:.:.:.:.:.:.:.	./.:.:.:.:.:.:.:.:.:.	./.:.:.:.:.:.:.:.:.:.	./.:.:.:.:.:.:.:.:.:.	./.:.:.:.:.:.:.:.:.:.	./.:.:.:.:.:.:.:.:.:.	./.:.:.:.:.:.:.:.:.:.
chr1	106022295	106022295	G	GAACT	frameshift insertion		./.:.:.:.:.:.:.	./.:.:.:.:.:.:.	./.:.:.:.:.:.:.	./.:.:.:.:.:.:.	./.:.:.:.:.:.:.	0/1:0,2:0.77:2:0,1:0,1:0,0,1,1	./.:.:.:.:.:.:.	./.:.:.:.:.:.:.
chr1	106025872	106025872	G	A	stopgain	KLK1	./.:.:.:.:.:.:.	./.:.:.:.:.:.:.	./.:.:.:.:.:.:.	./.:.:.:.:.:.:.	./.:.:.:.:.:.:.	0/1:126,39:0.215:165:56,20:70,19:59,67,20,19	0/1:158,41:0.204:199:92,18:66,23:76,82,21,20	./.:.:.:.:.:.:.
chr1	106028191	106028191	C	CACATGGG	frameshift insertion	KLK1	./.:.:.:.:.:.:.:.:.:.	./.:.:.:.:.:.:.:.:.:.	./.:.:.:.:.:.:.:.:.:.	./.:.:.:.:.:.:.:.:.:.	./.:.:.:.:.:.:.:.:.:.	./.:.:.:.:.:.:.:.:.:.	0|1:54,3:0.084:57:28,2:26,1:0|1:106028191_C_CACATGGG:106028191:27,27,1,2	./.:.:.:.:.:.:.:.:.:.
chr1	106028195	106028195	T	TGGC	nonframeshift insertion	KLK1	./.:.:.:.:.:.:.:.:.:.	./.:.:.:.:.:.:.:.:.:.	./.:.:.:.:.:.:.:.:.:.	./.:.:.:.:.:.:.:.:.:.	./.:.:.:.:.:.:.:.:.:.	./.:.:.:.:.:.:.:.:.:.	0|1:54,2:0.085:56:28,1:26,1:0|1:106028191_C_CACATGGG:106028191:27,27,0,2	./.:.:.:.:.:.:.:.:.:.
chr1	106154500	106154504	GACCTC	G	frameshift deletion	SYT3	0|1:78,4:0.089:82:43,1:28,3:0|1:106154499_GACCTC_G:106154499:38,40,3,1	./.:.:.:.:.:.:.:.:.:.	./.:.:.:.:.:.:.:.:.:.	./.:.:.:.:.:.:.:.:.:.	./.:.:.:.:.:.:.:.:.:.	./.:.:.:.:.:.:.:.:.:.	./.:.:.:.:.:.:.:.:.:.	./.:.:.:.:.:.:.:.:.:.
chr1	106154508	106154508	G	GGAGGT	frameshift insertion	SYT3	0|1:75,4:0.091:79:42,1:33,3:0|1:106154499_GACCTC_G:106154499:36,39,3,1	./.:.:.:.:.:.:.:.:.:.	./.:.:.:.:.:.:.:.:.:.	./.:.:.:.:.:.:.:.:.:.	./.:.:.:.:.:.:.:.:.:.	./.:.:.:.:.:.:.:.:.:.	./.:.:.:.:.:.:.:.:.:.	./.:.:.:.:.:.:.:.:.:.
chr1	106272428	106272432	CTTCGT	C	frameshift deletion	MYBPC2	./.:.:.:.:.:.:.:.:.:.	./.:.:.:.:.:.:.:.:.:.	0|1:63,4:0.079:67:21,2:31,2:0|1:106272427_CTTCGT_C:106272427:43,20,3,1	./.:.:.:.:.:.:.:.:.:.	./.:.:.:.:.:.:.:.:.:.	./.:.:.:.:.:.:.:.:.:.	./.:.:.:.:.:.:.:.:.:.	./.:.:.:.:.:.:.:.:.:.
chr1	106272445	106272445	G	GTGTGGACGAA	frameshift insertion	MYBPC2	./.:.:.:.:.:.:.:.:.:.	./.:.:.:.:.:.:.:.:.:.	0|1:61,4:0.078:65:22,3:36,1:0|1:106272427_CTTCGT_C:106272427:43,18,2,2	./.:.:.:.:.:.:.:.:.:.	./.:.:.:.:.:.:.:.:.:.	./.:.:.:.:.:.:.:.:.:.	./.:.:.:.:.:.:.:.:.:.	./.:.:.:.:.:.:.:.:.:.
chr1	106337483	106337483	C	CCCCAAAG	frameshift insertion	NR1H2	0|1:134,7:0.069:141:64,1:69,6:67,67,3,4:0|1:106337483_C_CCCCAAAG:106337483	./.:.:.:.:.:.:.:.:.:.	0/1:95,5:0.077:100:42,1:52,4:49,46,1,4:.:.:.	./.:.:.:.:.:.:.:.:.:.	./.:.:.:.:.:.:.:.:.:.	./.:.:.:.:.:.:.:.:.:.	./.:.:.:.:.:.:.:.:.:.	./.:.:.:.:.:.:.:.:.:.
chr1	106337486	106337492	TCTTTGGG	T	frameshift deletion	NR1H2	0|1:136,7:0.068:143:65,1:68,6:68,68,3,4:0|1:106337483_C_CCCCAAAG:106337483	./.:.:.:.:.:.:.:.:.:.	0/1:99,5:0.075:104:42,1:50,4:51,48,1,4:.:.:.	./.:.:.:.:.:.:.:.:.:.	./.:.:.:.:.:.:.:.:.:.	./.:.:.:.:.:.:.:.:.:.	./.:.:.:.:.:.:.:.:.:.	./.:.:.:.:.:.:.:.:.:.
chr1	106532965	106532965	A	T	nonsynonymous SNV		0|1:84,6:0.086:90:42,3:41,2:0|1:106532965_A_T:106532965:52,32,2,4	./.:.:.:.:.:.:.:.:.:.	./.:.:.:.:.:.:.:.:.:.	./.:.:.:.:.:.:.:.:.:.	./.:.:.:.:.:.:.:.:.:.	./.:.:.:.:.:.:.:.:.:.	./.:.:.:.:.:.:.:.:.:.	./.:.:.:.:.:.:.:.:.:.
chr1	106703413	106703417	ACTACC	A	frameshift deletion	PTOV1	./.:.:.:.:.:.:.:.:.:.	./.:.:.:.:.:.:.:.:.:.	./.:.:.:.:.:.:.:.:.:.	./.:.:.:.:.:.:.:.:.:.	0|1:20,3:0.173:23:10,0:10,3:0|1:106703405_G_GGTA:106703405:12,8,1,2	./.:.:.:.:.:.:.:.:.:.	./.:.:.:.:.:.:.:.:.:.	./.:.:.:.:.:.:.:.:.:.
chr1	106703417	106703417	C	CCCCCCACAGATGGGGGGGTAGTGGCCA	nonframeshift insertion	PTOV1	./.:.:.:.:.:.:.	./.:.:.:.:.:.:.	./.:.:.:.:.:.:.	0/1:23,3:0.145:26:12,1:11,2:13,10,1,2	./.:.:.:.:.:.:.	./.:.:.:.:.:.:.	./.:.:.:.:.:.:.	./.:.:.:.:.:.:.
chr1	106703699	106703699	G	A	synonymous SNV	PTOV1	./.:.:.:.:.:.:.	./.:.:.:.:.:.:.	./.:.:.:.:.:.:.	./.:.:.:.:.:.:.	./.:.:.:.:.:.:.	0/1:20,18:0.518:38:10,12:10,6:9,11,7,11	0/1:16,16:0.55:32:10,13:6,3:8,8,7,9	./.:.:.:.:.:.:.
chr1	106805195	106805198	CAGAG	C	frameshift deletion	TSKS	./.:.:.:.:.:.:.	./.:.:.:.:.:.:.	./.:.:.:.:.:.:.	./.:.:.:.:.:.:.	./.:.:.:.:.:.:.	0/1:16,3:0.214:19:11,0:5,3:8,8,2,1	./.:.:.:.:.:.:.	0/1:29,3:0.148:32:12,2:15,1:18,11,1,2
chr1	106846446	106846446	T	C	nonsynonymous SNV	CPT1C	0/1:2,5:0.667:7:1,4:1,1:2,0,5,0	./.:.:.:.:.:.:.	./.:.:.:.:.:.:.	./.:.:.:.:.:.:.	./.:.:.:.:.:.:.	./.:.:.:.:.:.:.	./.:.:.:.:.:.:.	./.:.:.:.:.:.:.
chr1	106898376	106898376	C	T	nonsynonymous SNV	RRAS	./.:.:.:.:.:.:.	./.:.:.:.:.:.:.	./.:.:.:.:.:.:.	0/1:1,2:0.5:3:1,0:0,2:1,0,1,1	./.:.:.:.:.:.:.	./.:.:.:.:.:.:.	./.:.:.:.:.:.:.	./.:.:.:.:.:.:.
chr1	106905130	106905130	G	GACCTGCTGGCCCAAGCACAGGCCCACAGCC	nonframeshift insertion	PRR12	./.:.:.:.:.:.:.	./.:.:.:.:.:.:.	./.:.:.:.:.:.:.	./.:.:.:.:.:.:.	./.:.:.:.:.:.:.	0/1:37,3:0.106:40:14,1:23,2:17,20,1,2	./.:.:.:.:.:.:.	./.:.:.:.:.:.:.
chr1	106921328	106921328	C	T	synonymous SNV	PRR12	./.:.:.:.:.:.:.	./.:.:.:.:.:.:.	./.:.:.:.:.:.:.	./.:.:.:.:.:.:.	0/1:1,2:0.6:3:1,2:0,0:0,1,0,2	./.:.:.:.:.:.:.	./.:.:.:.:.:.:.	./.:.:.:.:.:.:.
chr1	106925328	106925328	C	T	synonymous SNV	PRR12	./.:.:.:.:.:.:.:.:.:.	./.:.:.:.:.:.:.:.:.:.	0|1:71,2:0.034:73:42,2:29,0:0|1:106925328_C_T:106925328:32,39,1,1	./.:.:.:.:.:.:.:.:.:.	./.:.:.:.:.:.:.:.:.:.	./.:.:.:.:.:.:.:.:.:.	./.:.:.:.:.:.:.:.:.:.	./.:.:.:.:.:.:.:.:.:.
chr1	106925329	106925329	A	G	nonsynonymous SNV	PRR12	./.:.:.:.:.:.:.:.:.:.	./.:.:.:.:.:.:.:.:.:.	0|1:71,2:0.034:73:42,2:29,0:0|1:106925328_C_T:106925328:32,39,1,1	./.:.:.:.:.:.:.:.:.:.	./.:.:.:.:.:.:.:.:.:.	./.:.:.:.:.:.:.:.:.:.	./.:.:.:.:.:.:.:.:.:.	./.:.:.:.:.:.:.:.:.:.
chr1	106926174	106926174	C	T	synonymous SNV	PRR12	0/1:32,51:0.623:83:13,17:19,32:17,15,27,24	./.:.:.:.:.:.:.	./.:.:.:.:.:.:.	0/1:44,37:0.483:81:13,18:31,18:24,20,24,13	./.:.:.:.:.:.:.	./.:.:.:.:.:.:.	./.:.:.:.:.:.:.	0/1:20,46:0.694:66:14,28:6,18:10,10,32,14
chr1	106926451	106926451	C	T	nonsynonymous SNV	PRR12	./.:.:.:.:.:.:.	./.:.:.:.:.:.:.	./.:.:.:.:.:.:.	./.:.:.:.:.:.:.	0/1:34,21:0.404:55:16,15:18,6:11,23,6,15	./.:.:.:.:.:.:.	./.:.:.:.:.:.:.	./.:.:.:.:.:.:.
chr1	106984309	106984309	C	CTCCGGAATGGCCT	frameshift insertion	FCGRT	./.:.:.:.:.:.:.	0/1:38,3:0.095:41:16,3:22,0:14,24,1,2	./.:.:.:.:.:.:.	./.:.:.:.:.:.:.	./.:.:.:.:.:.:.	./.:.:.:.:.:.:.	./.:.:.:.:.:.:.	./.:.:.:.:.:.:.
chr1	107296779	107296779	G	A	synonymous SNV	TRPM4	./.:.:.:.:.:.:.	./.:.:.:.:.:.:.	./.:.:.:.:.:.:.	./.:.:.:.:.:.:.	./.:.:.:.:.:.:.	0/1:50,2:0.073:52:29,2:20,0:21,29,2,0	./.:.:.:.:.:.:.	./.:.:.:.:.:.:.
chr1	107297077	107297077	C	CTT	frameshift insertion	TRPM4	./.:.:.:.:.:.:.:.:.:.	./.:.:.:.:.:.:.:.:.:.	0|1:62,3:0.085:65:33,1:29,2:0|1:107297077_C_CTT:107297077:23,39,1,2	./.:.:.:.:.:.:.:.:.:.	./.:.:.:.:.:.:.:.:.:.	./.:.:.:.:.:.:.:.:.:.	./.:.:.:.:.:.:.:.:.:.	./.:.:.:.:.:.:.:.:.:.
chr1	107297082	107297083	GAA	G	frameshift deletion	TRPM4	./.:.:.:.:.:.:.:.:.:.	./.:.:.:.:.:.:.:.:.:.	0|1:63,3:0.083:66:32,1:29,2:0|1:107297077_C_CTT:107297077:23,40,1,2	./.:.:.:.:.:.:.:.:.:.	./.:.:.:.:.:.:.:.:.:.	./.:.:.:.:.:.:.:.:.:.	./.:.:.:.:.:.:.:.:.:.	./.:.:.:.:.:.:.:.:.:.
chr1	107306075	107306075	A	T	nonsynonymous SNV	HRC	./.:.:.:.:.:.:.	./.:.:.:.:.:.:.	./.:.:.:.:.:.:.	./.:.:.:.:.:.:.	./.:.:.:.:.:.:.	0/1:25,5:0.182:30:10,5:15,0:15,10,3,2	./.:.:.:.:.:.:.	./.:.:.:.:.:.:.
chr1	107340769	107340769	G	A	synonymous SNV	SNRNP70	./.:.:.:.:.:.:.	./.:.:.:.:.:.:.	./.:.:.:.:.:.:.	./.:.:.:.:.:.:.	./.:.:.:.:.:.:.	./.:.:.:.:.:.:.	0/1:103,8:0.09:111:46,2:57,6:48,55,4,4	./.:.:.:.:.:.:.
chr1	107340852	107340852	C	CGAGA	frameshift insertion	SNRNP70	./.:.:.:.:.:.:.:.:.:.	./.:.:.:.:.:.:.:.:.:.	./.:.:.:.:.:.:.:.:.:.	./.:.:.:.:.:.:.:.:.:.	./.:.:.:.:.:.:.:.:.:.	0|1:112,8:0.09:120:44,6:65,2:0|1:107340852_C_CGAGA:107340852:48,64,4,4	./.:.:.:.:.:.:.:.:.:.	./.:.:.:.:.:.:.:.:.:.
chr1	107340857	107340860	GTCTC	G	frameshift deletion	SNRNP70	./.:.:.:.:.:.:.:.:.:.	./.:.:.:.:.:.:.:.:.:.	./.:.:.:.:.:.:.:.:.:.	./.:.:.:.:.:.:.:.:.:.	./.:.:.:.:.:.:.:.:.:.	0|1:116,8:0.089:124:46,6:65,2:0|1:107340852_C_CGAGA:107340852:49,67,4,4	./.:.:.:.:.:.:.:.:.:.	./.:.:.:.:.:.:.:.:.:.
chr1	107341192	107341278	GCCGGTCCCGAGAGCGGGAGCGTCGCCGTTCTCGCTCCTTGTCTCGCTCGCGGCTTCGTTCCCTGCGCTCCCGCTCACGGTCCCGGTC	G	nonframeshift deletion	SNRNP70	./.:.:.:.:.:.:.	./.:.:.:.:.:.:.	0/1:78,8:0.107:86:31,6:32,2:32,46,1,7	0/1:67,11:0.083:78:24,5:25,5:31,36,3,8	./.:.:.:.:.:.:.	./.:.:.:.:.:.:.	./.:.:.:.:.:.:.	./.:.:.:.:.:.:.
chr1	107415138	107415138	C	T	nonsynonymous SNV	GYS1	./.:.:.:.:.:.:.	./.:.:.:.:.:.:.	0/1:126,3:0.04:129:50,0:76,3:62,64,0,3	./.:.:.:.:.:.:.	./.:.:.:.:.:.:.	./.:.:.:.:.:.:.	./.:.:.:.:.:.:.	./.:.:.:.:.:.:.
chr1	107475871	107475871	C	T	synonymous SNV	NUCB1	./.:.:.:.:.:.:.	./.:.:.:.:.:.:.	./.:.:.:.:.:.:.	./.:.:.:.:.:.:.	0/1:12,13:0.524:25:1,5:11,8:5,7,4,9	./.:.:.:.:.:.:.	./.:.:.:.:.:.:.	./.:.:.:.:.:.:.
chr1	107477646	107477646	A	ATCCTT	frameshift insertion	TULP2	./.:.:.:.:.:.:.:.:.:.	./.:.:.:.:.:.:.:.:.:.	./.:.:.:.:.:.:.:.:.:.	./.:.:.:.:.:.:.:.:.:.	./.:.:.:.:.:.:.:.:.:.	./.:.:.:.:.:.:.:.:.:.	0|1:0,2:0.667:2:0,0:0,2:0|1:107477646_A_ATCCTT:107477646:0,0,1,1	./.:.:.:.:.:.:.:.:.:.
chr1	107477647	107477647	A	ACTCAGATCCCCCAGGCCTGGGCTCAATGCTTGTTCTTC	frameshift insertion	TULP2	./.:.:.:.:.:.:.:.:.:.	./.:.:.:.:.:.:.:.:.:.	./.:.:.:.:.:.:.:.:.:.	./.:.:.:.:.:.:.:.:.:.	./.:.:.:.:.:.:.:.:.:.	./.:.:.:.:.:.:.:.:.:.	0|1:0,2:0.667:2:0,0:0,2:0|1:107477646_A_ATCCTT:107477646:0,0,1,1	./.:.:.:.:.:.:.:.:.:.
chr1	107487594	107487594	A	ACCC	nonframeshift insertion	PPP1R15A	0|1:191,4:0.022:195:82,2:105,2:0|1:107487594_A_ACCC:107487594:103,88,2,2	./.:.:.:.:.:.:.:.:.:.	./.:.:.:.:.:.:.:.:.:.	./.:.:.:.:.:.:.:.:.:.	./.:.:.:.:.:.:.:.:.:.	./.:.:.:.:.:.:.:.:.:.	./.:.:.:.:.:.:.:.:.:.	./.:.:.:.:.:.:.:.:.:.
chr1	107488197	107488197	CA	C	frameshift deletion	PPP1R15A	0/1:154,58:0.085:212:67,5:60,1:84,70,26,32	./.:.:.:.:.:.:.	./.:.:.:.:.:.:.	./.:.:.:.:.:.:.	./.:.:.:.:.:.:.	./.:.:.:.:.:.:.	./.:.:.:.:.:.:.	./.:.:.:.:.:.:.
chr1	107539012	107539012	G	T	nonsynonymous SNV	BCAT2	./.:.:.:.:.:.:.:.:.:.	./.:.:.:.:.:.:.:.:.:.	./.:.:.:.:.:.:.:.:.:.	./.:.:.:.:.:.:.:.:.:.	./.:.:.:.:.:.:.:.:.:.	./.:.:.:.:.:.:.:.:.:.	./.:.:.:.:.:.:.:.:.:.	0|1:6,2:0.211:8:4,2:2,0:0|1:107539012_G_T:107539012:2,4,1,1
chr1	107539036	107539036	A	T	nonsynonymous SNV	BCAT2	./.:.:.:.:.:.:.	./.:.:.:.:.:.:.	./.:.:.:.:.:.:.	./.:.:.:.:.:.:.	0/1:5,2:0.429:7:4,1:1,1:3,2,2,0	./.:.:.:.:.:.:.	./.:.:.:.:.:.:.	./.:.:.:.:.:.:.
chr1	107591564	107591564	C	T	synonymous SNV	RASIP1	./.:.:.:.:.:.:.	./.:.:.:.:.:.:.	./.:.:.:.:.:.:.	0/1:0,1:0.667:1:0,1:0,0:0,0,0,1	./.:.:.:.:.:.:.	./.:.:.:.:.:.:.	./.:.:.:.:.:.:.	./.:.:.:.:.:.:.
chr1	107640390	107640393	GTGGT	G	frameshift deletion		./.:.:.:.:.:.:.:.:.:.	./.:.:.:.:.:.:.:.:.:.	0|1:135,8:0.069:143:73,5:60,2:0|1:107640384_C_CT:107640384:62,73,3,5	./.:.:.:.:.:.:.:.:.:.	./.:.:.:.:.:.:.:.:.:.	./.:.:.:.:.:.:.:.:.:.	./.:.:.:.:.:.:.:.:.:.	./.:.:.:.:.:.:.:.:.:.
chr1	107700909	107700909	C	CACCACAG	frameshift insertion	SPACA4	0|1:81,4:0.077:85:49,2:31,1:0|1:107700909_C_CACCACAG:107700909:48,33,2,2	./.:.:.:.:.:.:.:.:.:.	./.:.:.:.:.:.:.:.:.:.	./.:.:.:.:.:.:.:.:.:.	./.:.:.:.:.:.:.:.:.:.	./.:.:.:.:.:.:.:.:.:.	./.:.:.:.:.:.:.:.:.:.	./.:.:.:.:.:.:.:.:.:.
chr1	107700911	107700911	C	CGCCAAGGA	frameshift insertion	SPACA4	0|1:81,4:0.078:85:49,3:31,1:0|1:107700909_C_CACCACAG:107700909:48,33,2,2	./.:.:.:.:.:.:.:.:.:.	./.:.:.:.:.:.:.:.:.:.	./.:.:.:.:.:.:.:.:.:.	./.:.:.:.:.:.:.:.:.:.	./.:.:.:.:.:.:.:.:.:.	./.:.:.:.:.:.:.:.:.:.	./.:.:.:.:.:.:.:.:.:.
chr1	107809064	107809064	C	CGCGGCGCCGTCGCAGGCCGG	frameshift insertion	KCNJ14	./.:.:.:.:.:.:.	./.:.:.:.:.:.:.	0/1:30,3:0.108:33:15,0:15,3:15,15,2,1	./.:.:.:.:.:.:.	./.:.:.:.:.:.:.	./.:.:.:.:.:.:.	./.:.:.:.:.:.:.	./.:.:.:.:.:.:.
chr1	107823324	107823324	G	C	nonsynonymous SNV	GRIN2D	./.:.:.:.:.:.:.	./.:.:.:.:.:.:.	./.:.:.:.:.:.:.	0/1:2,2:0.5:4:2,2:0,0:1,1,1,1	./.:.:.:.:.:.:.	./.:.:.:.:.:.:.	./.:.:.:.:.:.:.	./.:.:.:.:.:.:.
chr1	107844491	107844491	T	TGGCCACGCTGGAGGAGA	frameshift insertion	GRIN2D	./.:.:.:.:.:.:.	./.:.:.:.:.:.:.	./.:.:.:.:.:.:.	./.:.:.:.:.:.:.	./.:.:.:.:.:.:.	0/1:41,3:0.1:44:29,2:12,0:21,20,2,1	./.:.:.:.:.:.:.	./.:.:.:.:.:.:.
chr1	107857750	107857750	G	A	synonymous SNV		./.:.:.:.:.:.:.	./.:.:.:.:.:.:.	./.:.:.:.:.:.:.	0/1:27,24:0.46:51:10,12:17,12:9,18,8,16	./.:.:.:.:.:.:.	./.:.:.:.:.:.:.	./.:.:.:.:.:.:.	./.:.:.:.:.:.:.
chr1	107900027	107900031	TCCCCA	T	frameshift deletion	TMEM143	./.:.:.:.:.:.:.:.:.:.	./.:.:.:.:.:.:.:.:.:.	0|1:79,3:0.059:82:41,0:31,3:0|1:107900026_TCCCCA_T:107900026:46,33,2,1	./.:.:.:.:.:.:.:.:.:.	./.:.:.:.:.:.:.:.:.:.	./.:.:.:.:.:.:.:.:.:.	./.:.:.:.:.:.:.:.:.:.	./.:.:.:.:.:.:.:.:.:.
chr1	107900035	107900035	T	TTGGGG	frameshift insertion	TMEM143	./.:.:.:.:.:.:.:.:.:.	./.:.:.:.:.:.:.:.:.:.	0|1:77,3:0.06:80:44,0:33,3:0|1:107900026_TCCCCA_T:107900026:45,32,2,1	./.:.:.:.:.:.:.:.:.:.	./.:.:.:.:.:.:.:.:.:.	./.:.:.:.:.:.:.:.:.:.	./.:.:.:.:.:.:.:.:.:.	./.:.:.:.:.:.:.:.:.:.
chr1	108096792	108096792	G	A	nonsynonymous SNV	ZSWIM9	./.:.:.:.:.:.:.	0/1:37,8:0.217:45:19,7:17,1:9,28,2,6	./.:.:.:.:.:.:.	./.:.:.:.:.:.:.	./.:.:.:.:.:.:.	./.:.:.:.:.:.:.	./.:.:.:.:.:.:.	./.:.:.:.:.:.:.
chr1	108143580	108143580	C	CTGGTGGTGGCCTCCT	nonframeshift insertion	LIG1	./.:.:.:.:.:.:.	./.:.:.:.:.:.:.	0/1:44,4:0.099:48:15,2:29,2:26,18,1,3	./.:.:.:.:.:.:.	./.:.:.:.:.:.:.	./.:.:.:.:.:.:.	./.:.:.:.:.:.:.	./.:.:.:.:.:.:.
chr1	108223577	108223577	G	A	nonsynonymous SNV		./.:.:.:.:.:.:.	./.:.:.:.:.:.:.	0/1:60,50:0.438:110:31,20:29,30:32,28,23,27	./.:.:.:.:.:.:.	./.:.:.:.:.:.:.	./.:.:.:.:.:.:.	./.:.:.:.:.:.:.	./.:.:.:.:.:.:.
chr1	108270465	108270465	G	A	nonsynonymous SNV		./.:.:.:.:.:.:.	./.:.:.:.:.:.:.	./.:.:.:.:.:.:.	0/1:9,9:0.467:18:5,4:4,5:6,3,4,5	./.:.:.:.:.:.:.	./.:.:.:.:.:.:.	./.:.:.:.:.:.:.	./.:.:.:.:.:.:.
chr1	108270578	108270581	GGCCC	G	frameshift deletion		./.:.:.:.:.:.:.:.:.:.	./.:.:.:.:.:.:.:.:.:.	./.:.:.:.:.:.:.:.:.:.	./.:.:.:.:.:.:.:.:.:.	./.:.:.:.:.:.:.:.:.:.	./.:.:.:.:.:.:.:.:.:.	0|1:7,2:0.254:9:1,0:5,2:0|1:108270577_GGCCC_G:108270577:2,5,1,1	./.:.:.:.:.:.:.:.:.:.
chr1	108270587	108270587	A	T	nonsynonymous SNV		./.:.:.:.:.:.:.:.:.:.	./.:.:.:.:.:.:.:.:.:.	./.:.:.:.:.:.:.:.:.:.	./.:.:.:.:.:.:.:.:.:.	./.:.:.:.:.:.:.:.:.:.	./.:.:.:.:.:.:.:.:.:.	0|1:6,2:0.25:8:1,0:5,2:0|1:108270577_GGCCC_G:108270577:2,4,1,1	./.:.:.:.:.:.:.:.:.:.
chr1	108287724	108287724	T	C	nonsynonymous SNV	SELENOW	./.:.:.:.:.:.:.:.:.:.	./.:.:.:.:.:.:.:.:.:.	0|1:44,4:0.103:48:17,3:26,1:0|1:108287724_T_C:108287724:26,18,1,3	./.:.:.:.:.:.:.:.:.:.	./.:.:.:.:.:.:.:.:.:.	./.:.:.:.:.:.:.:.:.:.	./.:.:.:.:.:.:.:.:.:.	./.:.:.:.:.:.:.:.:.:.
chr1	108287726	108287726	G	GCAGTGTGGCGAGGGGACT	nonframeshift insertion	SELENOW	./.:.:.:.:.:.:.:.:.:.	./.:.:.:.:.:.:.:.:.:.	0|1:44,4:0.102:48:18,3:26,1:0|1:108287724_T_C:108287724:26,18,1,3	./.:.:.:.:.:.:.:.:.:.	./.:.:.:.:.:.:.:.:.:.	./.:.:.:.:.:.:.:.:.:.	./.:.:.:.:.:.:.:.:.:.	./.:.:.:.:.:.:.:.:.:.
chr1	108319029	108319030	GTC	G	frameshift deletion	EHD2	./.:.:.:.:.:.:.	0/1:156,4:0.04:160:67,3:85,1:72,84,4,0	./.:.:.:.:.:.:.	./.:.:.:.:.:.:.	./.:.:.:.:.:.:.	./.:.:.:.:.:.:.	./.:.:.:.:.:.:.	./.:.:.:.:.:.:.
chr1	108480840	108480840	C	CT	frameshift insertion	ZNF541	./.:.:.:.:.:.:.:.:.:.	0|1:98,3:0.048:101:47,2:48,1:0|1:108480810_GCCCAGCCTCCCAGATGCCCAGAAGCCCA_G:108480810:51,47,0,3	./.:.:.:.:.:.:.:.:.:.	./.:.:.:.:.:.:.:.:.:.	./.:.:.:.:.:.:.:.:.:.	./.:.:.:.:.:.:.:.:.:.	./.:.:.:.:.:.:.:.:.:.	./.:.:.:.:.:.:.:.:.:.
chr1	108505479	108505479	C	CGCTTGGGA	frameshift insertion	ZNF541	./.:.:.:.:.:.:.:.:.:.	./.:.:.:.:.:.:.:.:.:.	0|1:72,3:0.051:75:33,0:38,3:0|1:108505479_C_CGCTTGGGA:108505479:42,30,1,2	./.:.:.:.:.:.:.:.:.:.	./.:.:.:.:.:.:.:.:.:.	./.:.:.:.:.:.:.:.:.:.	./.:.:.:.:.:.:.:.:.:.	./.:.:.:.:.:.:.:.:.:.
chr1	108505481	108505481	A	C	nonsynonymous SNV	ZNF541	./.:.:.:.:.:.:.:.:.:.	./.:.:.:.:.:.:.:.:.:.	0|1:72,3:0.051:75:33,0:39,3:0|1:108505479_C_CGCTTGGGA:108505479:42,30,1,2	./.:.:.:.:.:.:.:.:.:.	./.:.:.:.:.:.:.:.:.:.	./.:.:.:.:.:.:.:.:.:.	./.:.:.:.:.:.:.:.:.:.	./.:.:.:.:.:.:.:.:.:.
chr1	108549505	108549505	T	TGAGC	frameshift insertion	SLC8A2	./.:.:.:.:.:.:.:.:.:.	./.:.:.:.:.:.:.:.:.:.	./.:.:.:.:.:.:.:.:.:.	./.:.:.:.:.:.:.:.:.:.	./.:.:.:.:.:.:.:.:.:.	0|1:63,3:0.084:66:39,3:23,0:0|1:108549505_T_TGAGC:108549505:27,36,1,2	./.:.:.:.:.:.:.:.:.:.	./.:.:.:.:.:.:.:.:.:.
chr1	108549508	108549511	TGCTC	T	frameshift deletion	SLC8A2	./.:.:.:.:.:.:.:.:.:.	./.:.:.:.:.:.:.:.:.:.	./.:.:.:.:.:.:.:.:.:.	./.:.:.:.:.:.:.:.:.:.	./.:.:.:.:.:.:.:.:.:.	0|1:64,3:0.083:67:38,3:23,0:0|1:108549505_T_TGAGC:108549505:28,36,1,2	./.:.:.:.:.:.:.:.:.:.	./.:.:.:.:.:.:.:.:.:.
chr1	108561069	108561069	G	C	nonsynonymous SNV	SLC8A2	0/1:54,6:0.136:60:30,3:24,3:22,32,4,2	./.:.:.:.:.:.:.	./.:.:.:.:.:.:.	./.:.:.:.:.:.:.	./.:.:.:.:.:.:.	./.:.:.:.:.:.:.	./.:.:.:.:.:.:.	./.:.:.:.:.:.:.
chr1	108617912	108617912	G	A	nonsynonymous SNV	DHX34	./.:.:.:.:.:.:.	0/1:23,8:0.286:31:15,3:6,5:13,10,6,2	./.:.:.:.:.:.:.	./.:.:.:.:.:.:.	./.:.:.:.:.:.:.	./.:.:.:.:.:.:.	./.:.:.:.:.:.:.	./.:.:.:.:.:.:.
chr1	108706751	108706751	G	GGGGCCCTTCTCTCCCCAGAGGCGGGCCCCGA	frameshift insertion	CCDC9	./.:.:.:.:.:.:.	./.:.:.:.:.:.:.	./.:.:.:.:.:.:.	./.:.:.:.:.:.:.	./.:.:.:.:.:.:.	./.:.:.:.:.:.:.	0/1:20,4:0.207:24:7,1:13,0:8,12,2,2	./.:.:.:.:.:.:.
chr1	108889808	108889808	A	C	synonymous SNV	ZC3H4	./.:.:.:.:.:.:.:.:.:.	./.:.:.:.:.:.:.:.:.:.	./.:.:.:.:.:.:.:.:.:.	./.:.:.:.:.:.:.:.:.:.	./.:.:.:.:.:.:.:.:.:.	./.:.:.:.:.:.:.:.:.:.	0|1:23,3:0.176:26:8,0:15,3:0|1:108889808_A_C:108889808:12,11,1,2	./.:.:.:.:.:.:.:.:.:.
chr1	108889811	108889811	G	T	nonsynonymous SNV	ZC3H4	./.:.:.:.:.:.:.:.:.:.	./.:.:.:.:.:.:.:.:.:.	./.:.:.:.:.:.:.:.:.:.	./.:.:.:.:.:.:.:.:.:.	./.:.:.:.:.:.:.:.:.:.	./.:.:.:.:.:.:.:.:.:.	0|1:23,3:0.176:26:8,0:15,2:0|1:108889808_A_C:108889808:12,11,1,2	./.:.:.:.:.:.:.:.:.:.
chr1	109033928	109033928	T	A	nonsynonymous SNV	ARHGAP35	0|1:70,3:0.071:73:28,2:42,0:0|1:109033928_T_A:109033928:33,37,2,1	0|1:101,3:0.049:104:55,1:43,2:0|1:109033928_T_A:109033928:57,44,1,2	0|1:81,4:0.074:85:46,3:33,1:0|1:109033928_T_A:109033928:43,38,1,3	./.:.:.:.:.:.:.:.:.:.	./.:.:.:.:.:.:.:.:.:.	./.:.:.:.:.:.:.:.:.:.	./.:.:.:.:.:.:.:.:.:.	./.:.:.:.:.:.:.:.:.:.
chr1	109033931	109033931	T	A	nonsynonymous SNV	ARHGAP35	0|1:71,3:0.071:74:28,2:43,1:0|1:109033928_T_A:109033928:33,38,2,1	0|1:102,4:0.048:106:55,1:45,3:0|1:109033928_T_A:109033928:58,44,1,3	0|1:82,4:0.074:86:48,3:33,1:0|1:109033928_T_A:109033928:43,39,1,3	./.:.:.:.:.:.:.:.:.:.	./.:.:.:.:.:.:.:.:.:.	./.:.:.:.:.:.:.:.:.:.	./.:.:.:.:.:.:.:.:.:.	./.:.:.:.:.:.:.:.:.:.
chr1	109150833	109150833	C	T	nonsynonymous SNV	SLC1A5	./.:.:.:.:.:.:.	./.:.:.:.:.:.:.	./.:.:.:.:.:.:.	./.:.:.:.:.:.:.	./.:.:.:.:.:.:.	./.:.:.:.:.:.:.	0/1:45,4:0.129:49:23,1:22,3:21,24,2,2	./.:.:.:.:.:.:.
chr1	109169473	109169473	G	GCGCCCC	nonframeshift insertion	FKRP	0|1:46,3:0.085:49:15,1:30,2:0|1:109169473_G_GCGCCCC:109169473:23,23,1,2	./.:.:.:.:.:.:.:.:.:.	./.:.:.:.:.:.:.:.:.:.	./.:.:.:.:.:.:.:.:.:.	./.:.:.:.:.:.:.:.:.:.	./.:.:.:.:.:.:.:.:.:.	./.:.:.:.:.:.:.:.:.:.	./.:.:.:.:.:.:.:.:.:.
chr1	109169474	109169474	T	TAGCCCG	nonframeshift insertion	FKRP	0|1:46,3:0.085:49:16,1:30,2:0|1:109169473_G_GCGCCCC:109169473:23,23,1,2	./.:.:.:.:.:.:.:.:.:.	./.:.:.:.:.:.:.:.:.:.	./.:.:.:.:.:.:.:.:.:.	./.:.:.:.:.:.:.:.:.:.	./.:.:.:.:.:.:.:.:.:.	./.:.:.:.:.:.:.:.:.:.	./.:.:.:.:.:.:.:.:.:.
chr1	109170104	109170104	G	GGCTGCCCT	frameshift insertion	FKRP	0/1:32,3:0.137:35:17,0:15,3:16,16,1,2	./.:.:.:.:.:.:.	./.:.:.:.:.:.:.	./.:.:.:.:.:.:.	./.:.:.:.:.:.:.	./.:.:.:.:.:.:.	./.:.:.:.:.:.:.	./.:.:.:.:.:.:.
chr1	109226278	109226278	G	T	nonsynonymous SNV	PRKD2	./.:.:.:.:.:.:.	0/1:93,4:0.053:97:52,0:40,4:35,58,2,2	./.:.:.:.:.:.:.	./.:.:.:.:.:.:.	./.:.:.:.:.:.:.	./.:.:.:.:.:.:.	./.:.:.:.:.:.:.	./.:.:.:.:.:.:.
chr1	109229751	109229751	T	G	nonsynonymous SNV	PRKD2	./.:.:.:.:.:.:.:.:.:.	./.:.:.:.:.:.:.:.:.:.	0|1:109,4:0.055:113:58,2:49,1:0|1:109229751_T_G:109229751:48,61,2,2	./.:.:.:.:.:.:.:.:.:.	0|1:105,3:0.053:108:48,0:55,1:0|1:109229751_T_G:109229751:52,53,3,0	./.:.:.:.:.:.:.:.:.:.	./.:.:.:.:.:.:.:.:.:.	./.:.:.:.:.:.:.:.:.:.
chr1	109229756	109229756	C	A	nonsynonymous SNV	PRKD2	./.:.:.:.:.:.:.:.:.:.	./.:.:.:.:.:.:.:.:.:.	0|1:103,4:0.056:107:56,3:44,1:0|1:109229751_T_G:109229751:43,60,2,2	./.:.:.:.:.:.:.:.:.:.	0|1:104,3:0.053:107:47,0:56,3:0|1:109229751_T_G:109229751:51,53,3,0	./.:.:.:.:.:.:.:.:.:.	./.:.:.:.:.:.:.:.:.:.	./.:.:.:.:.:.:.:.:.:.
chr1	109459156	109459156	G	A	nonsynonymous SNV	PPP5C	./.:.:.:.:.:.:.	./.:.:.:.:.:.:.	./.:.:.:.:.:.:.	0/1:30,13:0.303:43:13,4:17,9:19,11,8,5	./.:.:.:.:.:.:.	./.:.:.:.:.:.:.	./.:.:.:.:.:.:.	./.:.:.:.:.:.:.
chr1	109614564	109614564	C	G	nonsynonymous SNV	PGLYRP1	./.:.:.:.:.:.:.	./.:.:.:.:.:.:.	./.:.:.:.:.:.:.	./.:.:.:.:.:.:.	./.:.:.:.:.:.:.	./.:.:.:.:.:.:.	./.:.:.:.:.:.:.	0/1:61,5:0.078:66:35,4:26,1:23,38,3,2
chr1	109631806	109631808	CTGG	C	nonframeshift deletion	CCDC61	./.:.:.:.:.:.:.:.:.:.	0|1:118,5:0.062:123:63,1:53,3:0|1:109631805_CTGG_C:109631805:61,57,3,2	./.:.:.:.:.:.:.:.:.:.	./.:.:.:.:.:.:.:.:.:.	./.:.:.:.:.:.:.:.:.:.	./.:.:.:.:.:.:.:.:.:.	./.:.:.:.:.:.:.:.:.:.	./.:.:.:.:.:.:.:.:.:.
chr1	109631810	109631810	C	CCCA	nonframeshift insertion	CCDC61	./.:.:.:.:.:.:.:.:.:.	0|1:118,5:0.062:123:65,1:53,4:0|1:109631805_CTGG_C:109631805:61,57,3,2	./.:.:.:.:.:.:.:.:.:.	./.:.:.:.:.:.:.:.:.:.	./.:.:.:.:.:.:.:.:.:.	./.:.:.:.:.:.:.:.:.:.	./.:.:.:.:.:.:.:.:.:.	./.:.:.:.:.:.:.:.:.:.
chr1	109682550	109682550	G	C	nonsynonymous SNV	NOVA2	./.:.:.:.:.:.:.	./.:.:.:.:.:.:.	0/1:3,15:0.749:18:3,7:0,8:3,0,10,5	0/1:4,6:0.6:10:3,5:1,1:3,1,4,2	./.:.:.:.:.:.:.	./.:.:.:.:.:.:.	./.:.:.:.:.:.:.	./.:.:.:.:.:.:.
chr1	109739542	109739542	G	GCCCGGCGGGCGGGCGGTAGCGTCAAAAGCGAACA	frameshift insertion	IRF2BP1	./.:.:.:.:.:.:.	0/1:137,7:0.068:144:60,1:73,1:63,74,4,3	./.:.:.:.:.:.:.	./.:.:.:.:.:.:.	./.:.:.:.:.:.:.	0/1:229,8:0.046:237:90,3:134,1:115,114,4,4	./.:.:.:.:.:.:.	./.:.:.:.:.:.:.
chr1	109740191	109740191	C	CCTGCCGTGGGGCTGACTTCTGCCT	nonframeshift insertion	IRF2BP1	./.:.:.:.:.:.:.	./.:.:.:.:.:.:.	./.:.:.:.:.:.:.	./.:.:.:.:.:.:.	./.:.:.:.:.:.:.	0/1:101,6:0.067:107:60,2:41,0:57,44,3,3	./.:.:.:.:.:.:.	./.:.:.:.:.:.:.
chr1	109794288	109794294	CCACCCCA	C	frameshift deletion	SYMPK	./.:.:.:.:.:.:.	./.:.:.:.:.:.:.	0/1:29,4:0.142:33:14,2:14,2:16,13,2,2	./.:.:.:.:.:.:.	./.:.:.:.:.:.:.	./.:.:.:.:.:.:.	./.:.:.:.:.:.:.	./.:.:.:.:.:.:.
chr1	109795248	109795248	A	T	stopgain	SYMPK	./.:.:.:.:.:.:.	./.:.:.:.:.:.:.	0/1:41,2:0.081:43:27,2:14,0:13,28,0,2	./.:.:.:.:.:.:.	./.:.:.:.:.:.:.	./.:.:.:.:.:.:.	./.:.:.:.:.:.:.	./.:.:.:.:.:.:.
chr1	109807335	109807335	C	T	synonymous SNV	RSPH6A	./.:.:.:.:.:.:.	./.:.:.:.:.:.:.	./.:.:.:.:.:.:.	./.:.:.:.:.:.:.	./.:.:.:.:.:.:.	0/1:99,17:0.157:116:54,12:45,5:55,44,9,8	0/1:75,15:0.166:90:50,8:25,7:38,37,7,8	./.:.:.:.:.:.:.
chr1	109821392	109821392	G	C	nonsynonymous SNV	DMWD	./.:.:.:.:.:.:.	./.:.:.:.:.:.:.	./.:.:.:.:.:.:.	./.:.:.:.:.:.:.	./.:.:.:.:.:.:.	./.:.:.:.:.:.:.	0/1:26,4:0.162:30:11,2:15,2:12,14,2,2	./.:.:.:.:.:.:.
chr1	109824888	109824888	G	A	synonymous SNV	DMPK	./.:.:.:.:.:.:.	./.:.:.:.:.:.:.	./.:.:.:.:.:.:.	./.:.:.:.:.:.:.	./.:.:.:.:.:.:.	./.:.:.:.:.:.:.	0/1:14,4:0.231:18:4,0:10,4:7,7,2,2	./.:.:.:.:.:.:.
chr1	109829906	109829908	ACTG	A	nonframeshift deletion	DMPK	./.:.:.:.:.:.:.:.:.:.	./.:.:.:.:.:.:.:.:.:.	0|1:89,4:0.066:93:44,3:39,1:0|1:109829905_ACTG_A:109829905:42,47,3,1	./.:.:.:.:.:.:.:.:.:.	./.:.:.:.:.:.:.:.:.:.	./.:.:.:.:.:.:.:.:.:.	./.:.:.:.:.:.:.:.:.:.	./.:.:.:.:.:.:.:.:.:.
chr1	109829913	109829913	G	GGCA	nonframeshift insertion	DMPK	./.:.:.:.:.:.:.:.:.:.	./.:.:.:.:.:.:.:.:.:.	0|1:86,4:0.067:90:44,3:40,1:0|1:109829905_ACTG_A:109829905:40,46,3,1	./.:.:.:.:.:.:.:.:.:.	./.:.:.:.:.:.:.:.:.:.	./.:.:.:.:.:.:.:.:.:.	./.:.:.:.:.:.:.:.:.:.	./.:.:.:.:.:.:.:.:.:.
chr1	109833716	109833716	A	T	synonymous SNV	DMPK	./.:.:.:.:.:.:.:.:.:.	./.:.:.:.:.:.:.:.:.:.	0|1:60,3:0.071:63:29,2:29,1:0|1:109833716_A_T:109833716:26,34,0,3	./.:.:.:.:.:.:.:.:.:.	./.:.:.:.:.:.:.:.:.:.	./.:.:.:.:.:.:.:.:.:.	./.:.:.:.:.:.:.:.:.:.	./.:.:.:.:.:.:.:.:.:.
chr1	109833722	109833725	CCATG	C	frameshift deletion	DMPK	./.:.:.:.:.:.:.:.:.:.	./.:.:.:.:.:.:.:.:.:.	0|1:63,3:0.071:66:30,2:29,1:0|1:109833716_A_T:109833716:27,36,0,3	./.:.:.:.:.:.:.:.:.:.	./.:.:.:.:.:.:.:.:.:.	./.:.:.:.:.:.:.:.:.:.	./.:.:.:.:.:.:.:.:.:.	./.:.:.:.:.:.:.:.:.:.
chr1	109842813	109842813	G	A	nonsynonymous SNV	BHMG1	./.:.:.:.:.:.:.:.:.:.	./.:.:.:.:.:.:.:.:.:.	./.:.:.:.:.:.:.:.:.:.	./.:.:.:.:.:.:.:.:.:.	0|1:18,4:0.22:22:11,3:7,1:0|1:109842813_G_A:109842813:5,13,0,4	./.:.:.:.:.:.:.:.:.:.	0|1:30,4:0.123:34:12,4:18,0:0|1:109842813_G_A:109842813:11,19,2,2	./.:.:.:.:.:.:.:.:.:.
chr1	109842815	109842815	G	GCCCCCGAAGATGCCCCCGACCCC	frameshift insertion	BHMG1	./.:.:.:.:.:.:.:.:.:.	./.:.:.:.:.:.:.:.:.:.	./.:.:.:.:.:.:.:.:.:.	./.:.:.:.:.:.:.:.:.:.	0|1:18,4:0.222:22:11,3:7,1:0|1:109842813_G_A:109842813:5,13,0,4	./.:.:.:.:.:.:.:.:.:.	0|1:30,4:0.125:34:12,4:17,0:0|1:109842813_G_A:109842813:11,19,2,2	./.:.:.:.:.:.:.:.:.:.
chr1	109846929	109846929	A	C	nonsynonymous SNV	BHMG1	./.:.:.:.:.:.:.:.:.:.	./.:.:.:.:.:.:.:.:.:.	./.:.:.:.:.:.:.:.:.:.	./.:.:.:.:.:.:.:.:.:.	./.:.:.:.:.:.:.:.:.:.	0|1:66,4:0.085:70:31,2:32,2:0|1:109846929_A_C:109846929:34,32,1,3	./.:.:.:.:.:.:.:.:.:.	./.:.:.:.:.:.:.:.:.:.
chr1	109846933	109846933	C	CTCCTGCTGTCACCCCAAAGTTGCATCATCCCTGCCTCAAGGTGACAGAA	stopgain	BHMG1	./.:.:.:.:.:.:.:.:.:.	./.:.:.:.:.:.:.:.:.:.	./.:.:.:.:.:.:.:.:.:.	./.:.:.:.:.:.:.:.:.:.	./.:.:.:.:.:.:.:.:.:.	0|1:70,4:0.084:74:31,2:34,2:0|1:109846929_A_C:109846929:37,33,1,3	./.:.:.:.:.:.:.:.:.:.	./.:.:.:.:.:.:.:.:.:.
chr1	110052545	110052545	G	GAGAAACCCCCCAAGGAT	frameshift insertion	VASP	0/1:78,3:0.063:81:35,3:42,0:27,51,0,3	./.:.:.:.:.:.:.	./.:.:.:.:.:.:.	./.:.:.:.:.:.:.	./.:.:.:.:.:.:.	./.:.:.:.:.:.:.	./.:.:.:.:.:.:.	./.:.:.:.:.:.:.
chr1	110132145	110132145	C	CTCCAGCCAGTCCTGGAGG	nonframeshift insertion	ERCC1	./.:.:.:.:.:.:.	./.:.:.:.:.:.:.	./.:.:.:.:.:.:.	./.:.:.:.:.:.:.	./.:.:.:.:.:.:.	./.:.:.:.:.:.:.	0/1:85,4:0.057:89:38,4:47,0:39,46,2,2	./.:.:.:.:.:.:.
chr1	110147372	110147372	C	CGAA	nonframeshift insertion	CD3EAP	./.:.:.:.:.:.:.	./.:.:.:.:.:.:.	0/1:138,3:0.035:141:74,0:64,3:81,57,3,0	./.:.:.:.:.:.:.	./.:.:.:.:.:.:.	./.:.:.:.:.:.:.	./.:.:.:.:.:.:.	./.:.:.:.:.:.:.
chr1	110166793	110166793	C	T	nonsynonymous SNV		./.:.:.:.:.:.:.	./.:.:.:.:.:.:.	0/1:70,53:0.437:123:32,32:38,21:35,35,26,27	./.:.:.:.:.:.:.	./.:.:.:.:.:.:.	./.:.:.:.:.:.:.	./.:.:.:.:.:.:.	./.:.:.:.:.:.:.
chr1	110265197	110265197	G	A	synonymous SNV	EXOC3L2	./.:.:.:.:.:.:.	./.:.:.:.:.:.:.	./.:.:.:.:.:.:.	./.:.:.:.:.:.:.	0/1:3,5:0.625:8:0,4:3,1:2,1,3,2	./.:.:.:.:.:.:.	./.:.:.:.:.:.:.	./.:.:.:.:.:.:.
chr1	110274975	110274975	C	T	nonsynonymous SNV	EXOC3L2	./.:.:.:.:.:.:.	./.:.:.:.:.:.:.	./.:.:.:.:.:.:.	./.:.:.:.:.:.:.	./.:.:.:.:.:.:.	./.:.:.:.:.:.:.	./.:.:.:.:.:.:.	0/1:31,3:0.12:34:20,0:11,3:15,16,2,1
chr1	110326942	110326942	C	CTGGCGCGGGGGGACCTCTGCGCGCTGGCGG	nonframeshift insertion	BLOC1S3	./.:.:.:.:.:.:.	./.:.:.:.:.:.:.	./.:.:.:.:.:.:.	./.:.:.:.:.:.:.	./.:.:.:.:.:.:.	0/1:21,3:0.163:24:9,1:12,2:9,12,1,2	./.:.:.:.:.:.:.	./.:.:.:.:.:.:.
chr1	110348595	110348595	C	T	nonsynonymous SNV	NKPD1	./.:.:.:.:.:.:.	0/1:40,3:0.111:43:24,1:16,2:22,18,0,3	./.:.:.:.:.:.:.	./.:.:.:.:.:.:.	./.:.:.:.:.:.:.	./.:.:.:.:.:.:.	./.:.:.:.:.:.:.	./.:.:.:.:.:.:.
chr1	110354384	110354384	C	T	synonymous SNV	PPP1R37	./.:.:.:.:.:.:.	./.:.:.:.:.:.:.	0/1:62,4:0.074:66:36,0:26,4:20,42,2,2	./.:.:.:.:.:.:.	./.:.:.:.:.:.:.	./.:.:.:.:.:.:.	./.:.:.:.:.:.:.	./.:.:.:.:.:.:.
chr1	110411248	110411248	C	T	nonsynonymous SNV	ZNF296	./.:.:.:.:.:.:.	./.:.:.:.:.:.:.	./.:.:.:.:.:.:.	0/1:11,15:0.545:26:3,6:8,9:6,5,9,6	./.:.:.:.:.:.:.	./.:.:.:.:.:.:.	./.:.:.:.:.:.:.	./.:.:.:.:.:.:.
chr1	110416057	110416057	A	T	synonymous SNV	CLASRP	0|1:129,4:0.039:133:69,3:60,0:0|1:110416057_A_T:110416057:49,80,1,3	./.:.:.:.:.:.:.:.:.:.	./.:.:.:.:.:.:.:.:.:.	./.:.:.:.:.:.:.:.:.:.	0|1:113,4:0.051:117:47,2:65,2:0|1:110416057_A_T:110416057:40,73,0,4	./.:.:.:.:.:.:.:.:.:.	./.:.:.:.:.:.:.:.:.:.	./.:.:.:.:.:.:.:.:.:.
chr1	110416063	110416063	G	GCA	frameshift insertion	CLASRP	0|1:127,4:0.04:131:66,4:55,0:0|1:110416057_A_T:110416057:49,78,1,3	./.:.:.:.:.:.:.:.:.:.	./.:.:.:.:.:.:.:.:.:.	./.:.:.:.:.:.:.:.:.:.	0|1:112,4:0.05:116:48,2:62,2:0|1:110416057_A_T:110416057:40,72,0,4	./.:.:.:.:.:.:.:.:.:.	./.:.:.:.:.:.:.:.:.:.	./.:.:.:.:.:.:.:.:.:.
chr1	110437221	110437221	T	G	synonymous SNV	RELB	./.:.:.:.:.:.:.	./.:.:.:.:.:.:.	0/1:61,4:0.06:65:33,2:27,1:23,38,2,2	./.:.:.:.:.:.:.	./.:.:.:.:.:.:.	./.:.:.:.:.:.:.	./.:.:.:.:.:.:.	./.:.:.:.:.:.:.
chr1	110505630	110505637	CCTGGACCT	C	frameshift deletion	APOC2	./.:.:.:.:.:.:.:.:.:.	./.:.:.:.:.:.:.:.:.:.	0|1:52,10:0.107:62:24,5:26,2:0|1:110505629_CCTGGACCT_C:110505629:20,32,4,6	./.:.:.:.:.:.:.:.:.:.	./.:.:.:.:.:.:.:.:.:.	./.:.:.:.:.:.:.:.:.:.	./.:.:.:.:.:.:.:.:.:.	./.:.:.:.:.:.:.:.:.:.
chr1	110520313	110520317	GGTGTT	G	frameshift deletion	APOC1	./.:.:.:.:.:.:.	./.:.:.:.:.:.:.	./.:.:.:.:.:.:.	./.:.:.:.:.:.:.	./.:.:.:.:.:.:.	0/1:74,3:0.051:77:24,3:46,0:39,35,1,2	./.:.:.:.:.:.:.	./.:.:.:.:.:.:.
chr1	110540686	110540686	G	A	synonymous SNV	TOMM40	0/1:0,26:0.941:26:0,12:0,14:0,0,13,13:.:.:.	./.:.:.:.:.:.:.:.:.:.	./.:.:.:.:.:.:.:.:.:.	./.:.:.:.:.:.:.:.:.:.	./.:.:.:.:.:.:.:.:.:.	./.:.:.:.:.:.:.:.:.:.	./.:.:.:.:.:.:.:.:.:.	0|1:0,10:0.893:10:0,3:0,7:0,0,4,6:0|1:110540683_A_G:110540683
chr1	110543503	110543503	G	C	nonsynonymous SNV	NECTIN2	./.:.:.:.:.:.:.:.:.:.	./.:.:.:.:.:.:.:.:.:.	./.:.:.:.:.:.:.:.:.:.	./.:.:.:.:.:.:.:.:.:.	./.:.:.:.:.:.:.:.:.:.	./.:.:.:.:.:.:.:.:.:.	./.:.:.:.:.:.:.:.:.:.	0|1:46,4:0.11:50:27,2:19,0:0|1:110543503_G_C:110543503:20,26,2,2
chr1	110543504	110543504	T	TGCTCCTGGGGGCCACAGGCCTTG	frameshift insertion	NECTIN2	./.:.:.:.:.:.:.:.:.:.	./.:.:.:.:.:.:.:.:.:.	./.:.:.:.:.:.:.:.:.:.	./.:.:.:.:.:.:.:.:.:.	./.:.:.:.:.:.:.:.:.:.	./.:.:.:.:.:.:.:.:.:.	./.:.:.:.:.:.:.:.:.:.	0|1:46,4:0.111:50:24,2:19,0:0|1:110543503_G_C:110543503:20,26,2,2
chr1	110577504	110577504	G	A	synonymous SNV	BCAM	./.:.:.:.:.:.:.	./.:.:.:.:.:.:.	0/1:10,7:0.429:17:8,3:2,4:4,6,4,3	./.:.:.:.:.:.:.	./.:.:.:.:.:.:.	./.:.:.:.:.:.:.	./.:.:.:.:.:.:.	./.:.:.:.:.:.:.
chr1	110583009	110583009	C	T	nonsynonymous SNV	BCAM	./.:.:.:.:.:.:.	./.:.:.:.:.:.:.	./.:.:.:.:.:.:.	./.:.:.:.:.:.:.	./.:.:.:.:.:.:.	0/1:56,4:0.079:60:26,0:30,4:25,31,2,2	./.:.:.:.:.:.:.	./.:.:.:.:.:.:.
chr1	110622144	110622145	GTT	G	frameshift deletion	BCL3	0|1:93,3:0.055:96:38,2:52,1:0|1:110622143_GTT_G:110622143:41,52,2,1	./.:.:.:.:.:.:.:.:.:.	./.:.:.:.:.:.:.:.:.:.	./.:.:.:.:.:.:.:.:.:.	./.:.:.:.:.:.:.:.:.:.	./.:.:.:.:.:.:.:.:.:.	./.:.:.:.:.:.:.:.:.:.	./.:.:.:.:.:.:.:.:.:.
chr1	110622147	110622147	C	CAA	frameshift insertion	BCL3	0|1:92,3:0.056:95:37,2:51,1:0|1:110622143_GTT_G:110622143:40,52,2,1	./.:.:.:.:.:.:.:.:.:.	./.:.:.:.:.:.:.:.:.:.	./.:.:.:.:.:.:.:.:.:.	./.:.:.:.:.:.:.:.:.:.	./.:.:.:.:.:.:.:.:.:.	./.:.:.:.:.:.:.:.:.:.	./.:.:.:.:.:.:.:.:.:.
chr1	110628640	110628640	T	C	synonymous SNV	BCL3	./.:.:.:.:.:.:.	./.:.:.:.:.:.:.	./.:.:.:.:.:.:.	./.:.:.:.:.:.:.	./.:.:.:.:.:.:.	./.:.:.:.:.:.:.	0/1:1,2:0.5:3:0,2:1,0:0,1,1,1	./.:.:.:.:.:.:.
chr1	110654613	110654613	C	T	synonymous SNV	CEACAM16	./.:.:.:.:.:.:.	0/1:35,69:0.624:104:15,43:20,24:16,19,31,38	./.:.:.:.:.:.:.	./.:.:.:.:.:.:.	./.:.:.:.:.:.:.	./.:.:.:.:.:.:.	./.:.:.:.:.:.:.	./.:.:.:.:.:.:.
chr1	110735870	110735870	G	GCCCCCACTCCAGACGCGGCGACC	frameshift insertion	IGSF23	./.:.:.:.:.:.:.	./.:.:.:.:.:.:.	./.:.:.:.:.:.:.	./.:.:.:.:.:.:.	./.:.:.:.:.:.:.	0/1:77,3:0.059:80:31,1:46,2:37,40,1,2	./.:.:.:.:.:.:.	./.:.:.:.:.:.:.
chr1	110810414	110810414	G	GTCCACCGAGAGGGTCACAGTGGA	frameshift insertion	CEACAM20	0/1:122,5:0.056:127:63,1:59,0:57,65,3,2	./.:.:.:.:.:.:.	./.:.:.:.:.:.:.	./.:.:.:.:.:.:.	./.:.:.:.:.:.:.	./.:.:.:.:.:.:.	./.:.:.:.:.:.:.	./.:.:.:.:.:.:.
chr1	110978559	110978562	CAAAA	C	frameshift deletion	ZNF235	./.:.:.:.:.:.:.	./.:.:.:.:.:.:.	0/1:31,2:0.094:33:15,1:15,1:15,16,0,2	./.:.:.:.:.:.:.	./.:.:.:.:.:.:.	./.:.:.:.:.:.:.	./.:.:.:.:.:.:.	./.:.:.:.:.:.:.
chr1	111032923	111032923	C	T	nonsynonymous SNV	ZNF235	./.:.:.:.:.:.:.:.:.:.	./.:.:.:.:.:.:.:.:.:.	./.:.:.:.:.:.:.:.:.:.	./.:.:.:.:.:.:.:.:.:.	./.:.:.:.:.:.:.:.:.:.	./.:.:.:.:.:.:.:.:.:.	0|1:43,9:0.206:52:19,8:22,1:0|1:111032923_C_T:111032923:23,20,3,6	./.:.:.:.:.:.:.:.:.:.
chr1	111032925	111032925	A	ATGGGCTCAGATCCTCGCCGATGACTGACTTGAGAAGGTGCATCCTCGTGTCTCTGCTTCTCAGAGAGGAAG	stopgain	ZNF235	./.:.:.:.:.:.:.:.:.:.	./.:.:.:.:.:.:.:.:.:.	./.:.:.:.:.:.:.:.:.:.	./.:.:.:.:.:.:.:.:.:.	./.:.:.:.:.:.:.:.:.:.	./.:.:.:.:.:.:.:.:.:.	0|1:44,9:0.206:53:20,8:23,1:0|1:111032923_C_T:111032923:24,20,3,6	./.:.:.:.:.:.:.:.:.:.
chr1	111033393	111033393	A	G	nonsynonymous SNV	ZNF235	./.:.:.:.:.:.:.:.:.:.	1|0:15,75:0.797:90:6,30:9,45:1|0:111033383_T_C:111033383:10,5,36,39	./.:.:.:.:.:.:.:.:.:.	./.:.:.:.:.:.:.:.:.:.	./.:.:.:.:.:.:.:.:.:.	./.:.:.:.:.:.:.:.:.:.	./.:.:.:.:.:.:.:.:.:.	./.:.:.:.:.:.:.:.:.:.
chr1	111131773	111131773	G	GCTGATCCACACTGGTGAGAAGCCATACAAA	nonframeshift insertion	ZNF226	./.:.:.:.:.:.:.	./.:.:.:.:.:.:.	0/1:146,9:0.077:155:81,5:65,4:57,89,0,9	./.:.:.:.:.:.:.	./.:.:.:.:.:.:.	./.:.:.:.:.:.:.	./.:.:.:.:.:.:.	./.:.:.:.:.:.:.
chr1	111402416	111402416	A	T	synonymous SNV	KCNN4	./.:.:.:.:.:.:.:.:.:.	0|1:46,3:0.102:49:28,3:17,0:22,24,0,3:0|1:111402416_A_T:111402416	0/1:56,3:0.085:59:37,1:19,2:18,38,0,3:.:.:.	./.:.:.:.:.:.:.:.:.:.	./.:.:.:.:.:.:.:.:.:.	./.:.:.:.:.:.:.:.:.:.	./.:.:.:.:.:.:.:.:.:.	./.:.:.:.:.:.:.:.:.:.
chr1	111433250	111433253	CTTCT	C	frameshift deletion	SMG9	./.:.:.:.:.:.:.	./.:.:.:.:.:.:.	0/1:43,2:0.081:45:23,0:20,2:20,23,1,1	./.:.:.:.:.:.:.	./.:.:.:.:.:.:.	./.:.:.:.:.:.:.	./.:.:.:.:.:.:.	./.:.:.:.:.:.:.
chr1	111435097	111435097	C	A	nonsynonymous SNV	SMG9	0|1:137,3:0.039:140:77,3:59,0:0|1:111435097_C_A:111435097:68,69,0,3	./.:.:.:.:.:.:.:.:.:.	./.:.:.:.:.:.:.:.:.:.	0|1:109,2:0.025:111:66,1:40,0:0|1:111435097_C_A:111435097:54,55,1,1	./.:.:.:.:.:.:.:.:.:.	./.:.:.:.:.:.:.:.:.:.	./.:.:.:.:.:.:.:.:.:.	./.:.:.:.:.:.:.:.:.:.
chr1	111435098	111435098	T	G	nonsynonymous SNV	SMG9	0|1:139,3:0.039:142:77,3:60,0:0|1:111435097_C_A:111435097:69,70,0,3	./.:.:.:.:.:.:.:.:.:.	./.:.:.:.:.:.:.:.:.:.	0|1:109,2:0.025:111:68,2:41,0:0|1:111435097_C_A:111435097:54,55,1,1	./.:.:.:.:.:.:.:.:.:.	./.:.:.:.:.:.:.:.:.:.	./.:.:.:.:.:.:.:.:.:.	./.:.:.:.:.:.:.:.:.:.
chr1	111447028	111447028	C	T	synonymous SNV	IRGC	./.:.:.:.:.:.:.	0/1:1,2:0.604:3:0,1:1,1:0,1,0,2	./.:.:.:.:.:.:.	./.:.:.:.:.:.:.	./.:.:.:.:.:.:.	./.:.:.:.:.:.:.	./.:.:.:.:.:.:.	./.:.:.:.:.:.:.
chr1	111529989	111529992	GCTTC	G	frameshift deletion	ZNF576	0/1:74,5:0.082:79:45,3:28,2:33,41,1,4	./.:.:.:.:.:.:.	./.:.:.:.:.:.:.	./.:.:.:.:.:.:.	./.:.:.:.:.:.:.	./.:.:.:.:.:.:.	./.:.:.:.:.:.:.	./.:.:.:.:.:.:.
chr1	111529997	111529997	G	GCTGCAT	nonframeshift insertion	ZNF576	0/1:76,5:0.079:81:44,3:29,2:33,43,1,4	./.:.:.:.:.:.:.	./.:.:.:.:.:.:.	./.:.:.:.:.:.:.	./.:.:.:.:.:.:.	./.:.:.:.:.:.:.	./.:.:.:.:.:.:.	./.:.:.:.:.:.:.
chr1	111532061	111532061	G	A	nonsynonymous SNV	ZNF576	./.:.:.:.:.:.:.	0/1:24,38:0.635:62:15,14:9,24:12,12,15,23	./.:.:.:.:.:.:.	./.:.:.:.:.:.:.	./.:.:.:.:.:.:.	./.:.:.:.:.:.:.	./.:.:.:.:.:.:.	./.:.:.:.:.:.:.
chr1	111536109	111536109	G	GACCAGCGGCGCAT	frameshift insertion	IRGQ	./.:.:.:.:.:.:.	0/1:68,5:0.068:73:43,5:25,0:36,32,2,3	./.:.:.:.:.:.:.	./.:.:.:.:.:.:.	./.:.:.:.:.:.:.	./.:.:.:.:.:.:.	./.:.:.:.:.:.:.	./.:.:.:.:.:.:.
chr1	111548929	111548929	G	GTTCCTCACCGAGTCCTGGCTACTGCAGGACACCACAT	frameshift insertion	XRCC1	./.:.:.:.:.:.:.	./.:.:.:.:.:.:.	./.:.:.:.:.:.:.	0/1:71,3:0.056:74:36,3:32,0:27,44,1,2	./.:.:.:.:.:.:.	./.:.:.:.:.:.:.	./.:.:.:.:.:.:.	./.:.:.:.:.:.:.
chr1	111577032	111577032	C	CA	frameshift insertion	ZNF575	./.:.:.:.:.:.:.:.:.:.	0|1:77,6:0.105:83:34,2:43,4:0|1:111577032_C_CA:111577032:37,40,1,5	./.:.:.:.:.:.:.:.:.:.	./.:.:.:.:.:.:.:.:.:.	./.:.:.:.:.:.:.:.:.:.	./.:.:.:.:.:.:.:.:.:.	./.:.:.:.:.:.:.:.:.:.	./.:.:.:.:.:.:.:.:.:.
chr1	111577034	111577034	G	GCCACAGCCCGGCATC	nonframeshift insertion	ZNF575	./.:.:.:.:.:.:.:.:.:.	0|1:78,5:0.09:83:35,1:43,4:0|1:111577032_C_CA:111577032:37,41,1,4	./.:.:.:.:.:.:.:.:.:.	./.:.:.:.:.:.:.:.:.:.	./.:.:.:.:.:.:.:.:.:.	./.:.:.:.:.:.:.:.:.:.	./.:.:.:.:.:.:.:.:.:.	./.:.:.:.:.:.:.:.:.:.
chr1	111695058	111695058	T	C	synonymous SNV	CD177	./.:.:.:.:.:.:.	./.:.:.:.:.:.:.	./.:.:.:.:.:.:.	./.:.:.:.:.:.:.	0/1:19,2:0.167:21:11,2:8,0:12,7,2,0	./.:.:.:.:.:.:.	./.:.:.:.:.:.:.	./.:.:.:.:.:.:.
chr1	111812739	111812739	C	T	synonymous SNV	CEACAM1	./.:.:.:.:.:.:.	./.:.:.:.:.:.:.	0/1:0,2:0.75:2:0,2:0,0:0,0,0,2	./.:.:.:.:.:.:.	./.:.:.:.:.:.:.	./.:.:.:.:.:.:.	./.:.:.:.:.:.:.	./.:.:.:.:.:.:.
chr1	111902594	111902594	C	T	synonymous SNV	CEACAM1	./.:.:.:.:.:.:.	./.:.:.:.:.:.:.	0/1:0,3:0.796:3:0,1:0,1:0,0,3,0	./.:.:.:.:.:.:.	./.:.:.:.:.:.:.	./.:.:.:.:.:.:.	./.:.:.:.:.:.:.	./.:.:.:.:.:.:.
chr1	112023056	112023056	T	C	nonsynonymous SNV	MEGF8	./.:.:.:.:.:.:.	./.:.:.:.:.:.:.	./.:.:.:.:.:.:.	./.:.:.:.:.:.:.	./.:.:.:.:.:.:.	0/1:84,2:0.054:86:38,1:44,1:47,37,0,2	./.:.:.:.:.:.:.	./.:.:.:.:.:.:.
chr1	112023154	112023154	C	T	synonymous SNV	MEGF8	./.:.:.:.:.:.:.	./.:.:.:.:.:.:.	./.:.:.:.:.:.:.	./.:.:.:.:.:.:.	./.:.:.:.:.:.:.	0/1:0,90:0.983:90:0,55:0,34:0,0,42,48	0/1:0,72:0.976:72:0,45:0,27:0,0,33,39	./.:.:.:.:.:.:.
chr1	112082408	112082408	T	A	synonymous SNV	CIC	./.:.:.:.:.:.:.:.:.:.	./.:.:.:.:.:.:.:.:.:.	./.:.:.:.:.:.:.:.:.:.	./.:.:.:.:.:.:.:.:.:.	./.:.:.:.:.:.:.:.:.:.	./.:.:.:.:.:.:.:.:.:.	0|1:27,2:0.136:29:15,0:10,1:0|1:112082402_C_CAG:112082402:11,16,2,0	./.:.:.:.:.:.:.:.:.:.
chr1	112082916	112082916	G	GCACCCTGGACCAGCGCCGGGCC	frameshift insertion	CIC	./.:.:.:.:.:.:.	0/1:62,7:0.124:69:32,3:30,0:32,30,4,3	./.:.:.:.:.:.:.	./.:.:.:.:.:.:.	./.:.:.:.:.:.:.	./.:.:.:.:.:.:.	./.:.:.:.:.:.:.	./.:.:.:.:.:.:.
chr1	112082949	112082949	G	A	nonsynonymous SNV	CIC	./.:.:.:.:.:.:.	./.:.:.:.:.:.:.	./.:.:.:.:.:.:.	./.:.:.:.:.:.:.	./.:.:.:.:.:.:.	0/1:65,3:0.066:68:43,3:22,0:33,32,1,2	./.:.:.:.:.:.:.	./.:.:.:.:.:.:.
chr1	112086498	112086498	C	G	nonsynonymous SNV	CIC	./.:.:.:.:.:.:.:.:.:.	./.:.:.:.:.:.:.:.:.:.	./.:.:.:.:.:.:.:.:.:.	0|1:23,2:0.124:25:9,1:14,1:0|1:112086490_G_GC:112086490:11,12,1,1	./.:.:.:.:.:.:.:.:.:.	./.:.:.:.:.:.:.:.:.:.	./.:.:.:.:.:.:.:.:.:.	./.:.:.:.:.:.:.:.:.:.
chr1	112087128	112087128	G	GTGGGGCCCACTACGGCCCCCACCCCCTGGGGC	frameshift insertion	CIC	./.:.:.:.:.:.:.	./.:.:.:.:.:.:.	./.:.:.:.:.:.:.	0/1:47,3:0.096:50:19,1:28,0:24,23,2,1	./.:.:.:.:.:.:.	./.:.:.:.:.:.:.	./.:.:.:.:.:.:.	./.:.:.:.:.:.:.
chr1	112087280	112087280	C	G	nonsynonymous SNV	CIC	0/1:52,3:0.097:55:26,0:26,3:26,26,2,1:.:.:.	./.:.:.:.:.:.:.:.:.:.	./.:.:.:.:.:.:.:.:.:.	./.:.:.:.:.:.:.:.:.:.	./.:.:.:.:.:.:.:.:.:.	0|1:63,2:0.068:65:33,0:28,2:31,32,0,2:0|1:112087280_C_G:112087280	./.:.:.:.:.:.:.:.:.:.	./.:.:.:.:.:.:.:.:.:.
chr1	112104509	112104509	G	C	nonsynonymous SNV	CIC	./.:.:.:.:.:.:.:.:.:.	./.:.:.:.:.:.:.:.:.:.	./.:.:.:.:.:.:.:.:.:.	./.:.:.:.:.:.:.:.:.:.	./.:.:.:.:.:.:.:.:.:.	0|1:69,4:0.08:73:35,1:32,2:0|1:112104509_G_C:112104509:35,34,3,1	./.:.:.:.:.:.:.:.:.:.	./.:.:.:.:.:.:.:.:.:.
chr1	112104510	112104510	G	C	synonymous SNV	CIC	./.:.:.:.:.:.:.:.:.:.	./.:.:.:.:.:.:.:.:.:.	./.:.:.:.:.:.:.:.:.:.	./.:.:.:.:.:.:.:.:.:.	./.:.:.:.:.:.:.:.:.:.	0|1:69,3:0.08:72:36,1:33,2:0|1:112104509_G_C:112104509:35,34,2,1	./.:.:.:.:.:.:.:.:.:.	./.:.:.:.:.:.:.:.:.:.
chr1	112325709	112325709	G	C	nonsynonymous SNV	ATP1A3	./.:.:.:.:.:.:.	./.:.:.:.:.:.:.	./.:.:.:.:.:.:.	./.:.:.:.:.:.:.	./.:.:.:.:.:.:.	0/1:0,2:0.667:2:0,2:0,0:0,0,1,1	./.:.:.:.:.:.:.	./.:.:.:.:.:.:.
chr1	112330028	112330028	T	A	synonymous SNV	ATP1A3	./.:.:.:.:.:.:.	./.:.:.:.:.:.:.	./.:.:.:.:.:.:.	./.:.:.:.:.:.:.	./.:.:.:.:.:.:.	0/1:20,3:0.158:23:3,2:17,1:11,9,2,1	0/1:37,14:0.3:51:19,9:18,5:19,18,8,6	./.:.:.:.:.:.:.
chr1	112426382	112426382	G	A	nonsynonymous SNV	CD79A	0/1:30,2:0.087:32:16,0:14,2:20,10,1,1	./.:.:.:.:.:.:.	./.:.:.:.:.:.:.	./.:.:.:.:.:.:.	./.:.:.:.:.:.:.	./.:.:.:.:.:.:.	./.:.:.:.:.:.:.	./.:.:.:.:.:.:.
chr1	112613987	112613990	CGAAA	C	frameshift deletion		./.:.:.:.:.:.:.:.:.:.	./.:.:.:.:.:.:.:.:.:.	./.:.:.:.:.:.:.:.:.:.	./.:.:.:.:.:.:.:.:.:.	./.:.:.:.:.:.:.:.:.:.	./.:.:.:.:.:.:.:.:.:.	0|1:53,4:0.088:57:29,2:22,2:0|1:112613986_CGAAA_C:112613986:26,27,2,2	./.:.:.:.:.:.:.:.:.:.
chr1	112613994	112613994	A	AGAC	nonframeshift insertion		./.:.:.:.:.:.:.:.:.:.	./.:.:.:.:.:.:.:.:.:.	./.:.:.:.:.:.:.:.:.:.	./.:.:.:.:.:.:.:.:.:.	./.:.:.:.:.:.:.:.:.:.	./.:.:.:.:.:.:.:.:.:.	0|1:53,4:0.088:57:29,2:23,2:0|1:112613986_CGAAA_C:112613986:26,27,2,2	./.:.:.:.:.:.:.:.:.:.
chr1	112625283	112625283	A	T	nonsynonymous SNV	TGFB1	./.:.:.:.:.:.:.:.:.:.	./.:.:.:.:.:.:.:.:.:.	0|1:66,2:0.055:68:27,1:38,1:0|1:112625283_A_T:112625283:32,34,0,2	./.:.:.:.:.:.:.:.:.:.	./.:.:.:.:.:.:.:.:.:.	./.:.:.:.:.:.:.:.:.:.	./.:.:.:.:.:.:.:.:.:.	./.:.:.:.:.:.:.:.:.:.
chr1	112625285	112625285	G	C	nonsynonymous SNV	TGFB1	./.:.:.:.:.:.:.:.:.:.	./.:.:.:.:.:.:.:.:.:.	0|1:66,2:0.055:68:25,1:36,1:0|1:112625283_A_T:112625283:32,34,0,2	./.:.:.:.:.:.:.:.:.:.	./.:.:.:.:.:.:.:.:.:.	./.:.:.:.:.:.:.:.:.:.	./.:.:.:.:.:.:.:.:.:.	./.:.:.:.:.:.:.:.:.:.
chr1	112725570	112725570	G	T	nonsynonymous SNV	AXL	./.:.:.:.:.:.:.:.:.:.	./.:.:.:.:.:.:.:.:.:.	0|1:42,2:0.086:44:20,2:22,0:0|1:112725570_G_T:112725570:24,18,2,0	./.:.:.:.:.:.:.:.:.:.	./.:.:.:.:.:.:.:.:.:.	./.:.:.:.:.:.:.:.:.:.	./.:.:.:.:.:.:.:.:.:.	./.:.:.:.:.:.:.:.:.:.
chr1	112725573	112725573	A	C	nonsynonymous SNV	AXL	./.:.:.:.:.:.:.:.:.:.	./.:.:.:.:.:.:.:.:.:.	0|1:42,2:0.086:44:20,2:22,0:0|1:112725570_G_T:112725570:24,18,2,0	./.:.:.:.:.:.:.:.:.:.	./.:.:.:.:.:.:.:.:.:.	./.:.:.:.:.:.:.:.:.:.	./.:.:.:.:.:.:.:.:.:.	./.:.:.:.:.:.:.:.:.:.
chr1	113000356	113000356	C	G	nonsynonymous SNV	EGLN2	./.:.:.:.:.:.:.	./.:.:.:.:.:.:.	0/1:28,2:0.114:30:18,1:10,1:13,15,0,2	./.:.:.:.:.:.:.	./.:.:.:.:.:.:.	./.:.:.:.:.:.:.	./.:.:.:.:.:.:.	./.:.:.:.:.:.:.
chr1	113008536	113008536	G	A	synonymous SNV	RAB4B	./.:.:.:.:.:.:.	./.:.:.:.:.:.:.	0/1:19,15:0.486:34:8,8:11,7:3,16,5,10	./.:.:.:.:.:.:.	./.:.:.:.:.:.:.	./.:.:.:.:.:.:.	./.:.:.:.:.:.:.	./.:.:.:.:.:.:.
chr1	113031912	113031912	T	A	nonsynonymous SNV	C1H19orf54	./.:.:.:.:.:.:.:.:.:.	./.:.:.:.:.:.:.:.:.:.	./.:.:.:.:.:.:.:.:.:.	./.:.:.:.:.:.:.:.:.:.	./.:.:.:.:.:.:.:.:.:.	0|1:31,2:0.097:33:10,0:21,2:0|1:113031912_T_A:113031912:8,23,0,2	./.:.:.:.:.:.:.:.:.:.	./.:.:.:.:.:.:.:.:.:.
chr1	113052696	113052696	C	T	nonsynonymous SNV	ITPKC	./.:.:.:.:.:.:.	./.:.:.:.:.:.:.	./.:.:.:.:.:.:.	./.:.:.:.:.:.:.	./.:.:.:.:.:.:.	0/1:84,3:0.052:87:42,2:42,1:41,43,2,1	./.:.:.:.:.:.:.	./.:.:.:.:.:.:.
chr1	113093322	113093322	G	GCCTCTCGCTCAGTGGGCC	nonframeshift insertion	COQ8B	./.:.:.:.:.:.:.	0/1:31,3:0.101:34:8,1:23,2:17,14,1,2	./.:.:.:.:.:.:.	./.:.:.:.:.:.:.	./.:.:.:.:.:.:.	./.:.:.:.:.:.:.	./.:.:.:.:.:.:.	./.:.:.:.:.:.:.
chr1	113225523	113225523	T	TCATCAGAGC	stopgain	SPTBN4	./.:.:.:.:.:.:.:.:.:.	./.:.:.:.:.:.:.:.:.:.	./.:.:.:.:.:.:.:.:.:.	./.:.:.:.:.:.:.:.:.:.	./.:.:.:.:.:.:.:.:.:.	0|1:58,3:0.099:61:29,1:28,2:0|1:113225523_T_TCATCAGAGC:113225523:25,33,0,3	./.:.:.:.:.:.:.:.:.:.	./.:.:.:.:.:.:.:.:.:.
chr1	113225526	113225526	G	GTCTTTC	nonframeshift insertion	SPTBN4	./.:.:.:.:.:.:.:.:.:.	./.:.:.:.:.:.:.:.:.:.	./.:.:.:.:.:.:.:.:.:.	./.:.:.:.:.:.:.:.:.:.	./.:.:.:.:.:.:.:.:.:.	0|1:58,3:0.099:61:29,1:28,2:0|1:113225523_T_TCATCAGAGC:113225523:25,33,0,3	./.:.:.:.:.:.:.:.:.:.	./.:.:.:.:.:.:.:.:.:.
chr1	113302580	113302580	C	T	synonymous SNV	HIPK4	./.:.:.:.:.:.:.	./.:.:.:.:.:.:.	./.:.:.:.:.:.:.	./.:.:.:.:.:.:.	./.:.:.:.:.:.:.	0/1:0,17:0.929:17:0,10:0,7:0,0,6,11	0/1:0,18:0.929:18:0,7:0,11:0,0,6,12	./.:.:.:.:.:.:.
chr1	113303123	113303123	A	T	synonymous SNV	HIPK4	./.:.:.:.:.:.:.	./.:.:.:.:.:.:.	0/1:34,3:0.1:37:19,1:15,2:21,13,2,1	./.:.:.:.:.:.:.	./.:.:.:.:.:.:.	./.:.:.:.:.:.:.	./.:.:.:.:.:.:.	./.:.:.:.:.:.:.
chr1	113343366	113343366	G	C	nonsynonymous SNV	C1H19orf47	./.:.:.:.:.:.:.:.:.:.	./.:.:.:.:.:.:.:.:.:.	0|1:33,2:0.093:35:16,2:16,0:0|1:113343366_G_C:113343366:18,15,0,2	0|1:45,2:0.079:47:22,1:23,1:0|1:113343366_G_C:113343366:25,20,1,1	./.:.:.:.:.:.:.:.:.:.	0|1:68,3:0.08:71:25,1:41,2:0|1:113343366_G_C:113343366:30,38,1,2	./.:.:.:.:.:.:.:.:.:.	./.:.:.:.:.:.:.:.:.:.
chr1	113343367	113343367	G	C	synonymous SNV	C1H19orf47	./.:.:.:.:.:.:.:.:.:.	./.:.:.:.:.:.:.:.:.:.	0|1:33,2:0.093:35:16,2:17,0:0|1:113343366_G_C:113343366:18,15,0,2	0|1:45,2:0.079:47:21,1:22,1:0|1:113343366_G_C:113343366:25,20,1,1	./.:.:.:.:.:.:.:.:.:.	0|1:68,3:0.08:71:25,1:42,2:0|1:113343366_G_C:113343366:30,38,1,2	./.:.:.:.:.:.:.:.:.:.	./.:.:.:.:.:.:.:.:.:.
chr1	113423869	113423869	C	G	synonymous SNV	MAP3K10	./.:.:.:.:.:.:.	./.:.:.:.:.:.:.	0/1:4,2:0.5:6:4,1:0,1:2,2,1,1	./.:.:.:.:.:.:.	./.:.:.:.:.:.:.	./.:.:.:.:.:.:.	./.:.:.:.:.:.:.	./.:.:.:.:.:.:.
chr1	113435461	113435461	C	A	nonsynonymous SNV		./.:.:.:.:.:.:.:.:.:.	./.:.:.:.:.:.:.:.:.:.	0|1:66,2:0.055:68:45,2:20,0:0|1:113435461_C_A:113435461:29,37,0,2	./.:.:.:.:.:.:.:.:.:.	./.:.:.:.:.:.:.:.:.:.	./.:.:.:.:.:.:.:.:.:.	./.:.:.:.:.:.:.:.:.:.	./.:.:.:.:.:.:.:.:.:.
chr1	113554430	113554430	T	C	nonsynonymous SNV	PSMC4	./.:.:.:.:.:.:.	./.:.:.:.:.:.:.	0/1:53,3:0.063:56:28,2:25,1:37,16,2,1	./.:.:.:.:.:.:.	./.:.:.:.:.:.:.	./.:.:.:.:.:.:.	./.:.:.:.:.:.:.	./.:.:.:.:.:.:.
chr1	113613316	113613316	C	CCGCACTTGGCAGGCT	nonframeshift insertion		./.:.:.:.:.:.:.	./.:.:.:.:.:.:.	0/1:77,5:0.079:82:47,4:30,1:37,40,1,4	./.:.:.:.:.:.:.	./.:.:.:.:.:.:.	./.:.:.:.:.:.:.	./.:.:.:.:.:.:.	./.:.:.:.:.:.:.
chr1	113616233	113616233	A	ACT	frameshift insertion		./.:.:.:.:.:.:.:.:.:.	./.:.:.:.:.:.:.:.:.:.	0|1:64,3:0.049:67:24,1:37,2:0|1:113616233_A_ACT:113616233:40,24,1,2	./.:.:.:.:.:.:.:.:.:.	./.:.:.:.:.:.:.:.:.:.	./.:.:.:.:.:.:.:.:.:.	./.:.:.:.:.:.:.:.:.:.	./.:.:.:.:.:.:.:.:.:.
chr1	113616235	113616235	G	GGCACTCCTCGT	frameshift insertion		./.:.:.:.:.:.:.:.:.:.	./.:.:.:.:.:.:.:.:.:.	0|1:64,3:0.049:67:24,1:40,2:0|1:113616233_A_ACT:113616233:40,24,1,2	./.:.:.:.:.:.:.:.:.:.	./.:.:.:.:.:.:.:.:.:.	./.:.:.:.:.:.:.:.:.:.	./.:.:.:.:.:.:.:.:.:.	./.:.:.:.:.:.:.:.:.:.
chr1	113644119	113644119	G	GCTGCGC	nonframeshift insertion	DYRK1B	./.:.:.:.:.:.:.	./.:.:.:.:.:.:.	./.:.:.:.:.:.:.	./.:.:.:.:.:.:.	./.:.:.:.:.:.:.	./.:.:.:.:.:.:.	0/1:16,2:0.149:18:10,2:6,0:7,9,1,1	./.:.:.:.:.:.:.
chr1	113647692	113647692	A	G	nonsynonymous SNV	DYRK1B	0/1:10,9:0.538:19:6,6:4,3:5,5,6,3	./.:.:.:.:.:.:.	./.:.:.:.:.:.:.	./.:.:.:.:.:.:.	./.:.:.:.:.:.:.	./.:.:.:.:.:.:.	./.:.:.:.:.:.:.	0/1:12,8:0.429:20:9,3:3,5:7,5,5,3
chr1	113711456	113711456	T	C	nonsynonymous SNV		./.:.:.:.:.:.:.:.:.:.	./.:.:.:.:.:.:.:.:.:.	./.:.:.:.:.:.:.:.:.:.	./.:.:.:.:.:.:.:.:.:.	./.:.:.:.:.:.:.:.:.:.	./.:.:.:.:.:.:.:.:.:.	./.:.:.:.:.:.:.:.:.:.	0|1:86,3:0.047:89:48,2:37,1:0|1:113711456_T_C:113711456:42,44,1,2
chr1	113711460	113711460	G	GTTCCAGGACGTGCA	frameshift insertion		./.:.:.:.:.:.:.:.:.:.	./.:.:.:.:.:.:.:.:.:.	./.:.:.:.:.:.:.:.:.:.	./.:.:.:.:.:.:.:.:.:.	./.:.:.:.:.:.:.:.:.:.	./.:.:.:.:.:.:.:.:.:.	./.:.:.:.:.:.:.:.:.:.	0|1:88,3:0.045:91:47,2:38,1:0|1:113711456_T_C:113711456:45,43,1,2
chr1	113729382	113729382	G	GCCACCAAGTTGACCGAT	frameshift insertion		0|1:186,6:0.047:192:74,3:105,3:0|1:113729382_G_GCCACCAAGTTGACCGAT:113729382:97,89,1,5	./.:.:.:.:.:.:.:.:.:.	./.:.:.:.:.:.:.:.:.:.	./.:.:.:.:.:.:.:.:.:.	./.:.:.:.:.:.:.:.:.:.	./.:.:.:.:.:.:.:.:.:.	./.:.:.:.:.:.:.:.:.:.	./.:.:.:.:.:.:.:.:.:.
chr1	113729385	113729385	A	C	nonsynonymous SNV		0|1:188,3:0.032:191:76,1:108,0:0|1:113729382_G_GCCACCAAGTTGACCGAT:113729382:98,90,0,3	./.:.:.:.:.:.:.:.:.:.	./.:.:.:.:.:.:.:.:.:.	./.:.:.:.:.:.:.:.:.:.	./.:.:.:.:.:.:.:.:.:.	./.:.:.:.:.:.:.:.:.:.	./.:.:.:.:.:.:.:.:.:.	./.:.:.:.:.:.:.:.:.:.
chr1	113757839	113757844	GGGCGGC	G	nonframeshift deletion	TIMM50	./.:.:.:.:.:.:.	./.:.:.:.:.:.:.	./.:.:.:.:.:.:.	./.:.:.:.:.:.:.	./.:.:.:.:.:.:.	./.:.:.:.:.:.:.	0/1:0,21:0.923:21:0,17:0,4:0,0,10,11	./.:.:.:.:.:.:.
chr1	113765657	113765657	T	A	nonsynonymous SNV	SUPT5H	./.:.:.:.:.:.:.:.:.:.	./.:.:.:.:.:.:.:.:.:.	./.:.:.:.:.:.:.:.:.:.	./.:.:.:.:.:.:.:.:.:.	./.:.:.:.:.:.:.:.:.:.	0|1:68,3:0.08:71:37,1:29,2:0|1:113765657_T_A:113765657:34,34,0,3	./.:.:.:.:.:.:.:.:.:.	./.:.:.:.:.:.:.:.:.:.
chr1	113765664	113765664	C	A	nonsynonymous SNV	SUPT5H	./.:.:.:.:.:.:.:.:.:.	./.:.:.:.:.:.:.:.:.:.	./.:.:.:.:.:.:.:.:.:.	./.:.:.:.:.:.:.:.:.:.	./.:.:.:.:.:.:.:.:.:.	0|1:70,3:0.078:73:36,1:33,2:0|1:113765657_T_A:113765657:35,35,0,3	./.:.:.:.:.:.:.:.:.:.	./.:.:.:.:.:.:.:.:.:.
chr1	113802633	113802638	TGGGGTG	T	nonframeshift deletion	PLEKHG2	./.:.:.:.:.:.:.:.:.:.	./.:.:.:.:.:.:.:.:.:.	./.:.:.:.:.:.:.:.:.:.	./.:.:.:.:.:.:.:.:.:.	./.:.:.:.:.:.:.:.:.:.	0|1:121,5:0.057:126:63,2:52,3:0|1:113802632_TGGGGTG_T:113802632:61,60,2,3	./.:.:.:.:.:.:.:.:.:.	./.:.:.:.:.:.:.:.:.:.
chr1	113802642	113802642	A	ACCCACC	nonframeshift insertion	PLEKHG2	./.:.:.:.:.:.:.:.:.:.	./.:.:.:.:.:.:.:.:.:.	./.:.:.:.:.:.:.:.:.:.	./.:.:.:.:.:.:.:.:.:.	./.:.:.:.:.:.:.:.:.:.	0|1:114,5:0.059:119:59,2:53,3:0|1:113802632_TGGGGTG_T:113802632:57,57,2,3	./.:.:.:.:.:.:.:.:.:.	./.:.:.:.:.:.:.:.:.:.
chr1	113803838	113803838	G	A	stopgain	PLEKHG2	./.:.:.:.:.:.:.	./.:.:.:.:.:.:.	./.:.:.:.:.:.:.	./.:.:.:.:.:.:.	0/1:25,20:0.439:45:11,9:14,11:13,12,8,12	./.:.:.:.:.:.:.	./.:.:.:.:.:.:.	./.:.:.:.:.:.:.
chr1	113803877	113803877	T	C	nonsynonymous SNV	PLEKHG2	./.:.:.:.:.:.:.:.:.:.	0|1:29,3:0.129:32:18,0:10,3:0|1:113803877_T_C:113803877:15,14,1,2	./.:.:.:.:.:.:.:.:.:.	./.:.:.:.:.:.:.:.:.:.	./.:.:.:.:.:.:.:.:.:.	./.:.:.:.:.:.:.:.:.:.	./.:.:.:.:.:.:.:.:.:.	./.:.:.:.:.:.:.:.:.:.
chr1	113803882	113803882	G	A	nonsynonymous SNV	PLEKHG2	./.:.:.:.:.:.:.:.:.:.	0|1:27,3:0.138:30:18,0:9,3:0|1:113803877_T_C:113803877:15,12,1,2	./.:.:.:.:.:.:.:.:.:.	./.:.:.:.:.:.:.:.:.:.	./.:.:.:.:.:.:.:.:.:.	./.:.:.:.:.:.:.:.:.:.	./.:.:.:.:.:.:.:.:.:.	./.:.:.:.:.:.:.:.:.:.
chr1	113804646	113804646	G	T	synonymous SNV	PLEKHG2	./.:.:.:.:.:.:.	./.:.:.:.:.:.:.	./.:.:.:.:.:.:.	./.:.:.:.:.:.:.	0/1:94,4:0.049:98:53,1:41,3:37,57,1,3	./.:.:.:.:.:.:.	./.:.:.:.:.:.:.	./.:.:.:.:.:.:.
chr1	113807786	113807786	C	CTAGCCCTGCTCCG	stopgain	PLEKHG2	./.:.:.:.:.:.:.	./.:.:.:.:.:.:.	./.:.:.:.:.:.:.	./.:.:.:.:.:.:.	./.:.:.:.:.:.:.	0/1:8,2:0.25:10:0,2:8,0:3,5,1,1	./.:.:.:.:.:.:.	./.:.:.:.:.:.:.
chr1	113817076	113817076	G	C	nonsynonymous SNV	ZFP36	0/1:55,4:0.111:59:33,1:22,3:29,26,3,1	./.:.:.:.:.:.:.	./.:.:.:.:.:.:.	./.:.:.:.:.:.:.	./.:.:.:.:.:.:.	./.:.:.:.:.:.:.	./.:.:.:.:.:.:.	./.:.:.:.:.:.:.
chr1	113847156	113847160	CCAGCT	C	frameshift deletion	SAMD4B	./.:.:.:.:.:.:.:.:.:.	./.:.:.:.:.:.:.:.:.:.	./.:.:.:.:.:.:.:.:.:.	0|1:63,4:0.08:67:24,1:37,2:0|1:113847155_CCAGCT_C:113847155:34,29,2,2	./.:.:.:.:.:.:.:.:.:.	./.:.:.:.:.:.:.:.:.:.	./.:.:.:.:.:.:.:.:.:.	./.:.:.:.:.:.:.:.:.:.
chr1	113847165	113847165	A	AGAGCT	frameshift insertion	SAMD4B	./.:.:.:.:.:.:.:.:.:.	./.:.:.:.:.:.:.:.:.:.	./.:.:.:.:.:.:.:.:.:.	0|1:67,4:0.08:71:28,1:38,3:0|1:113847155_CCAGCT_C:113847155:33,34,2,2	./.:.:.:.:.:.:.:.:.:.	./.:.:.:.:.:.:.:.:.:.	./.:.:.:.:.:.:.:.:.:.	./.:.:.:.:.:.:.:.:.:.
chr1	113892028	113892028	T	TGGTCCAGCGTGAGGGTGTTCAGGTTCACCATCTGGCCCACGGCCTCCCAGGGCA	nonframeshift insertion	LRFN1	./.:.:.:.:.:.:.	./.:.:.:.:.:.:.	0/1:76,5:0.08:81:31,2:43,0:41,35,4,1	./.:.:.:.:.:.:.	./.:.:.:.:.:.:.	./.:.:.:.:.:.:.	./.:.:.:.:.:.:.	./.:.:.:.:.:.:.
chr1	113939739	113939739	C	T	nonsynonymous SNV		./.:.:.:.:.:.:.	./.:.:.:.:.:.:.	./.:.:.:.:.:.:.	0/1:2,2:0.5:4:2,0:0,2:1,1,1,1	./.:.:.:.:.:.:.	./.:.:.:.:.:.:.	./.:.:.:.:.:.:.	./.:.:.:.:.:.:.
chr1	113940461	113940461	A	C	nonsynonymous SNV		0/1:0,2:0.667:2:0,2:0,0:0,0,1,1	./.:.:.:.:.:.:.	./.:.:.:.:.:.:.	./.:.:.:.:.:.:.	./.:.:.:.:.:.:.	./.:.:.:.:.:.:.	./.:.:.:.:.:.:.	./.:.:.:.:.:.:.
chr1	113990593	113990593	G	A	nonsynonymous SNV	NCCRP1	./.:.:.:.:.:.:.	./.:.:.:.:.:.:.	./.:.:.:.:.:.:.	./.:.:.:.:.:.:.	0/1:59,5:0.077:64:29,5:30,0:24,35,2,3	./.:.:.:.:.:.:.	./.:.:.:.:.:.:.	./.:.:.:.:.:.:.
chr1	114069010	114069010	C	G	nonsynonymous SNV	ACP7	./.:.:.:.:.:.:.	./.:.:.:.:.:.:.	./.:.:.:.:.:.:.	./.:.:.:.:.:.:.	./.:.:.:.:.:.:.	0/1:37,11:0.25:48:20,5:17,6:19,18,6,5	./.:.:.:.:.:.:.	./.:.:.:.:.:.:.
chr1	114075999	114075999	C	CCCAGAGGCG	nonframeshift insertion	ACP7	./.:.:.:.:.:.:.:.:.:.	./.:.:.:.:.:.:.:.:.:.	./.:.:.:.:.:.:.:.:.:.	./.:.:.:.:.:.:.:.:.:.	./.:.:.:.:.:.:.:.:.:.	0|1:27,7:0.228:34:6,4:20,2:0|1:114075999_C_CCCAGAGGCG:114075999:12,15,3,4	./.:.:.:.:.:.:.:.:.:.	./.:.:.:.:.:.:.:.:.:.
chr1	114076003	114076003	T	C	nonsynonymous SNV	ACP7	./.:.:.:.:.:.:.:.:.:.	./.:.:.:.:.:.:.:.:.:.	./.:.:.:.:.:.:.:.:.:.	./.:.:.:.:.:.:.:.:.:.	./.:.:.:.:.:.:.:.:.:.	0|1:27,7:0.23:34:7,4:20,2:0|1:114075999_C_CCCAGAGGCG:114075999:12,15,3,4	./.:.:.:.:.:.:.:.:.:.	./.:.:.:.:.:.:.:.:.:.
chr1	114192886	114192886	C	CGCGG	frameshift insertion		./.:.:.:.:.:.:.:.:.:.	./.:.:.:.:.:.:.:.:.:.	./.:.:.:.:.:.:.:.:.:.	0|1:10,2:0.231:12:4,0:6,2:0|1:114192880_C_CAGCTCCCCCTTGCGGAGCTGCAGG:114192880:2,8,0,2	./.:.:.:.:.:.:.:.:.:.	./.:.:.:.:.:.:.:.:.:.	./.:.:.:.:.:.:.:.:.:.	./.:.:.:.:.:.:.:.:.:.
chr1	114201441	114201441	G	GC	frameshift insertion		./.:.:.:.:.:.:.:.:.:.	./.:.:.:.:.:.:.:.:.:.	0|1:61,3:0.085:64:25,1:35,2:0|1:114201441_G_GC:114201441:36,25,3,0	./.:.:.:.:.:.:.:.:.:.	./.:.:.:.:.:.:.:.:.:.	./.:.:.:.:.:.:.:.:.:.	./.:.:.:.:.:.:.:.:.:.	./.:.:.:.:.:.:.:.:.:.
chr1	114201444	114201444	TG	T	frameshift deletion		./.:.:.:.:.:.:.:.:.:.	./.:.:.:.:.:.:.:.:.:.	0|1:61,3:0.085:64:25,1:35,2:0|1:114201441_G_GC:114201441:36,25,3,0	./.:.:.:.:.:.:.:.:.:.	./.:.:.:.:.:.:.:.:.:.	./.:.:.:.:.:.:.:.:.:.	./.:.:.:.:.:.:.:.:.:.	./.:.:.:.:.:.:.:.:.:.
chr1	114208960	114208960	A	AGGGGAGCCC	nonframeshift insertion	NFKBIB	./.:.:.:.:.:.:.:.:.:.	./.:.:.:.:.:.:.:.:.:.	./.:.:.:.:.:.:.:.:.:.	./.:.:.:.:.:.:.:.:.:.	./.:.:.:.:.:.:.:.:.:.	0|1:60,3:0.08:63:32,1:28,1:0|1:114208958_G_GCCCCGTCCCCGGTGCTC:114208958:25,35,1,2	./.:.:.:.:.:.:.:.:.:.	./.:.:.:.:.:.:.:.:.:.
chr1	114236740	114236740	A	AGGGGTCCCCAGGACCCCTACG	nonframeshift insertion	RINL	./.:.:.:.:.:.:.	0/1:68,4:0.074:72:33,3:34,0:38,30,2,2	./.:.:.:.:.:.:.	./.:.:.:.:.:.:.	./.:.:.:.:.:.:.	./.:.:.:.:.:.:.	./.:.:.:.:.:.:.	./.:.:.:.:.:.:.
chr1	114240356	114240356	G	A	nonsynonymous SNV	RINL	./.:.:.:.:.:.:.	./.:.:.:.:.:.:.	./.:.:.:.:.:.:.	./.:.:.:.:.:.:.	./.:.:.:.:.:.:.	./.:.:.:.:.:.:.	./.:.:.:.:.:.:.	0/1:11,2:0.175:13:4,0:7,2:8,3,1,1
chr1	114278086	114278086	C	CCCAGAGGAGCTGCGT	nonframeshift insertion	HNRNPL	0/1:69,3:0.071:72:42,1:27,2:35,34,0,3	./.:.:.:.:.:.:.	./.:.:.:.:.:.:.	./.:.:.:.:.:.:.	0/1:61,4:0.084:65:28,2:33,2:20,41,0,4	./.:.:.:.:.:.:.	./.:.:.:.:.:.:.	./.:.:.:.:.:.:.
chr1	114342701	114342701	G	A	nonsynonymous SNV	CAPN12	./.:.:.:.:.:.:.	./.:.:.:.:.:.:.	./.:.:.:.:.:.:.	./.:.:.:.:.:.:.	./.:.:.:.:.:.:.	0/1:0,48:0.966:48:0,20:0,27:0,0,21,27	0/1:0,52:0.968:52:0,23:0,29:0,0,23,29	./.:.:.:.:.:.:.
chr1	114455955	114455955	T	A	synonymous SNV	MAP4K1	./.:.:.:.:.:.:.	./.:.:.:.:.:.:.	./.:.:.:.:.:.:.	./.:.:.:.:.:.:.	./.:.:.:.:.:.:.	0/1:48,18:0.292:66:25,7:23,11:23,25,8,10	0/1:48,8:0.171:56:21,2:27,6:24,24,4,4	./.:.:.:.:.:.:.
chr1	114471285	114471285	C	A	stopgain	RYR1	./.:.:.:.:.:.:.:.:.:.	./.:.:.:.:.:.:.:.:.:.	./.:.:.:.:.:.:.:.:.:.	0|1:40,2:0.094:42:13,2:26,0:0|1:114471285_C_A:114471285:25,15,2,0	./.:.:.:.:.:.:.:.:.:.	./.:.:.:.:.:.:.:.:.:.	./.:.:.:.:.:.:.:.:.:.	./.:.:.:.:.:.:.:.:.:.
chr1	114471290	114471290	T	G	nonsynonymous SNV	RYR1	./.:.:.:.:.:.:.:.:.:.	./.:.:.:.:.:.:.:.:.:.	./.:.:.:.:.:.:.:.:.:.	0|1:42,2:0.091:44:13,2:29,0:0|1:114471285_C_A:114471285:26,16,2,0	./.:.:.:.:.:.:.:.:.:.	./.:.:.:.:.:.:.:.:.:.	./.:.:.:.:.:.:.:.:.:.	./.:.:.:.:.:.:.:.:.:.
chr1	114475152	114475152	C	CCCGTCGGGG	nonframeshift insertion	RYR1	./.:.:.:.:.:.:.	./.:.:.:.:.:.:.	./.:.:.:.:.:.:.	./.:.:.:.:.:.:.	./.:.:.:.:.:.:.	0/1:0,8:0.879:8:0,4:0,4:0,0,2,6	./.:.:.:.:.:.:.	./.:.:.:.:.:.:.
chr1	114534391	114534391	G	A	nonsynonymous SNV	RYR1	./.:.:.:.:.:.:.	./.:.:.:.:.:.:.	0/1:42,2:0.087:44:17,0:25,2:18,24,1,1	./.:.:.:.:.:.:.	./.:.:.:.:.:.:.	./.:.:.:.:.:.:.	./.:.:.:.:.:.:.	./.:.:.:.:.:.:.
chr1	114546809	114546809	C	CTGGCCAGGAGCCCAGCTGCGTGTGGG	frameshift insertion	RYR1	./.:.:.:.:.:.:.	0/1:64,6:0.087:70:36,2:28,2:22,42,2,4	./.:.:.:.:.:.:.	./.:.:.:.:.:.:.	./.:.:.:.:.:.:.	./.:.:.:.:.:.:.	./.:.:.:.:.:.:.	./.:.:.:.:.:.:.
chr1	114548870	114548876	GCCTCCAC	G	frameshift deletion	RYR1	./.:.:.:.:.:.:.	0/1:67,5:0.092:72:30,3:34,1:33,34,3,2	./.:.:.:.:.:.:.	./.:.:.:.:.:.:.	./.:.:.:.:.:.:.	./.:.:.:.:.:.:.	0/1:65,5:0.116:70:22,0:38,5:34,31,2,3	./.:.:.:.:.:.:.
chr1	114595617	114595617	C	T	nonsynonymous SNV	RASGRP4	./.:.:.:.:.:.:.	0/1:0,86:0.985:86:0,45:0,41:0,0,40,46	0/1:47,46:0.44:93:22,26:25,20:20,27,18,28	./.:.:.:.:.:.:.	./.:.:.:.:.:.:.	./.:.:.:.:.:.:.	./.:.:.:.:.:.:.	./.:.:.:.:.:.:.
chr1	114601842	114601842	C	T	nonsynonymous SNV	FAM98C	./.:.:.:.:.:.:.	./.:.:.:.:.:.:.	./.:.:.:.:.:.:.	./.:.:.:.:.:.:.	./.:.:.:.:.:.:.	./.:.:.:.:.:.:.	0/1:0,2:0.684:2:0,2:0,0:0,0,1,1	./.:.:.:.:.:.:.
chr1	114617590	114617590	G	A	synonymous SNV	GGN	./.:.:.:.:.:.:.	./.:.:.:.:.:.:.	0/1:6,7:0.5:13:2,4:4,3:5,1,5,2	./.:.:.:.:.:.:.	./.:.:.:.:.:.:.	./.:.:.:.:.:.:.	./.:.:.:.:.:.:.	./.:.:.:.:.:.:.
chr1	114625831	114625831	C	A	synonymous SNV	PSMD8	./.:.:.:.:.:.:.	./.:.:.:.:.:.:.	./.:.:.:.:.:.:.	./.:.:.:.:.:.:.	0/1:25,35:0.577:60:11,16:14,19:8,17,19,16	./.:.:.:.:.:.:.	./.:.:.:.:.:.:.	./.:.:.:.:.:.:.
chr1	114626005	114626005	G	A	synonymous SNV	PSMD8	./.:.:.:.:.:.:.	./.:.:.:.:.:.:.	./.:.:.:.:.:.:.	0/1:42,3:0.075:45:26,3:16,0:25,17,2,1	./.:.:.:.:.:.:.	./.:.:.:.:.:.:.	./.:.:.:.:.:.:.	./.:.:.:.:.:.:.
chr1	114637967	114637967	G	A	nonsynonymous SNV	CATSPERG	./.:.:.:.:.:.:.	0/1:0,94:0.987:94:0,45:0,48:0,0,37,57	./.:.:.:.:.:.:.	./.:.:.:.:.:.:.	./.:.:.:.:.:.:.	./.:.:.:.:.:.:.	./.:.:.:.:.:.:.	./.:.:.:.:.:.:.
chr1	114638154	114638154	C	CAAG	nonframeshift insertion	CATSPERG	./.:.:.:.:.:.:.:.:.:.	./.:.:.:.:.:.:.:.:.:.	0|1:51,3:0.089:54:23,2:28,1:0|1:114638154_C_CAAG:114638154:27,24,0,3	./.:.:.:.:.:.:.:.:.:.	./.:.:.:.:.:.:.:.:.:.	./.:.:.:.:.:.:.:.:.:.	./.:.:.:.:.:.:.:.:.:.	./.:.:.:.:.:.:.:.:.:.
chr1	114638156	114638156	G	GGGCACT	nonframeshift insertion	CATSPERG	./.:.:.:.:.:.:.:.:.:.	./.:.:.:.:.:.:.:.:.:.	0|1:51,3:0.089:54:23,2:28,1:0|1:114638154_C_CAAG:114638154:27,24,0,3	./.:.:.:.:.:.:.:.:.:.	./.:.:.:.:.:.:.:.:.:.	./.:.:.:.:.:.:.:.:.:.	./.:.:.:.:.:.:.:.:.:.	./.:.:.:.:.:.:.:.:.:.
chr1	114640603	114640603	C	CAA	frameshift insertion	CATSPERG	./.:.:.:.:.:.:.:.:.:.	./.:.:.:.:.:.:.:.:.:.	./.:.:.:.:.:.:.:.:.:.	./.:.:.:.:.:.:.:.:.:.	./.:.:.:.:.:.:.:.:.:.	0|1:87,8:0.106:95:50,5:36,3:0|1:114640603_C_CAA:114640603:41,46,4,4	./.:.:.:.:.:.:.:.:.:.	./.:.:.:.:.:.:.:.:.:.
chr1	114640606	114640607	CTT	C	frameshift deletion	CATSPERG	./.:.:.:.:.:.:.:.:.:.	./.:.:.:.:.:.:.:.:.:.	./.:.:.:.:.:.:.:.:.:.	./.:.:.:.:.:.:.:.:.:.	./.:.:.:.:.:.:.:.:.:.	0|1:88,8:0.104:96:50,5:35,3:0|1:114640603_C_CAA:114640603:42,46,4,4	./.:.:.:.:.:.:.:.:.:.	./.:.:.:.:.:.:.:.:.:.
chr1	114640607	114640607	T	TGCCCCCCAGGCAAGC	nonframeshift insertion	CATSPERG	0/1:73,4:0.081:77:37,1:35,0:32,41,3,1	./.:.:.:.:.:.:.	./.:.:.:.:.:.:.	./.:.:.:.:.:.:.	./.:.:.:.:.:.:.	./.:.:.:.:.:.:.	./.:.:.:.:.:.:.	./.:.:.:.:.:.:.
chr1	114644582	114644582	G	T	synonymous SNV	CATSPERG	0|1:82,3:0.062:85:39,0:42,3:0|1:114644582_G_T:114644582:42,40,0,3	./.:.:.:.:.:.:.:.:.:.	./.:.:.:.:.:.:.:.:.:.	./.:.:.:.:.:.:.:.:.:.	./.:.:.:.:.:.:.:.:.:.	./.:.:.:.:.:.:.:.:.:.	./.:.:.:.:.:.:.:.:.:.	./.:.:.:.:.:.:.:.:.:.
chr1	114644584	114644584	C	CAAAGGCTGGGGGA	frameshift insertion	CATSPERG	0|1:82,3:0.061:85:39,0:43,3:0|1:114644582_G_T:114644582:42,40,0,3	./.:.:.:.:.:.:.:.:.:.	./.:.:.:.:.:.:.:.:.:.	./.:.:.:.:.:.:.:.:.:.	./.:.:.:.:.:.:.:.:.:.	./.:.:.:.:.:.:.:.:.:.	./.:.:.:.:.:.:.:.:.:.	./.:.:.:.:.:.:.:.:.:.
chr1	114840456	114840456	C	G	nonsynonymous SNV	SIPA1L3	0|1:167,8:0.057:175:100,4:66,4:0|1:114840456_C_G:114840456:74,93,4,4	./.:.:.:.:.:.:.:.:.:.	./.:.:.:.:.:.:.:.:.:.	./.:.:.:.:.:.:.:.:.:.	./.:.:.:.:.:.:.:.:.:.	./.:.:.:.:.:.:.:.:.:.	./.:.:.:.:.:.:.:.:.:.	./.:.:.:.:.:.:.:.:.:.
chr1	114840457	114840457	C	G	nonsynonymous SNV	SIPA1L3	0|1:167,8:0.057:175:101,4:65,4:0|1:114840456_C_G:114840456:74,93,4,4	./.:.:.:.:.:.:.:.:.:.	./.:.:.:.:.:.:.:.:.:.	./.:.:.:.:.:.:.:.:.:.	./.:.:.:.:.:.:.:.:.:.	./.:.:.:.:.:.:.:.:.:.	./.:.:.:.:.:.:.:.:.:.	./.:.:.:.:.:.:.:.:.:.
chr1	115012545	115012545	C	CATTCCATCTCCTGCATGGGTGA	frameshift insertion	WDR87	./.:.:.:.:.:.:.	0/1:110,5:0.07:115:62,1:47,0:52,58,4,1	./.:.:.:.:.:.:.	./.:.:.:.:.:.:.	./.:.:.:.:.:.:.	./.:.:.:.:.:.:.	./.:.:.:.:.:.:.	./.:.:.:.:.:.:.
chr1	115014607	115014607	C	CTTGCG	frameshift insertion	WDR87	./.:.:.:.:.:.:.:.:.:.	./.:.:.:.:.:.:.:.:.:.	./.:.:.:.:.:.:.:.:.:.	./.:.:.:.:.:.:.:.:.:.	./.:.:.:.:.:.:.:.:.:.	./.:.:.:.:.:.:.:.:.:.	0|1:40,3:0.107:43:16,2:23,1:0|1:115014607_C_CTTGCG:115014607:22,18,1,2	./.:.:.:.:.:.:.:.:.:.
chr1	115014610	115014610	A	C	nonsynonymous SNV	WDR87	./.:.:.:.:.:.:.:.:.:.	./.:.:.:.:.:.:.:.:.:.	./.:.:.:.:.:.:.:.:.:.	./.:.:.:.:.:.:.:.:.:.	./.:.:.:.:.:.:.:.:.:.	./.:.:.:.:.:.:.:.:.:.	0|1:40,3:0.106:43:16,2:22,1:0|1:115014607_C_CTTGCG:115014607:22,18,1,2	./.:.:.:.:.:.:.:.:.:.
chr1	115043309	115043309	A	AGG	frameshift insertion		0|1:61,3:0.075:64:23,2:35,1:0|1:115043309_A_AGG:115043309:25,36,3,0	./.:.:.:.:.:.:.:.:.:.	./.:.:.:.:.:.:.:.:.:.	./.:.:.:.:.:.:.:.:.:.	./.:.:.:.:.:.:.:.:.:.	./.:.:.:.:.:.:.:.:.:.	./.:.:.:.:.:.:.:.:.:.	./.:.:.:.:.:.:.:.:.:.
chr1	115043313	115043314	TCC	T	frameshift deletion		0|1:62,3:0.075:65:24,2:37,1:0|1:115043309_A_AGG:115043309:25,37,3,0	./.:.:.:.:.:.:.:.:.:.	./.:.:.:.:.:.:.:.:.:.	./.:.:.:.:.:.:.:.:.:.	./.:.:.:.:.:.:.:.:.:.	./.:.:.:.:.:.:.:.:.:.	./.:.:.:.:.:.:.:.:.:.	./.:.:.:.:.:.:.:.:.:.
chr1	115089545	115089545	C	A	nonsynonymous SNV		./.:.:.:.:.:.:.	./.:.:.:.:.:.:.	0/1:38,34:0.482:72:26,16:12,17:19,19,19,15	./.:.:.:.:.:.:.	./.:.:.:.:.:.:.	./.:.:.:.:.:.:.	./.:.:.:.:.:.:.	./.:.:.:.:.:.:.
chr1	115138164	115138164	C	A	nonsynonymous SNV		./.:.:.:.:.:.:.	0/1:0,2:0.667:2:0,0:0,2:0,0,1,1	./.:.:.:.:.:.:.	./.:.:.:.:.:.:.	./.:.:.:.:.:.:.	./.:.:.:.:.:.:.	./.:.:.:.:.:.:.	./.:.:.:.:.:.:.
chr1	115286606	115286606	T	A	synonymous SNV	ZNF875	./.:.:.:.:.:.:.	./.:.:.:.:.:.:.	./.:.:.:.:.:.:.	./.:.:.:.:.:.:.	0/1:11,19:0.643:30:8,11:3,8:8,3,17,2	./.:.:.:.:.:.:.	./.:.:.:.:.:.:.	./.:.:.:.:.:.:.
chr1	115676836	115676836	A	G	nonsynonymous SNV	ZNF345	./.:.:.:.:.:.:.	./.:.:.:.:.:.:.	./.:.:.:.:.:.:.	./.:.:.:.:.:.:.	./.:.:.:.:.:.:.	./.:.:.:.:.:.:.	./.:.:.:.:.:.:.	0/1:0,2:0.667:2:0,0:0,2:0,0,1,1
chr1	115712000	115712000	T	TCCTCTTGTGAGAAG	frameshift insertion	ZNF790	./.:.:.:.:.:.:.	./.:.:.:.:.:.:.	./.:.:.:.:.:.:.	./.:.:.:.:.:.:.	./.:.:.:.:.:.:.	0/1:50,3:0.075:53:28,3:21,0:24,26,1,2	./.:.:.:.:.:.:.	./.:.:.:.:.:.:.
chr1	116512943	116512943	G	A	nonsynonymous SNV	ZNF565	./.:.:.:.:.:.:.	0/1:0,54:0.976:54:0,35:0,19:0,0,26,28	./.:.:.:.:.:.:.	./.:.:.:.:.:.:.	./.:.:.:.:.:.:.	./.:.:.:.:.:.:.	./.:.:.:.:.:.:.	./.:.:.:.:.:.:.
chr1	116594835	116594835	C	G	nonsynonymous SNV	WDR62	./.:.:.:.:.:.:.:.:.:.	./.:.:.:.:.:.:.:.:.:.	./.:.:.:.:.:.:.:.:.:.	0/1:40,4:0.113:44:25,4:14,0:.:.:.:14,26,1,3	./.:.:.:.:.:.:.:.:.:.	0|1:58,4:0.095:62:31,4:27,0:0|1:116594835_C_G:116594835:24,34,1,3	./.:.:.:.:.:.:.:.:.:.	./.:.:.:.:.:.:.:.:.:.
chr1	116594845	116594847	CCAG	C	nonframeshift deletion	WDR62	./.:.:.:.:.:.:.:.:.:.	./.:.:.:.:.:.:.:.:.:.	./.:.:.:.:.:.:.:.:.:.	./.:.:.:.:.:.:.:.:.:.	./.:.:.:.:.:.:.:.:.:.	0|1:57,4:0.098:61:30,4:23,0:0|1:116594835_C_G:116594835:24,33,1,3	./.:.:.:.:.:.:.:.:.:.	./.:.:.:.:.:.:.:.:.:.
chr1	116653296	116653296	C	CTTAGCAGGTGG	stopgain	THAP8	0/1:53,3:0.071:56:22,3:30,0:24,29,1,2	./.:.:.:.:.:.:.	./.:.:.:.:.:.:.	./.:.:.:.:.:.:.	./.:.:.:.:.:.:.	./.:.:.:.:.:.:.	./.:.:.:.:.:.:.	./.:.:.:.:.:.:.
chr1	116653942	116653945	CCACA	C	frameshift deletion	THAP8	./.:.:.:.:.:.:.	./.:.:.:.:.:.:.	./.:.:.:.:.:.:.	./.:.:.:.:.:.:.	./.:.:.:.:.:.:.	0/1:80,6:0.089:86:37,5:42,1:33,47,2,4	./.:.:.:.:.:.:.	./.:.:.:.:.:.:.
chr1	116653952	116653955	GAGTC	G	frameshift deletion	THAP8	./.:.:.:.:.:.:.	./.:.:.:.:.:.:.	./.:.:.:.:.:.:.	./.:.:.:.:.:.:.	./.:.:.:.:.:.:.	0/1:76,4:0.075:80:36,4:37,0:29,47,2,2	./.:.:.:.:.:.:.	./.:.:.:.:.:.:.
chr1	116674342	116674342	G	C	nonsynonymous SNV	ALKBH6	./.:.:.:.:.:.:.	./.:.:.:.:.:.:.	./.:.:.:.:.:.:.	./.:.:.:.:.:.:.	./.:.:.:.:.:.:.	./.:.:.:.:.:.:.	./.:.:.:.:.:.:.	0/1:130,6:0.066:136:61,0:69,6:69,61,2,4
chr1	116677047	116677047	T	C	synonymous SNV	ALKBH6	./.:.:.:.:.:.:.	0/1:158,7:0.05:165:86,6:68,0:76,82,3,4	./.:.:.:.:.:.:.	./.:.:.:.:.:.:.	./.:.:.:.:.:.:.	./.:.:.:.:.:.:.	./.:.:.:.:.:.:.	./.:.:.:.:.:.:.
chr1	116677720	116677721	TCA	T	frameshift deletion	ALKBH6	./.:.:.:.:.:.:.:.:.:.	0|1:118,12:0.105:130:68,3:38,8:0|1:116677719_TCA_T:116677719:76,42,11,1	./.:.:.:.:.:.:.:.:.:.	./.:.:.:.:.:.:.:.:.:.	./.:.:.:.:.:.:.:.:.:.	./.:.:.:.:.:.:.:.:.:.	./.:.:.:.:.:.:.:.:.:.	./.:.:.:.:.:.:.:.:.:.
chr1	116677728	116677728	A	G	nonsynonymous SNV	ALKBH6	./.:.:.:.:.:.:.:.:.:.	0|1:118,12:0.104:130:70,3:43,9:0|1:116677719_TCA_T:116677719:76,42,11,1	./.:.:.:.:.:.:.:.:.:.	./.:.:.:.:.:.:.:.:.:.	./.:.:.:.:.:.:.:.:.:.	./.:.:.:.:.:.:.:.:.:.	./.:.:.:.:.:.:.:.:.:.	./.:.:.:.:.:.:.:.:.:.
chr1	116680429	116680429	A	G	nonsynonymous SNV	ALKBH6	./.:.:.:.:.:.:.	./.:.:.:.:.:.:.	./.:.:.:.:.:.:.	./.:.:.:.:.:.:.	./.:.:.:.:.:.:.	0/1:64,2:0.064:66:28,1:36,1:29,35,1,1	./.:.:.:.:.:.:.	./.:.:.:.:.:.:.
chr1	116758230	116758230	C	CTGATGCAAA	nonframeshift insertion	NFKBID	./.:.:.:.:.:.:.	./.:.:.:.:.:.:.	./.:.:.:.:.:.:.	./.:.:.:.:.:.:.	0/1:52,3:0.074:55:27,1:25,2:11,41,0,3	./.:.:.:.:.:.:.	./.:.:.:.:.:.:.	./.:.:.:.:.:.:.
chr1	116758254	116758258	ACCACC	A	frameshift deletion	NFKBID	./.:.:.:.:.:.:.	./.:.:.:.:.:.:.	./.:.:.:.:.:.:.	./.:.:.:.:.:.:.	./.:.:.:.:.:.:.	0/1:47,6:0.15:53:22,3:21,2:24,23,2,4	./.:.:.:.:.:.:.	./.:.:.:.:.:.:.
chr1	116760369	116760369	C	T	synonymous SNV	NFKBID	./.:.:.:.:.:.:.	./.:.:.:.:.:.:.	0/1:53,43:0.441:96:29,22:23,21:24,29,16,27	./.:.:.:.:.:.:.	./.:.:.:.:.:.:.	./.:.:.:.:.:.:.	./.:.:.:.:.:.:.	./.:.:.:.:.:.:.
chr1	116767016	116767016	G	C	synonymous SNV	NFKBID	./.:.:.:.:.:.:.:.:.:.	./.:.:.:.:.:.:.:.:.:.	0|1:71,3:0.077:74:36,2:35,1:0|1:116767016_G_C:116767016:33,38,0,3	./.:.:.:.:.:.:.:.:.:.	./.:.:.:.:.:.:.:.:.:.	0|1:122,5:0.062:127:51,3:71,2:0|1:116767016_G_C:116767016:51,71,1,4	./.:.:.:.:.:.:.:.:.:.	./.:.:.:.:.:.:.:.:.:.
chr1	116767023	116767023	C	CGGA,CGGAA	nonframeshift insertion	NFKBID	./.:.:.:.:.:.:.:.:.:.	./.:.:.:.:.:.:.:.:.:.	0|1:70,3,.:0.078,.:73:34,2,.:35,1,.:0|1:116767016_G_C:116767016:31,39,0,3	./.:.:.:.:.:.:.:.:.:.	./.:.:.:.:.:.:.:.:.:.	0|2:121,.,3:.,0.052:124:53,.,1:68,.,2:0|1:116767016_G_C:116767016:52,69,0,3	./.:.:.:.:.:.:.:.:.:.	./.:.:.:.:.:.:.:.:.:.
chr1	116775578	116775578	T	C	synonymous SNV	APLP1	./.:.:.:.:.:.:.	./.:.:.:.:.:.:.	./.:.:.:.:.:.:.	./.:.:.:.:.:.:.	0/1:4,95:0.963:99:2,47:2,48:2,2,59,36	./.:.:.:.:.:.:.	./.:.:.:.:.:.:.	./.:.:.:.:.:.:.
chr1	116779591	116779591	G	C	nonsynonymous SNV	APLP1	./.:.:.:.:.:.:.:.:.:.	./.:.:.:.:.:.:.:.:.:.	./.:.:.:.:.:.:.:.:.:.	./.:.:.:.:.:.:.:.:.:.	./.:.:.:.:.:.:.:.:.:.	0|1:99,6:0.067:105:55,6:42,0:0|1:116779591_G_C:116779591:40,59,2,4	./.:.:.:.:.:.:.:.:.:.	./.:.:.:.:.:.:.:.:.:.
chr1	116779593	116779593	G	GTGACCACCACTCCAAGGCCCACAGA	frameshift insertion	APLP1	./.:.:.:.:.:.:.:.:.:.	./.:.:.:.:.:.:.:.:.:.	./.:.:.:.:.:.:.:.:.:.	./.:.:.:.:.:.:.:.:.:.	./.:.:.:.:.:.:.:.:.:.	0|1:99,6:0.068:105:52,6:41,0:0|1:116779591_G_C:116779591:40,59,2,4	./.:.:.:.:.:.:.:.:.:.	./.:.:.:.:.:.:.:.:.:.
chr1	116782410	116782413	GGCTT	G	frameshift deletion	APLP1	./.:.:.:.:.:.:.	./.:.:.:.:.:.:.	./.:.:.:.:.:.:.	./.:.:.:.:.:.:.	./.:.:.:.:.:.:.	0/1:72,3:0.059:75:31,3:30,0:36,36,1,2	./.:.:.:.:.:.:.	./.:.:.:.:.:.:.
chr1	116782423	116782423	G	GAAGC	frameshift insertion	APLP1	./.:.:.:.:.:.:.	./.:.:.:.:.:.:.	./.:.:.:.:.:.:.	./.:.:.:.:.:.:.	./.:.:.:.:.:.:.	0/1:65,4:0.081:69:27,3:38,1:35,30,1,3	./.:.:.:.:.:.:.	./.:.:.:.:.:.:.
chr1	116790093	116790093	T	C	nonsynonymous SNV	KIRREL2	./.:.:.:.:.:.:.	./.:.:.:.:.:.:.	./.:.:.:.:.:.:.	./.:.:.:.:.:.:.	./.:.:.:.:.:.:.	./.:.:.:.:.:.:.	./.:.:.:.:.:.:.	0/1:55,3:0.068:58:26,0:27,3:28,27,1,2
chr1	116795615	116795615	G	A	nonsynonymous SNV	NPHS1	./.:.:.:.:.:.:.	./.:.:.:.:.:.:.	./.:.:.:.:.:.:.	./.:.:.:.:.:.:.	0/1:0,52:0.975:52:0,32:0,20:0,0,32,20	./.:.:.:.:.:.:.	./.:.:.:.:.:.:.	./.:.:.:.:.:.:.
chr1	116795813	116795813	T	TG	frameshift insertion	NPHS1	./.:.:.:.:.:.:.:.:.:.	0|1:28,3:0.142:31:14,1:14,2:0|1:116795813_T_TG:116795813:13,15,1,2	./.:.:.:.:.:.:.:.:.:.	./.:.:.:.:.:.:.:.:.:.	./.:.:.:.:.:.:.:.:.:.	./.:.:.:.:.:.:.:.:.:.	./.:.:.:.:.:.:.:.:.:.	./.:.:.:.:.:.:.:.:.:.
chr1	116795819	116795819	TC	T	frameshift deletion	NPHS1	./.:.:.:.:.:.:.:.:.:.	0|1:28,3:0.143:31:14,1:13,2:0|1:116795813_T_TG:116795813:13,15,1,2	./.:.:.:.:.:.:.:.:.:.	./.:.:.:.:.:.:.:.:.:.	./.:.:.:.:.:.:.:.:.:.	./.:.:.:.:.:.:.:.:.:.	./.:.:.:.:.:.:.:.:.:.	./.:.:.:.:.:.:.:.:.:.
chr1	116798465	116798465	T	TCACTAAAGGCCTCACACGTGAGAG	nonframeshift insertion	NPHS1	./.:.:.:.:.:.:.:.:.:.	./.:.:.:.:.:.:.:.:.:.	./.:.:.:.:.:.:.:.:.:.	./.:.:.:.:.:.:.:.:.:.	./.:.:.:.:.:.:.:.:.:.	./.:.:.:.:.:.:.:.:.:.	0|1:107,6:0.057:113:50,2:56,4:0|1:116798465_T_TCACTAAAGGCCTCACACGTGAGAG:116798465:44,63,3,3	./.:.:.:.:.:.:.:.:.:.
chr1	116798467	116798467	T	C	synonymous SNV	NPHS1	./.:.:.:.:.:.:.:.:.:.	./.:.:.:.:.:.:.:.:.:.	./.:.:.:.:.:.:.:.:.:.	./.:.:.:.:.:.:.:.:.:.	./.:.:.:.:.:.:.:.:.:.	./.:.:.:.:.:.:.:.:.:.	0|1:107,6:0.057:113:49,0:55,2:0|1:116798465_T_TCACTAAAGGCCTCACACGTGAGAG:116798465:44,63,3,3	./.:.:.:.:.:.:.:.:.:.
chr1	116831873	116831873	G	C	nonsynonymous SNV	PRODH2	0/1:188,5:0.046:193:82,3:106,2:80,108,1,4	./.:.:.:.:.:.:.	0/1:123,7:0.071:130:69,2:54,5:51,72,2,5	./.:.:.:.:.:.:.	./.:.:.:.:.:.:.	./.:.:.:.:.:.:.	./.:.:.:.:.:.:.	./.:.:.:.:.:.:.
chr1	116832658	116832658	C	CTCCTTACCTGCCCAG	nonframeshift insertion	PRODH2	0/1:43,3:0.094:46:26,3:17,0:19,24,1,2	./.:.:.:.:.:.:.	./.:.:.:.:.:.:.	./.:.:.:.:.:.:.	./.:.:.:.:.:.:.	./.:.:.:.:.:.:.	./.:.:.:.:.:.:.	./.:.:.:.:.:.:.
chr1	116853249	116853249	G	A	nonsynonymous SNV	ARHGAP33	./.:.:.:.:.:.:.	./.:.:.:.:.:.:.	0/1:18,21:0.567:39:11,11:7,10:10,8,10,11	./.:.:.:.:.:.:.	./.:.:.:.:.:.:.	./.:.:.:.:.:.:.	./.:.:.:.:.:.:.	./.:.:.:.:.:.:.
chr1	116888980	116888985	TCACAAC	T	nonframeshift deletion	U2AF1L4	./.:.:.:.:.:.:.	./.:.:.:.:.:.:.	./.:.:.:.:.:.:.	./.:.:.:.:.:.:.	./.:.:.:.:.:.:.	0/1:72,5:0.091:77:32,3:34,2:40,32,3,2	./.:.:.:.:.:.:.	./.:.:.:.:.:.:.
chr1	116893107	116893107	G	C	nonsynonymous SNV	IGFLR1	0|1:175,3:0.024:178:104,0:69,3:0|1:116893107_G_C:116893107:93,82,1,2	./.:.:.:.:.:.:.:.:.:.	./.:.:.:.:.:.:.:.:.:.	./.:.:.:.:.:.:.:.:.:.	./.:.:.:.:.:.:.:.:.:.	./.:.:.:.:.:.:.:.:.:.	./.:.:.:.:.:.:.:.:.:.	./.:.:.:.:.:.:.:.:.:.
chr1	116895194	116895194	C	G	nonsynonymous SNV	KMT2B	./.:.:.:.:.:.:.	./.:.:.:.:.:.:.	0/1:101,3:0.046:104:43,1:58,2:41,60,1,2	./.:.:.:.:.:.:.	./.:.:.:.:.:.:.	0/1:109,2:0.027:111:58,2:51,0:53,56,1,1	./.:.:.:.:.:.:.	./.:.:.:.:.:.:.
chr1	116895533	116895533	C	T	synonymous SNV	KMT2B	./.:.:.:.:.:.:.	0/1:0,91:0.986:91:0,34:0,55:0,0,39,52	./.:.:.:.:.:.:.	./.:.:.:.:.:.:.	./.:.:.:.:.:.:.	./.:.:.:.:.:.:.	./.:.:.:.:.:.:.	./.:.:.:.:.:.:.
chr1	116899331	116899331	T	A	nonsynonymous SNV	KMT2B	0|1:66,3:0.068:69:34,1:31,2:0|1:116899331_T_A:116899331:22,44,0,3	./.:.:.:.:.:.:.:.:.:.	./.:.:.:.:.:.:.:.:.:.	./.:.:.:.:.:.:.:.:.:.	./.:.:.:.:.:.:.:.:.:.	./.:.:.:.:.:.:.:.:.:.	./.:.:.:.:.:.:.:.:.:.	./.:.:.:.:.:.:.:.:.:.
chr1	116899332	116899332	G	GTCCAGCAGC	nonframeshift insertion	KMT2B	0|1:67,3:0.067:70:35,1:29,2:0|1:116899331_T_A:116899331:23,44,0,3	./.:.:.:.:.:.:.:.:.:.	./.:.:.:.:.:.:.:.:.:.	./.:.:.:.:.:.:.:.:.:.	./.:.:.:.:.:.:.:.:.:.	./.:.:.:.:.:.:.:.:.:.	./.:.:.:.:.:.:.:.:.:.	./.:.:.:.:.:.:.:.:.:.
chr1	116910219	116910219	C	CCATCCCGGAGGCCCCTGCTCCTT	frameshift insertion	KMT2B	./.:.:.:.:.:.:.	./.:.:.:.:.:.:.	0/1:29,3:0.126:32:14,1:15,1:18,11,3,0	./.:.:.:.:.:.:.	./.:.:.:.:.:.:.	./.:.:.:.:.:.:.	./.:.:.:.:.:.:.	./.:.:.:.:.:.:.
chr1	116910220	116910220	C	CATCCCGGAGGCCCCT	nonframeshift insertion	KMT2B	./.:.:.:.:.:.:.	./.:.:.:.:.:.:.	./.:.:.:.:.:.:.	./.:.:.:.:.:.:.	./.:.:.:.:.:.:.	0/1:33,3:0.093:36:18,2:15,1:21,12,1,2	./.:.:.:.:.:.:.	./.:.:.:.:.:.:.
chr1	116981034	116981038	ACCTCC	A	frameshift deletion	ETV2	./.:.:.:.:.:.:.	./.:.:.:.:.:.:.	./.:.:.:.:.:.:.	./.:.:.:.:.:.:.	./.:.:.:.:.:.:.	./.:.:.:.:.:.:.	0/1:76,4:0.085:80:24,1:44,1:37,39,2,2	./.:.:.:.:.:.:.
chr1	116995086	116995086	C	CCAGCCTCATAGTGCTG	frameshift insertion	HAUS5	./.:.:.:.:.:.:.	./.:.:.:.:.:.:.	0/1:35,3:0.121:38:21,1:14,2:14,21,0,3	./.:.:.:.:.:.:.	./.:.:.:.:.:.:.	./.:.:.:.:.:.:.	./.:.:.:.:.:.:.	./.:.:.:.:.:.:.
chr1	117108823	117108823	C	T	synonymous SNV	ATP4A	./.:.:.:.:.:.:.	./.:.:.:.:.:.:.	./.:.:.:.:.:.:.	./.:.:.:.:.:.:.	0/1:0,3:0.8:3:0,1:0,2:0,0,3,0	./.:.:.:.:.:.:.	./.:.:.:.:.:.:.	./.:.:.:.:.:.:.
chr1	117110626	117110626	G	A	synonymous SNV	ATP4A	./.:.:.:.:.:.:.	./.:.:.:.:.:.:.	0/1:18,25:0.556:43:9,13:9,11:6,12,8,17	./.:.:.:.:.:.:.	./.:.:.:.:.:.:.	./.:.:.:.:.:.:.	./.:.:.:.:.:.:.	./.:.:.:.:.:.:.
chr1	117133379	117133382	CAAAG	C	frameshift deletion		./.:.:.:.:.:.:.:.:.:.	./.:.:.:.:.:.:.:.:.:.	./.:.:.:.:.:.:.:.:.:.	./.:.:.:.:.:.:.:.:.:.	./.:.:.:.:.:.:.:.:.:.	0|1:105,6:0.092:111:51,2:48,4:0|1:117133378_CAAAG_C:117133378:52,53,4,2	./.:.:.:.:.:.:.:.:.:.	./.:.:.:.:.:.:.:.:.:.
chr1	117133384	117133384	C	CCTTT	frameshift insertion		./.:.:.:.:.:.:.:.:.:.	./.:.:.:.:.:.:.:.:.:.	./.:.:.:.:.:.:.:.:.:.	./.:.:.:.:.:.:.:.:.:.	./.:.:.:.:.:.:.:.:.:.	0|1:103,6:0.093:109:56,2:47,4:0|1:117133378_CAAAG_C:117133378:51,52,4,2	./.:.:.:.:.:.:.:.:.:.	./.:.:.:.:.:.:.:.:.:.
chr1	117133570	117133570	G	A	synonymous SNV		./.:.:.:.:.:.:.	./.:.:.:.:.:.:.	./.:.:.:.:.:.:.	./.:.:.:.:.:.:.	./.:.:.:.:.:.:.	0/1:154,27:0.155:181:89,14:60,13:78,76,14,13	0/1:126,57:0.309:183:62,35:60,22:64,62,30,27	./.:.:.:.:.:.:.
chr1	117198370	117198370	T	C	synonymous SNV	FFAR2	./.:.:.:.:.:.:.	./.:.:.:.:.:.:.	0/1:140,4:0.029:144:76,4:64,0:62,78,2,2	./.:.:.:.:.:.:.	./.:.:.:.:.:.:.	./.:.:.:.:.:.:.	./.:.:.:.:.:.:.	./.:.:.:.:.:.:.
chr1	117198396	117198396	C	CATCAGAGCGCCTCCCT	stopgain	FFAR2	./.:.:.:.:.:.:.	./.:.:.:.:.:.:.	./.:.:.:.:.:.:.	./.:.:.:.:.:.:.	./.:.:.:.:.:.:.	0/1:154,6:0.047:160:79,2:75,4:62,92,2,4	./.:.:.:.:.:.:.	./.:.:.:.:.:.:.
chr1	117198515	117198515	G	GCCCCCTGTGGAGGGCTGAAGCCGTGGTATTCAGTT	frameshift insertion	FFAR2	./.:.:.:.:.:.:.	0/1:78,4:0.057:82:47,1:31,1:31,47,1,3	./.:.:.:.:.:.:.	./.:.:.:.:.:.:.	./.:.:.:.:.:.:.	./.:.:.:.:.:.:.	./.:.:.:.:.:.:.	./.:.:.:.:.:.:.
chr1	117252931	117252931	C	CG	frameshift insertion		./.:.:.:.:.:.:.:.:.:.	0|1:49,3:0.092:52:28,1:20,2:0|1:117252931_C_CG:117252931:24,25,3,0	./.:.:.:.:.:.:.:.:.:.	./.:.:.:.:.:.:.:.:.:.	0|1:46,3:0.087:49:22,1:23,2:0|1:117252931_C_CG:117252931:29,17,2,1	./.:.:.:.:.:.:.:.:.:.	./.:.:.:.:.:.:.:.:.:.	./.:.:.:.:.:.:.:.:.:.
chr1	117252937	117252937	GC	G	frameshift deletion		./.:.:.:.:.:.:.:.:.:.	0|1:49,3:0.092:52:27,1:20,2:0|1:117252931_C_CG:117252931:24,25,3,0	./.:.:.:.:.:.:.:.:.:.	./.:.:.:.:.:.:.:.:.:.	0|1:47,3:0.087:50:24,1:23,2:0|1:117252931_C_CG:117252931:29,18,2,1	./.:.:.:.:.:.:.:.:.:.	./.:.:.:.:.:.:.:.:.:.	./.:.:.:.:.:.:.:.:.:.
chr1	117321327	117321327	C	G	synonymous SNV	LSR	./.:.:.:.:.:.:.	./.:.:.:.:.:.:.	./.:.:.:.:.:.:.	./.:.:.:.:.:.:.	./.:.:.:.:.:.:.	./.:.:.:.:.:.:.	0/1:0,56:0.974:56:0,32:0,22:0,0,25,31	./.:.:.:.:.:.:.
chr1	117321405	117321405	T	TGGCAAAG	frameshift insertion	LSR	./.:.:.:.:.:.:.:.:.:.	./.:.:.:.:.:.:.:.:.:.	0|1:67,3:0.067:70:43,2:23,1:0|1:117321405_T_TGGCAAAG:117321405:31,36,0,3	./.:.:.:.:.:.:.:.:.:.	./.:.:.:.:.:.:.:.:.:.	./.:.:.:.:.:.:.:.:.:.	./.:.:.:.:.:.:.:.:.:.	./.:.:.:.:.:.:.:.:.:.
chr1	117321406	117321406	T	C	nonsynonymous SNV	LSR	./.:.:.:.:.:.:.:.:.:.	./.:.:.:.:.:.:.:.:.:.	0|1:67,3:0.067:70:43,2:23,1:0|1:117321405_T_TGGCAAAG:117321405:31,36,0,3	./.:.:.:.:.:.:.:.:.:.	./.:.:.:.:.:.:.:.:.:.	./.:.:.:.:.:.:.:.:.:.	./.:.:.:.:.:.:.:.:.:.	./.:.:.:.:.:.:.:.:.:.
chr1	117331757	117331759	GGGT	G	nonframeshift deletion	LSR	0|1:103,6:0.075:109:39,2:61,4:0|1:117331756_GGGT_G:117331756:56,47,2,4	./.:.:.:.:.:.:.:.:.:.	./.:.:.:.:.:.:.:.:.:.	./.:.:.:.:.:.:.:.:.:.	./.:.:.:.:.:.:.:.:.:.	./.:.:.:.:.:.:.:.:.:.	./.:.:.:.:.:.:.:.:.:.	./.:.:.:.:.:.:.:.:.:.
chr1	117331761	117331761	A	AACC	nonframeshift insertion	LSR	0|1:103,6:0.075:109:41,2:62,4:0|1:117331756_GGGT_G:117331756:56,47,2,4	./.:.:.:.:.:.:.:.:.:.	./.:.:.:.:.:.:.:.:.:.	./.:.:.:.:.:.:.:.:.:.	./.:.:.:.:.:.:.:.:.:.	./.:.:.:.:.:.:.:.:.:.	./.:.:.:.:.:.:.:.:.:.	./.:.:.:.:.:.:.:.:.:.
chr1	117362761	117362764	TGGAA	T	frameshift deletion	FAM187B	0/1:113,6:0.071:119:60,4:49,2:59,54,2,4	./.:.:.:.:.:.:.	./.:.:.:.:.:.:.	./.:.:.:.:.:.:.	./.:.:.:.:.:.:.	./.:.:.:.:.:.:.	./.:.:.:.:.:.:.	./.:.:.:.:.:.:.
chr1	117436347	117436347	G	C	synonymous SNV	FXYD1	./.:.:.:.:.:.:.	./.:.:.:.:.:.:.	0/1:15,14:0.435:29:6,8:9,6:9,6,9,5	./.:.:.:.:.:.:.	./.:.:.:.:.:.:.	./.:.:.:.:.:.:.	./.:.:.:.:.:.:.	./.:.:.:.:.:.:.
chr1	117454100	117454100	G	GCGGTTCTGTGCACCATCGGCATC	frameshift insertion	FXYD3	./.:.:.:.:.:.:.:.:.:.	0|1:66,6:0.113:72:41,4:22,2:0|1:117454100_G_GCGGTTCTGTGCACCATCGGCATC:117454100:40,26,0,6	./.:.:.:.:.:.:.:.:.:.	./.:.:.:.:.:.:.:.:.:.	./.:.:.:.:.:.:.:.:.:.	./.:.:.:.:.:.:.:.:.:.	./.:.:.:.:.:.:.:.:.:.	./.:.:.:.:.:.:.:.:.:.
chr1	117454103	117454103	G	T	synonymous SNV	FXYD3	./.:.:.:.:.:.:.:.:.:.	0|1:66,3:0.068:69:42,0:24,1:0|1:117454100_G_GCGGTTCTGTGCACCATCGGCATC:117454100:40,26,0,3	./.:.:.:.:.:.:.:.:.:.	./.:.:.:.:.:.:.:.:.:.	./.:.:.:.:.:.:.:.:.:.	./.:.:.:.:.:.:.:.:.:.	./.:.:.:.:.:.:.:.:.:.	./.:.:.:.:.:.:.:.:.:.
chr1	117490347	117490352	GCACCCC	G	nonframeshift deletion	HPN	./.:.:.:.:.:.:.:.:.:.	0|1:76,5:0.086:81:39,3:35,2:0|1:117490346_GCACCCC_G:117490346:28,48,4,1	./.:.:.:.:.:.:.:.:.:.	./.:.:.:.:.:.:.:.:.:.	./.:.:.:.:.:.:.:.:.:.	./.:.:.:.:.:.:.:.:.:.	./.:.:.:.:.:.:.:.:.:.	./.:.:.:.:.:.:.:.:.:.
chr1	117490356	117490356	C	CTGGGGG	nonframeshift insertion	HPN	./.:.:.:.:.:.:.:.:.:.	0|1:71,6:0.091:77:32,3:37,2:0|1:117490346_GCACCCC_G:117490346:26,45,4,2	./.:.:.:.:.:.:.:.:.:.	./.:.:.:.:.:.:.:.:.:.	./.:.:.:.:.:.:.:.:.:.	./.:.:.:.:.:.:.:.:.:.	./.:.:.:.:.:.:.:.:.:.	./.:.:.:.:.:.:.:.:.:.
chr1	117509658	117509658	G	T	synonymous SNV	SCN1B	./.:.:.:.:.:.:.	./.:.:.:.:.:.:.	./.:.:.:.:.:.:.	./.:.:.:.:.:.:.	0/1:2,92:0.973:94:0,44:2,48:1,1,37,55	./.:.:.:.:.:.:.	./.:.:.:.:.:.:.	./.:.:.:.:.:.:.
chr1	117510709	117510709	C	CCCGAGAGCCAACAGCCAGTAAGCCTGGCATTGCCTCCAGGGCGACGGGTGCCCCTGCTCGA	frameshift insertion	SCN1B	0/1:148,7:0.062:155:73,4:67,1:78,70,3,4	./.:.:.:.:.:.:.	./.:.:.:.:.:.:.	./.:.:.:.:.:.:.	./.:.:.:.:.:.:.	./.:.:.:.:.:.:.	./.:.:.:.:.:.:.	./.:.:.:.:.:.:.
chr1	117519230	117519230	C	T	synonymous SNV	GRAMD1A	./.:.:.:.:.:.:.	./.:.:.:.:.:.:.	./.:.:.:.:.:.:.	./.:.:.:.:.:.:.	./.:.:.:.:.:.:.	0/1:110,4:0.041:114:52,2:58,2:63,47,2,2	./.:.:.:.:.:.:.	./.:.:.:.:.:.:.
chr1	117696858	117696858	C	CA	frameshift insertion		./.:.:.:.:.:.:.:.:.:.	0|1:59,4:0.087:63:31,3:28,1:0|1:117696858_C_CA:117696858:32,27,0,4	./.:.:.:.:.:.:.:.:.:.	./.:.:.:.:.:.:.:.:.:.	./.:.:.:.:.:.:.:.:.:.	./.:.:.:.:.:.:.:.:.:.	./.:.:.:.:.:.:.:.:.:.	./.:.:.:.:.:.:.:.:.:.
chr1	117696861	117696861	CT	C	frameshift deletion		./.:.:.:.:.:.:.:.:.:.	0|1:61,4:0.084:65:31,3:28,1:0|1:117696858_C_CA:117696858:34,27,0,4	./.:.:.:.:.:.:.:.:.:.	./.:.:.:.:.:.:.:.:.:.	./.:.:.:.:.:.:.:.:.:.	./.:.:.:.:.:.:.:.:.:.	./.:.:.:.:.:.:.:.:.:.	./.:.:.:.:.:.:.:.:.:.
chr1	117697287	117697290	GCTTC	G	frameshift deletion		./.:.:.:.:.:.:.:.:.:.	./.:.:.:.:.:.:.:.:.:.	0|1:107,6:0.073:113:53,2:47,4:0|1:117697286_GCTTC_G:117697286:48,59,2,4	./.:.:.:.:.:.:.:.:.:.	0|1:79,3:0.054:82:41,2:32,1:0|1:117697286_GCTTC_G:117697286:37,42,2,1	./.:.:.:.:.:.:.:.:.:.	./.:.:.:.:.:.:.:.:.:.	./.:.:.:.:.:.:.:.:.:.
chr1	117697292	117697292	T	TAGGA	frameshift insertion		./.:.:.:.:.:.:.:.:.:.	./.:.:.:.:.:.:.:.:.:.	0|1:106,6:0.074:112:54,2:51,4:0|1:117697286_GCTTC_G:117697286:47,59,2,4	./.:.:.:.:.:.:.:.:.:.	0|1:78,3:0.055:81:44,2:32,1:0|1:117697286_GCTTC_G:117697286:37,41,2,1	./.:.:.:.:.:.:.:.:.:.	./.:.:.:.:.:.:.:.:.:.	./.:.:.:.:.:.:.:.:.:.
chr1	117706295	117706295	CA	C	frameshift deletion		./.:.:.:.:.:.:.:.:.:.	./.:.:.:.:.:.:.:.:.:.	0|1:96,7:0.097:103:57,3:37,4:0|1:117706294_CA_C:117706294:58,38,5,2	0|1:90,4:0.064:94:45,0:43,4:0|1:117706294_CA_C:117706294:49,41,2,2	./.:.:.:.:.:.:.:.:.:.	0|1:77,8:0.127:85:37,4:37,3:0|1:117706294_CA_C:117706294:44,33,7,1	./.:.:.:.:.:.:.:.:.:.	0|1:94,5:0.074:99:43,1:49,4:0|1:117706294_CA_C:117706294:56,38,4,1
chr1	117706297	117706297	C	CT	frameshift insertion		./.:.:.:.:.:.:.:.:.:.	./.:.:.:.:.:.:.:.:.:.	0|1:96,7:0.097:103:58,3:38,4:0|1:117706294_CA_C:117706294:58,38,5,2	0|1:90,4:0.064:94:46,0:41,4:0|1:117706294_CA_C:117706294:49,41,2,2	./.:.:.:.:.:.:.:.:.:.	0|1:77,8:0.127:85:39,5:38,3:0|1:117706294_CA_C:117706294:44,33,7,1	./.:.:.:.:.:.:.:.:.:.	0|1:94,5:0.074:99:44,1:49,4:0|1:117706294_CA_C:117706294:56,38,4,1
chr1	117706607	117706611	GACCAA	G	frameshift deletion		./.:.:.:.:.:.:.:.:.:.	./.:.:.:.:.:.:.:.:.:.	0|1:171,3:0.03:174:81,2:86,1:0|1:117706606_GACCAA_G:117706606:83,88,2,1	./.:.:.:.:.:.:.:.:.:.	./.:.:.:.:.:.:.:.:.:.	./.:.:.:.:.:.:.:.:.:.	./.:.:.:.:.:.:.:.:.:.	./.:.:.:.:.:.:.:.:.:.
chr1	117706613	117706613	C	CTTGGT	frameshift insertion		./.:.:.:.:.:.:.:.:.:.	./.:.:.:.:.:.:.:.:.:.	0|1:166,3:0.031:169:75,2:85,1:0|1:117706606_GACCAA_G:117706606:81,85,2,1	./.:.:.:.:.:.:.:.:.:.	./.:.:.:.:.:.:.:.:.:.	./.:.:.:.:.:.:.:.:.:.	./.:.:.:.:.:.:.:.:.:.	./.:.:.:.:.:.:.:.:.:.
chr1	117978367	117978367	G	A	synonymous SNV	KIAA0355	./.:.:.:.:.:.:.:.:.:.	0|1:48,3:0.089:51:32,1:16,2:0|1:117978367_G_A:117978367:17,31,0,3	./.:.:.:.:.:.:.:.:.:.	./.:.:.:.:.:.:.:.:.:.	./.:.:.:.:.:.:.:.:.:.	./.:.:.:.:.:.:.:.:.:.	./.:.:.:.:.:.:.:.:.:.	./.:.:.:.:.:.:.:.:.:.
chr1	118005579	118005581	GACC	G	nonframeshift deletion	KIAA0355	./.:.:.:.:.:.:.:.:.:.	./.:.:.:.:.:.:.:.:.:.	./.:.:.:.:.:.:.:.:.:.	./.:.:.:.:.:.:.:.:.:.	./.:.:.:.:.:.:.:.:.:.	./.:.:.:.:.:.:.:.:.:.	0|1:49,5:0.125:54:20,3:25,2:0|1:118005578_GACC_G:118005578:26,23,2,3	./.:.:.:.:.:.:.:.:.:.
chr1	118005583	118005583	G	GGGT	nonframeshift insertion	KIAA0355	./.:.:.:.:.:.:.:.:.:.	./.:.:.:.:.:.:.:.:.:.	./.:.:.:.:.:.:.:.:.:.	./.:.:.:.:.:.:.:.:.:.	./.:.:.:.:.:.:.:.:.:.	./.:.:.:.:.:.:.:.:.:.	0|1:49,5:0.123:54:23,3:26,2:0|1:118005578_GACC_G:118005578:26,23,2,3	./.:.:.:.:.:.:.:.:.:.
chr1	118849369	118849374	CGGCGGA	C	nonframeshift deletion		./.:.:.:.:.:.:.	./.:.:.:.:.:.:.	0/1:20,18:0.455:38:12,8:5,10:17,3,11,7	./.:.:.:.:.:.:.	./.:.:.:.:.:.:.	./.:.:.:.:.:.:.	./.:.:.:.:.:.:.	./.:.:.:.:.:.:.
chr1	119007571	119007571	C	CT	frameshift insertion	WDR88	./.:.:.:.:.:.:.:.:.:.	./.:.:.:.:.:.:.:.:.:.	./.:.:.:.:.:.:.:.:.:.	./.:.:.:.:.:.:.:.:.:.	./.:.:.:.:.:.:.:.:.:.	./.:.:.:.:.:.:.:.:.:.	0|1:57,3:0.075:60:22,2:34,1:0|1:119007571_C_CT:119007571:27,30,1,2	./.:.:.:.:.:.:.:.:.:.
chr1	119007575	119007634	GCCCTGCCGAGCCTCCAGCATCGACAGCTTTAAGCGCCCGTAGGCCTTGACCCGGGCCGCA	G	nonframeshift deletion	WDR88	./.:.:.:.:.:.:.:.:.:.	./.:.:.:.:.:.:.:.:.:.	./.:.:.:.:.:.:.:.:.:.	./.:.:.:.:.:.:.:.:.:.	./.:.:.:.:.:.:.:.:.:.	./.:.:.:.:.:.:.:.:.:.	0|1:88,3:0.056:91:22,2:34,1:0|1:119007571_C_CT:119007571:41,47,1,2	./.:.:.:.:.:.:.:.:.:.
chr1	119007640	119007640	C	T	synonymous SNV	WDR88	./.:.:.:.:.:.:.	./.:.:.:.:.:.:.	./.:.:.:.:.:.:.	0/1:25,3:0.136:28:12,0:13,3:10,15,2,1	./.:.:.:.:.:.:.	./.:.:.:.:.:.:.	./.:.:.:.:.:.:.	./.:.:.:.:.:.:.
chr1	119047198	119047198	T	C	synonymous SNV	GPATCH1	./.:.:.:.:.:.:.	./.:.:.:.:.:.:.	./.:.:.:.:.:.:.	./.:.:.:.:.:.:.	0/1:26,2:0.12:28:18,0:7,2:14,12,0,2	./.:.:.:.:.:.:.	./.:.:.:.:.:.:.	./.:.:.:.:.:.:.
chr1	119124166	119124169	GGTTT	G	frameshift deletion	CEP89	./.:.:.:.:.:.:.	./.:.:.:.:.:.:.	./.:.:.:.:.:.:.	./.:.:.:.:.:.:.	./.:.:.:.:.:.:.	0/1:23,2:0.166:25:12,2:11,0:10,13,0,2	./.:.:.:.:.:.:.	./.:.:.:.:.:.:.
chr1	119342169	119342169	G	T	nonsynonymous SNV	ANKRD27	./.:.:.:.:.:.:.:.:.:.	./.:.:.:.:.:.:.:.:.:.	./.:.:.:.:.:.:.:.:.:.	./.:.:.:.:.:.:.:.:.:.	./.:.:.:.:.:.:.:.:.:.	./.:.:.:.:.:.:.:.:.:.	0|1:46,2:0.069:48:11,0:35,2:0|1:119342169_G_T:119342169:23,23,1,1	./.:.:.:.:.:.:.:.:.:.
chr1	120454115	120454118	GGGGC	G	frameshift deletion	TSHZ3	./.:.:.:.:.:.:.:.:.:.	./.:.:.:.:.:.:.:.:.:.	./.:.:.:.:.:.:.:.:.:.	./.:.:.:.:.:.:.:.:.:.	./.:.:.:.:.:.:.:.:.:.	0|1:51,6:0.143:57:23,4:26,2:0|1:120454114_GGGGC_G:120454114:28,23,4,2	./.:.:.:.:.:.:.:.:.:.	./.:.:.:.:.:.:.:.:.:.
chr1	120454120	120454120	A	AGCCC	stopgain	TSHZ3	./.:.:.:.:.:.:.:.:.:.	./.:.:.:.:.:.:.:.:.:.	./.:.:.:.:.:.:.:.:.:.	./.:.:.:.:.:.:.:.:.:.	./.:.:.:.:.:.:.:.:.:.	0|1:48,6:0.146:54:23,4:25,2:0|1:120454114_GGGGC_G:120454114:26,22,4,2	./.:.:.:.:.:.:.:.:.:.	./.:.:.:.:.:.:.:.:.:.
chr1	120455005	120455005	A	T	nonsynonymous SNV	TSHZ3	./.:.:.:.:.:.:.	./.:.:.:.:.:.:.	./.:.:.:.:.:.:.	./.:.:.:.:.:.:.	./.:.:.:.:.:.:.	0/1:69,4:0.083:73:36,1:33,3:39,30,1,3	./.:.:.:.:.:.:.	./.:.:.:.:.:.:.
chr1	121125183	121125183	C	T	nonsynonymous SNV	ZNF536	./.:.:.:.:.:.:.	./.:.:.:.:.:.:.	./.:.:.:.:.:.:.	./.:.:.:.:.:.:.	0/1:47,30:0.417:77:36,15:11,15:20,27,16,14	./.:.:.:.:.:.:.	./.:.:.:.:.:.:.	./.:.:.:.:.:.:.
chr1	121210490	121210491	CTT	C	frameshift deletion	ZNF536	./.:.:.:.:.:.:.:.:.:.	./.:.:.:.:.:.:.:.:.:.	./.:.:.:.:.:.:.:.:.:.	./.:.:.:.:.:.:.:.:.:.	./.:.:.:.:.:.:.:.:.:.	0|1:70,3:0.083:73:37,2:29,1:0|1:121210489_CTT_C:121210489:40,30,2,1	./.:.:.:.:.:.:.:.:.:.	./.:.:.:.:.:.:.:.:.:.
chr1	121210497	121210497	C	CAA	frameshift insertion	ZNF536	./.:.:.:.:.:.:.:.:.:.	./.:.:.:.:.:.:.:.:.:.	./.:.:.:.:.:.:.:.:.:.	./.:.:.:.:.:.:.:.:.:.	./.:.:.:.:.:.:.:.:.:.	0|1:74,4:0.077:78:44,2:30,2:0|1:121210489_CTT_C:121210489:44,30,2,2	./.:.:.:.:.:.:.:.:.:.	./.:.:.:.:.:.:.:.:.:.
chr1	121809739	121809739	G	GTGGACCTGTGAGGTCTTTGCTGCGGAGGCGACTGTGTGT	nonframeshift insertion	POP4	./.:.:.:.:.:.:.	./.:.:.:.:.:.:.	./.:.:.:.:.:.:.	./.:.:.:.:.:.:.	./.:.:.:.:.:.:.	./.:.:.:.:.:.:.	0/1:68,3:0.07:71:34,3:31,0:37,31,1,2	./.:.:.:.:.:.:.
chr10	89546	89551	TGCTGCA	T	nonframeshift deletion	METTL7B	0/1:49,2:0.052:51:27,0:22,2:22,27,1,1	./.:.:.:.:.:.:.	./.:.:.:.:.:.:.	./.:.:.:.:.:.:.	./.:.:.:.:.:.:.	./.:.:.:.:.:.:.	./.:.:.:.:.:.:.	./.:.:.:.:.:.:.
chr10	101226	101226	C	A	nonsynonymous SNV	ITGA7	./.:.:.:.:.:.:.	./.:.:.:.:.:.:.	./.:.:.:.:.:.:.	./.:.:.:.:.:.:.	0/1:26,20:0.395:46:12,12:14,7:16,10,12,8	./.:.:.:.:.:.:.	./.:.:.:.:.:.:.	./.:.:.:.:.:.:.
chr10	211868	211868	C	G	synonymous SNV		0/1:127,19:0.115:146:62,11:65,8:51,76,11,8:.:.:.	./.:.:.:.:.:.:.:.:.:.	./.:.:.:.:.:.:.:.:.:.	1|0:216,17:0.068:233:113,8:103,9:86,130,9,8:1|0:211864_A_G:211864	./.:.:.:.:.:.:.:.:.:.	./.:.:.:.:.:.:.:.:.:.	./.:.:.:.:.:.:.:.:.:.	0/1:115,23:0.168:138:56,11:59,12:42,73,15,8:.:.:.
chr10	292201	292201	A	ACAAGCATGGGCATC	frameshift insertion	DGKA	./.:.:.:.:.:.:.:.:.:.	./.:.:.:.:.:.:.:.:.:.	0|1:142,4:0.044:146:73,2:68,2:0|1:292201_A_ACAAGCATGGGCATC:292201:66,76,0,4	./.:.:.:.:.:.:.:.:.:.	./.:.:.:.:.:.:.:.:.:.	./.:.:.:.:.:.:.:.:.:.	./.:.:.:.:.:.:.:.:.:.	./.:.:.:.:.:.:.:.:.:.
chr10	328107	328108	CTG	C	frameshift deletion	SUOX	./.:.:.:.:.:.:.	./.:.:.:.:.:.:.	./.:.:.:.:.:.:.	0/1:13,13:0.501:26:9,1:3,12:7,6,6,7	./.:.:.:.:.:.:.	./.:.:.:.:.:.:.	./.:.:.:.:.:.:.	./.:.:.:.:.:.:.
chr10	348783	348783	G	C	nonsynonymous SNV	IKZF4	0|1:52,3:0.071:55:27,2:24,1:0|1:348783_G_C:348783:29,23,1,2	./.:.:.:.:.:.:.:.:.:.	./.:.:.:.:.:.:.:.:.:.	0|1:60,4:0.067:64:32,2:27,2:0|1:348783_G_C:348783:30,30,2,2	./.:.:.:.:.:.:.:.:.:.	./.:.:.:.:.:.:.:.:.:.	./.:.:.:.:.:.:.:.:.:.	./.:.:.:.:.:.:.:.:.:.
chr10	348790	348790	C	CCCGAGGAA	frameshift insertion	IKZF4	0|1:48,2:0.075:50:27,1:21,1:0|1:348783_G_C:348783:26,22,0,2	./.:.:.:.:.:.:.:.:.:.	./.:.:.:.:.:.:.:.:.:.	./.:.:.:.:.:.:.:.:.:.	./.:.:.:.:.:.:.:.:.:.	./.:.:.:.:.:.:.:.:.:.	./.:.:.:.:.:.:.:.:.:.	./.:.:.:.:.:.:.:.:.:.
chr10	348792	348792	CT	C	frameshift deletion	IKZF4	./.:.:.:.:.:.:.:.:.:.	./.:.:.:.:.:.:.:.:.:.	./.:.:.:.:.:.:.:.:.:.	0|1:61,4:0.064:65:32,2:28,2:0|1:348783_G_C:348783:29,32,2,2	./.:.:.:.:.:.:.:.:.:.	./.:.:.:.:.:.:.:.:.:.	./.:.:.:.:.:.:.:.:.:.	./.:.:.:.:.:.:.:.:.:.
chr10	357364	357364	G	GGGGAGGGCAGTAGGTGGCTAGC	frameshift insertion	IKZF4	./.:.:.:.:.:.:.:.:.:.	./.:.:.:.:.:.:.:.:.:.	0|1:102,5:0.073:107:57,2:45,0:0|1:357362_T_TG:357362:49,53,3,2	./.:.:.:.:.:.:.:.:.:.	./.:.:.:.:.:.:.:.:.:.	./.:.:.:.:.:.:.:.:.:.	./.:.:.:.:.:.:.:.:.:.	./.:.:.:.:.:.:.:.:.:.
chr10	422675	422675	A	AGG	frameshift insertion	ERBB3	./.:.:.:.:.:.:.:.:.:.	./.:.:.:.:.:.:.:.:.:.	./.:.:.:.:.:.:.:.:.:.	0|1:79,3:0.064:82:39,2:40,1:0|1:422675_A_AGG:422675:31,48,0,3	./.:.:.:.:.:.:.:.:.:.	./.:.:.:.:.:.:.:.:.:.	./.:.:.:.:.:.:.:.:.:.	./.:.:.:.:.:.:.:.:.:.
chr10	428235	428235	A	C	synonymous SNV	PA2G4	./.:.:.:.:.:.:.	./.:.:.:.:.:.:.	./.:.:.:.:.:.:.	./.:.:.:.:.:.:.	0/1:46,70:0.573:116:22,34:24,36:31,15,42,28	./.:.:.:.:.:.:.	./.:.:.:.:.:.:.	./.:.:.:.:.:.:.
chr10	474999	474999	T	TTCTCCTCACCCTCCA	nonframeshift insertion	MYL6B	./.:.:.:.:.:.:.:.:.:.	./.:.:.:.:.:.:.:.:.:.	./.:.:.:.:.:.:.:.:.:.	./.:.:.:.:.:.:.:.:.:.	./.:.:.:.:.:.:.:.:.:.	./.:.:.:.:.:.:.:.:.:.	0|1:46,5:0.11:51:23,3:22,2:0|1:474999_T_TTCTCCTCACCCTCCA:474999:19,27,2,3	./.:.:.:.:.:.:.:.:.:.
chr10	475000	475000	G	GCTGGTCCTTGTTAAACTC	nonframeshift insertion	MYL6B	./.:.:.:.:.:.:.:.:.:.	./.:.:.:.:.:.:.:.:.:.	./.:.:.:.:.:.:.:.:.:.	./.:.:.:.:.:.:.:.:.:.	./.:.:.:.:.:.:.:.:.:.	./.:.:.:.:.:.:.:.:.:.	0|1:46,5:0.111:51:23,3:23,2:0|1:474999_T_TTCTCCTCACCCTCCA:474999:19,27,2,3	./.:.:.:.:.:.:.:.:.:.
chr10	486153	486153	G	A	synonymous SNV	SMARCC2	./.:.:.:.:.:.:.	./.:.:.:.:.:.:.	./.:.:.:.:.:.:.	./.:.:.:.:.:.:.	0/1:73,30:0.313:103:36,15:37,15:44,29,20,10	./.:.:.:.:.:.:.	./.:.:.:.:.:.:.	./.:.:.:.:.:.:.
chr10	516420	516420	G	A	stopgain	RNF41	./.:.:.:.:.:.:.	./.:.:.:.:.:.:.	./.:.:.:.:.:.:.	./.:.:.:.:.:.:.	./.:.:.:.:.:.:.	0/1:22,2:0.099:24:10,0:12,2:14,8,1,1	./.:.:.:.:.:.:.	./.:.:.:.:.:.:.
chr10	550858	550858	T	A	synonymous SNV	NABP2	./.:.:.:.:.:.:.	./.:.:.:.:.:.:.	./.:.:.:.:.:.:.	./.:.:.:.:.:.:.	./.:.:.:.:.:.:.	./.:.:.:.:.:.:.	./.:.:.:.:.:.:.	0/1:76,3:0.073:79:29,1:47,2:39,37,1,2
chr10	585944	585947	GGGTT	G	frameshift deletion	CS	./.:.:.:.:.:.:.	./.:.:.:.:.:.:.	0/1:21,4:0.227:25:12,1:9,3:15,6,2,2	./.:.:.:.:.:.:.	./.:.:.:.:.:.:.	./.:.:.:.:.:.:.	./.:.:.:.:.:.:.	./.:.:.:.:.:.:.
chr10	634338	634338	G	GAGTATGCCCCCGCCAT	frameshift insertion	PAN2	./.:.:.:.:.:.:.	0/1:51,4:0.096:55:25,2:26,2:25,26,1,3	./.:.:.:.:.:.:.	./.:.:.:.:.:.:.	./.:.:.:.:.:.:.	./.:.:.:.:.:.:.	./.:.:.:.:.:.:.	./.:.:.:.:.:.:.
chr10	757093	757093	T	C	nonsynonymous SNV		0/1:94,3:0.06:97:44,0:50,3:45,49,0,3	./.:.:.:.:.:.:.	./.:.:.:.:.:.:.	./.:.:.:.:.:.:.	./.:.:.:.:.:.:.	./.:.:.:.:.:.:.	./.:.:.:.:.:.:.	./.:.:.:.:.:.:.
chr10	757122	757126	TCCACC	T	frameshift deletion		./.:.:.:.:.:.:.:.:.:.	./.:.:.:.:.:.:.:.:.:.	./.:.:.:.:.:.:.:.:.:.	./.:.:.:.:.:.:.:.:.:.	./.:.:.:.:.:.:.:.:.:.	0|1:68,3:0.079:71:34,2:30,1:0|1:757121_TCCACC_T:757121:35,33,0,3	./.:.:.:.:.:.:.:.:.:.	./.:.:.:.:.:.:.:.:.:.
chr10	757133	757133	T	TTTGTGAAGAGACAG	frameshift insertion		./.:.:.:.:.:.:.:.:.:.	./.:.:.:.:.:.:.:.:.:.	./.:.:.:.:.:.:.:.:.:.	./.:.:.:.:.:.:.:.:.:.	./.:.:.:.:.:.:.:.:.:.	0|1:63,3:0.08:66:37,2:26,1:0|1:757121_TCCACC_T:757121:33,30,0,3	./.:.:.:.:.:.:.:.:.:.	./.:.:.:.:.:.:.:.:.:.
chr10	840066	840066	G	A	synonymous SNV	BAZ2A	./.:.:.:.:.:.:.	./.:.:.:.:.:.:.	./.:.:.:.:.:.:.	./.:.:.:.:.:.:.	0/1:13,28:0.675:41:7,10:5,18:13,0,25,3	./.:.:.:.:.:.:.	./.:.:.:.:.:.:.	./.:.:.:.:.:.:.
chr10	842983	842983	T	TTTTCAGGCTCA	frameshift insertion	BAZ2A	./.:.:.:.:.:.:.	./.:.:.:.:.:.:.	./.:.:.:.:.:.:.	./.:.:.:.:.:.:.	./.:.:.:.:.:.:.	0/1:64,3:0.081:67:25,0:39,3:33,31,0,3	./.:.:.:.:.:.:.	./.:.:.:.:.:.:.
chr10	851393	851394	AGG	A	frameshift deletion	BAZ2A	./.:.:.:.:.:.:.:.:.:.	./.:.:.:.:.:.:.:.:.:.	0|1:94,4:0.065:98:46,1:45,3:0|1:851392_AGG_A:851392:40,54,2,2	./.:.:.:.:.:.:.:.:.:.	./.:.:.:.:.:.:.:.:.:.	./.:.:.:.:.:.:.:.:.:.	./.:.:.:.:.:.:.:.:.:.	./.:.:.:.:.:.:.:.:.:.
chr10	851396	851396	T	TCC	frameshift insertion	BAZ2A	./.:.:.:.:.:.:.:.:.:.	./.:.:.:.:.:.:.:.:.:.	0|1:93,4:0.066:97:45,1:46,3:0|1:851392_AGG_A:851392:40,53,2,2	./.:.:.:.:.:.:.:.:.:.	./.:.:.:.:.:.:.:.:.:.	./.:.:.:.:.:.:.:.:.:.	./.:.:.:.:.:.:.:.:.:.	./.:.:.:.:.:.:.:.:.:.
chr10	1008734	1008734	G	A	nonsynonymous SNV	HSD17B6	./.:.:.:.:.:.:.	./.:.:.:.:.:.:.	./.:.:.:.:.:.:.	./.:.:.:.:.:.:.	0/1:46,105:0.688:151:23,53:23,51:23,23,57,48	./.:.:.:.:.:.:.	./.:.:.:.:.:.:.	./.:.:.:.:.:.:.
chr10	1166236	1166236	C	T	synonymous SNV	MYO1A	./.:.:.:.:.:.:.	./.:.:.:.:.:.:.	./.:.:.:.:.:.:.	./.:.:.:.:.:.:.	./.:.:.:.:.:.:.	./.:.:.:.:.:.:.	0/1:0,1:0.667:1:0,1:0,0:0,0,1,0	./.:.:.:.:.:.:.
chr10	1230587	1230587	C	A	nonsynonymous SNV	NAB2	./.:.:.:.:.:.:.:.:.:.	./.:.:.:.:.:.:.:.:.:.	./.:.:.:.:.:.:.:.:.:.	./.:.:.:.:.:.:.:.:.:.	./.:.:.:.:.:.:.:.:.:.	0|1:24,2:0.158:26:6,2:16,0:0|1:1230577_GTGGAGCC_G:1230577:11,13,0,2	./.:.:.:.:.:.:.:.:.:.	./.:.:.:.:.:.:.:.:.:.
chr10	1239962	1239962	C	CCCGCCAAGCCTCCGCTGGTCAGGGCCGACA	nonframeshift insertion	STAT6	./.:.:.:.:.:.:.	./.:.:.:.:.:.:.	./.:.:.:.:.:.:.	./.:.:.:.:.:.:.	./.:.:.:.:.:.:.	0/1:65,3:0.087:68:38,3:27,0:32,33,0,3	./.:.:.:.:.:.:.	./.:.:.:.:.:.:.
chr10	1324838	1324838	G	T	nonsynonymous SNV	LRP1	./.:.:.:.:.:.:.:.:.:.	./.:.:.:.:.:.:.:.:.:.	0|1:25,2:0.124:27:14,2:11,0:0|1:1324838_G_T:1324838:8,17,1,1	./.:.:.:.:.:.:.:.:.:.	./.:.:.:.:.:.:.:.:.:.	./.:.:.:.:.:.:.:.:.:.	./.:.:.:.:.:.:.:.:.:.	./.:.:.:.:.:.:.:.:.:.
chr10	1324839	1324839	A	C	synonymous SNV	LRP1	./.:.:.:.:.:.:.:.:.:.	./.:.:.:.:.:.:.:.:.:.	0|1:25,2:0.124:27:14,2:11,0:0|1:1324838_G_T:1324838:8,17,1,1	./.:.:.:.:.:.:.:.:.:.	./.:.:.:.:.:.:.:.:.:.	./.:.:.:.:.:.:.:.:.:.	./.:.:.:.:.:.:.:.:.:.	./.:.:.:.:.:.:.:.:.:.
chr10	1339528	1339528	G	T	nonsynonymous SNV	LRP1	./.:.:.:.:.:.:.	./.:.:.:.:.:.:.	./.:.:.:.:.:.:.	./.:.:.:.:.:.:.	./.:.:.:.:.:.:.	0/1:21,12:0.381:33:7,8:14,4:11,10,7,5	0/1:16,14:0.45:30:7,6:9,8:10,6,8,6	./.:.:.:.:.:.:.
chr10	1352038	1352038	G	A	nonsynonymous SNV	LRP1	./.:.:.:.:.:.:.	./.:.:.:.:.:.:.	./.:.:.:.:.:.:.	./.:.:.:.:.:.:.	./.:.:.:.:.:.:.	./.:.:.:.:.:.:.	./.:.:.:.:.:.:.	0/1:24,3:0.15:27:13,2:11,1:14,10,2,1
chr10	1353192	1353192	C	G	synonymous SNV	NXPH4	./.:.:.:.:.:.:.	./.:.:.:.:.:.:.	./.:.:.:.:.:.:.	./.:.:.:.:.:.:.	./.:.:.:.:.:.:.	0/1:29,3:0.124:32:13,1:16,2:18,11,2,1	./.:.:.:.:.:.:.	./.:.:.:.:.:.:.
chr10	1361286	1361287	GGC	G	frameshift deletion	SHMT2	./.:.:.:.:.:.:.:.:.:.	./.:.:.:.:.:.:.:.:.:.	0|1:53,4:0.106:57:23,3:27,1:0|1:1361285_GGC_G:1361285:28,25,4,0	0|1:58,4:0.113:62:24,1:32,3:0|1:1361285_GGC_G:1361285:31,27,3,1	./.:.:.:.:.:.:.:.:.:.	./.:.:.:.:.:.:.:.:.:.	./.:.:.:.:.:.:.:.:.:.	./.:.:.:.:.:.:.:.:.:.
chr10	1361289	1361289	A	AGC	stopgain	SHMT2	./.:.:.:.:.:.:.:.:.:.	./.:.:.:.:.:.:.:.:.:.	0|1:53,4:0.106:57:25,3:26,1:0|1:1361285_GGC_G:1361285:28,25,4,0	0|1:58,4:0.114:62:24,1:32,3:0|1:1361285_GGC_G:1361285:31,27,3,1	./.:.:.:.:.:.:.:.:.:.	./.:.:.:.:.:.:.:.:.:.	./.:.:.:.:.:.:.:.:.:.	./.:.:.:.:.:.:.:.:.:.
chr10	1574187	1574187	G	A	nonsynonymous SNV	GLI1	./.:.:.:.:.:.:.	./.:.:.:.:.:.:.	./.:.:.:.:.:.:.	./.:.:.:.:.:.:.	0/1:40,82:0.68:122:16,44:24,38:15,25,33,49	./.:.:.:.:.:.:.	./.:.:.:.:.:.:.	./.:.:.:.:.:.:.
chr10	1602821	1602821	T	TTGAGGCCATC	frameshift insertion	MARS1	./.:.:.:.:.:.:.:.:.:.	./.:.:.:.:.:.:.:.:.:.	./.:.:.:.:.:.:.:.:.:.	./.:.:.:.:.:.:.:.:.:.	./.:.:.:.:.:.:.:.:.:.	./.:.:.:.:.:.:.:.:.:.	0|1:121,4:0.052:125:59,3:61,1:0|1:1602821_T_TTGAGGCCATC:1602821:62,59,1,3	./.:.:.:.:.:.:.:.:.:.
chr10	1602824	1602824	G	GAAGCCA	nonframeshift insertion	MARS1	./.:.:.:.:.:.:.:.:.:.	./.:.:.:.:.:.:.:.:.:.	./.:.:.:.:.:.:.:.:.:.	./.:.:.:.:.:.:.:.:.:.	./.:.:.:.:.:.:.:.:.:.	./.:.:.:.:.:.:.:.:.:.	0|1:122,4:0.052:126:58,3:62,1:0|1:1602821_T_TTGAGGCCATC:1602821:63,59,1,3	./.:.:.:.:.:.:.:.:.:.
chr10	1615538	1615538	C	CGGCTT	frameshift insertion	MBD6	0|1:54,3:0.091:57:26,2:27,1:0|1:1615538_C_CGGCTT:1615538:21,33,0,3	./.:.:.:.:.:.:.:.:.:.	./.:.:.:.:.:.:.:.:.:.	./.:.:.:.:.:.:.:.:.:.	./.:.:.:.:.:.:.:.:.:.	./.:.:.:.:.:.:.:.:.:.	./.:.:.:.:.:.:.:.:.:.	./.:.:.:.:.:.:.:.:.:.
chr10	1615541	1615541	T	C	nonsynonymous SNV	MBD6	0|1:54,2:0.07:56:27,2:27,0:0|1:1615538_C_CGGCTT:1615538:21,33,0,2	./.:.:.:.:.:.:.:.:.:.	./.:.:.:.:.:.:.:.:.:.	./.:.:.:.:.:.:.:.:.:.	./.:.:.:.:.:.:.:.:.:.	./.:.:.:.:.:.:.:.:.:.	./.:.:.:.:.:.:.:.:.:.	./.:.:.:.:.:.:.:.:.:.
chr10	1661634	1661634	G	A	nonsynonymous SNV	KIF5A	./.:.:.:.:.:.:.	./.:.:.:.:.:.:.	./.:.:.:.:.:.:.	./.:.:.:.:.:.:.	0/1:18,31:0.641:49:14,21:4,10:9,9,16,15	./.:.:.:.:.:.:.	./.:.:.:.:.:.:.	./.:.:.:.:.:.:.
chr10	1676943	1676943	C	CTGCCCCAGGAACTGGGGCAGCAGTGTGT	frameshift insertion	PIP4K2C	./.:.:.:.:.:.:.	./.:.:.:.:.:.:.	./.:.:.:.:.:.:.	./.:.:.:.:.:.:.	./.:.:.:.:.:.:.	0/1:94,4:0.058:98:43,1:51,2:41,53,2,2	./.:.:.:.:.:.:.	./.:.:.:.:.:.:.
chr10	1684562	1684562	G	C	nonsynonymous SNV	DTX3	./.:.:.:.:.:.:.	./.:.:.:.:.:.:.	./.:.:.:.:.:.:.	./.:.:.:.:.:.:.	0/1:22,53:0.705:75:9,35:13,18:9,13,23,30	./.:.:.:.:.:.:.	./.:.:.:.:.:.:.	./.:.:.:.:.:.:.
chr10	1693206	1693209	GGGAA	G	frameshift deletion	ARHGEF25	./.:.:.:.:.:.:.	./.:.:.:.:.:.:.	./.:.:.:.:.:.:.	./.:.:.:.:.:.:.	./.:.:.:.:.:.:.	0/1:147,9:0.076:156:69,5:78,4:71,76,3,6	0/1:113,5:0.058:118:58,5:52,0:57,56,3,2	./.:.:.:.:.:.:.
chr10	1698200	1698200	A	C	nonsynonymous SNV	SLC26A10	./.:.:.:.:.:.:.:.:.:.	./.:.:.:.:.:.:.:.:.:.	./.:.:.:.:.:.:.:.:.:.	./.:.:.:.:.:.:.:.:.:.	./.:.:.:.:.:.:.:.:.:.	0|1:21,3:0.164:24:9,0:12,3:0|1:1698200_A_C:1698200:8,13,1,2	./.:.:.:.:.:.:.:.:.:.	./.:.:.:.:.:.:.:.:.:.
chr10	1698204	1698204	G	GCCAACCCGCTGCGCGTCCAGCTCTT	frameshift insertion	SLC26A10	./.:.:.:.:.:.:.:.:.:.	./.:.:.:.:.:.:.:.:.:.	./.:.:.:.:.:.:.:.:.:.	./.:.:.:.:.:.:.:.:.:.	./.:.:.:.:.:.:.:.:.:.	0|1:19,3:0.187:22:7,0:11,3:0|1:1698200_A_C:1698200:7,12,1,2	./.:.:.:.:.:.:.:.:.:.	./.:.:.:.:.:.:.:.:.:.
chr10	1704175	1704175	T	C	synonymous SNV	B4GALNT1	0|1:56,2:0.041:58:36,0:20,2:0|1:1704163_TG_T:1704163:27,29,1,1	./.:.:.:.:.:.:.:.:.:.	./.:.:.:.:.:.:.:.:.:.	./.:.:.:.:.:.:.:.:.:.	./.:.:.:.:.:.:.:.:.:.	./.:.:.:.:.:.:.:.:.:.	./.:.:.:.:.:.:.:.:.:.	./.:.:.:.:.:.:.:.:.:.
chr10	1797335	1797335	C	T	synonymous SNV	AGAP2	./.:.:.:.:.:.:.	./.:.:.:.:.:.:.	./.:.:.:.:.:.:.	./.:.:.:.:.:.:.	./.:.:.:.:.:.:.	0/1:74,26:0.274:100:40,8:34,18:36,38,12,14	0/1:65,23:0.291:88:31,12:34,11:36,29,12,11	./.:.:.:.:.:.:.
chr10	1821645	1821650	CCCCTCT	C	nonframeshift deletion	MARCHF9	./.:.:.:.:.:.:.	./.:.:.:.:.:.:.	./.:.:.:.:.:.:.	0/1:78,3:0.064:81:39,1:37,2:42,36,2,1	./.:.:.:.:.:.:.	./.:.:.:.:.:.:.	./.:.:.:.:.:.:.	./.:.:.:.:.:.:.
chr10	1821692	1821692	G	A	synonymous SNV	MARCHF9	./.:.:.:.:.:.:.:.:.:.	./.:.:.:.:.:.:.:.:.:.	./.:.:.:.:.:.:.:.:.:.	./.:.:.:.:.:.:.:.:.:.	./.:.:.:.:.:.:.:.:.:.	0|1:59,53:0.493:112:33,27:24,26:0|1:1821692_G_A:1821692:32,27,36,17	0/1:21,55:0.674:76:6,22:15,33:.:.:.:12,9,27,28	./.:.:.:.:.:.:.:.:.:.
chr10	6268858	6268858	C	T	nonsynonymous SNV	AVPR1A	0|1:41,2:0.099:43:23,0:18,2:0|1:6268858_C_T:6268858:23,18,0,2	./.:.:.:.:.:.:.:.:.:.	./.:.:.:.:.:.:.:.:.:.	./.:.:.:.:.:.:.:.:.:.	./.:.:.:.:.:.:.:.:.:.	./.:.:.:.:.:.:.:.:.:.	./.:.:.:.:.:.:.:.:.:.	./.:.:.:.:.:.:.:.:.:.
chr10	6269124	6269128	CACCAA	C	frameshift deletion	AVPR1A	./.:.:.:.:.:.:.:.:.:.	./.:.:.:.:.:.:.:.:.:.	0/1:44,3:0.074:47:17,1:25,2:25,19,1,2:.:.:.	./.:.:.:.:.:.:.:.:.:.	./.:.:.:.:.:.:.:.:.:.	0/1:50,5:0.128:55:25,4:23,1:24,26,2,3:.:.:.	0|1:32,3:0.124:35:14,1:16,2:16,16,1,2:0|1:6269123_CACCAA_C:6269123	./.:.:.:.:.:.:.:.:.:.
chr10	6269137	6269137	C	CG	frameshift insertion	AVPR1A	./.:.:.:.:.:.:.:.:.:.	./.:.:.:.:.:.:.:.:.:.	./.:.:.:.:.:.:.:.:.:.	./.:.:.:.:.:.:.:.:.:.	./.:.:.:.:.:.:.:.:.:.	./.:.:.:.:.:.:.:.:.:.	0|1:41,2:0.103:43:23,1:18,0:0|1:6269123_CACCAA_C:6269123:21,20,0,2	./.:.:.:.:.:.:.:.:.:.
chr10	6991752	6991752	G	GAA	frameshift insertion	C10H12orf66	./.:.:.:.:.:.:.:.:.:.	./.:.:.:.:.:.:.:.:.:.	0|1:46,4:0.103:50:32,3:14,1:0|1:6991752_G_GAA:6991752:19,27,2,2	./.:.:.:.:.:.:.:.:.:.	./.:.:.:.:.:.:.:.:.:.	./.:.:.:.:.:.:.:.:.:.	./.:.:.:.:.:.:.:.:.:.	./.:.:.:.:.:.:.:.:.:.
chr10	6991755	6991756	GTT	G	frameshift deletion	C10H12orf66	./.:.:.:.:.:.:.:.:.:.	./.:.:.:.:.:.:.:.:.:.	0|1:46,4:0.102:50:31,2:12,1:0|1:6991752_G_GAA:6991752:19,27,2,2	./.:.:.:.:.:.:.:.:.:.	./.:.:.:.:.:.:.:.:.:.	./.:.:.:.:.:.:.:.:.:.	./.:.:.:.:.:.:.:.:.:.	./.:.:.:.:.:.:.:.:.:.
chr10	7778326	7778326	A	G	nonsynonymous SNV	LEMD3	./.:.:.:.:.:.:.	./.:.:.:.:.:.:.	./.:.:.:.:.:.:.	./.:.:.:.:.:.:.	./.:.:.:.:.:.:.	./.:.:.:.:.:.:.	0/1:1,2:0.501:3:0,2:1,0:0,1,1,1	./.:.:.:.:.:.:.
chr10	8632198	8632204	CCATGCTG	C	frameshift deletion	LLPH	0/1:61,4:0.061:65:35,0:24,4:22,39,2,2	./.:.:.:.:.:.:.	./.:.:.:.:.:.:.	./.:.:.:.:.:.:.	./.:.:.:.:.:.:.	./.:.:.:.:.:.:.	./.:.:.:.:.:.:.	./.:.:.:.:.:.:.
chr10	8638893	8638893	G	A	nonsynonymous SNV	LLPH	0/1:13,4:0.214:17:8,4:5,0:5,8,2,2	./.:.:.:.:.:.:.	./.:.:.:.:.:.:.	./.:.:.:.:.:.:.	./.:.:.:.:.:.:.	./.:.:.:.:.:.:.	./.:.:.:.:.:.:.	./.:.:.:.:.:.:.
chr10	8792565	8792565	C	CATGGAGAGCTTGTTT	nonframeshift insertion	HELB	./.:.:.:.:.:.:.:.:.:.	./.:.:.:.:.:.:.:.:.:.	0|1:79,3:0.048:82:46,2:32,1:0|1:8792565_C_CATGGAGAGCTTGTTT:8792565:42,37,1,2	./.:.:.:.:.:.:.:.:.:.	./.:.:.:.:.:.:.:.:.:.	./.:.:.:.:.:.:.:.:.:.	./.:.:.:.:.:.:.:.:.:.	./.:.:.:.:.:.:.:.:.:.
chr10	8792567	8792567	C	G	nonsynonymous SNV	HELB	./.:.:.:.:.:.:.:.:.:.	./.:.:.:.:.:.:.:.:.:.	0|1:79,3:0.048:82:46,1:32,0:0|1:8792565_C_CATGGAGAGCTTGTTT:8792565:42,37,1,2	./.:.:.:.:.:.:.:.:.:.	./.:.:.:.:.:.:.:.:.:.	./.:.:.:.:.:.:.:.:.:.	./.:.:.:.:.:.:.:.:.:.	./.:.:.:.:.:.:.:.:.:.
chr10	10881586	10881589	TTTGG	T	frameshift deletion	NUP107	0/1:28,4:0.173:32:8,0:19,4:16,12,2,2	./.:.:.:.:.:.:.	./.:.:.:.:.:.:.	./.:.:.:.:.:.:.	./.:.:.:.:.:.:.	./.:.:.:.:.:.:.	./.:.:.:.:.:.:.	./.:.:.:.:.:.:.
chr10	11279933	11279936	CTCTT	C	frameshift deletion	CPSF6	./.:.:.:.:.:.:.:.:.:.	0|1:108,5:0.067:113:37,4:67,1:0|1:11279932_CTCTT_C:11279932:46,62,0,5	./.:.:.:.:.:.:.:.:.:.	./.:.:.:.:.:.:.:.:.:.	./.:.:.:.:.:.:.:.:.:.	./.:.:.:.:.:.:.:.:.:.	./.:.:.:.:.:.:.:.:.:.	./.:.:.:.:.:.:.:.:.:.
chr10	11279941	11279941	C	CGGGTGGGCGAG	frameshift insertion	CPSF6	./.:.:.:.:.:.:.:.:.:.	0|1:103,5:0.07:108:35,4:63,1:0|1:11279932_CTCTT_C:11279932:45,58,0,5	./.:.:.:.:.:.:.:.:.:.	./.:.:.:.:.:.:.:.:.:.	./.:.:.:.:.:.:.:.:.:.	./.:.:.:.:.:.:.:.:.:.	./.:.:.:.:.:.:.:.:.:.	./.:.:.:.:.:.:.:.:.:.
chr10	11282543	11282543	G	A	nonsynonymous SNV	CPSF6	./.:.:.:.:.:.:.	./.:.:.:.:.:.:.	0/1:21,3:0.166:24:17,3:4,0:10,11,1,2	./.:.:.:.:.:.:.	./.:.:.:.:.:.:.	./.:.:.:.:.:.:.	./.:.:.:.:.:.:.	./.:.:.:.:.:.:.
chr10	12056787	12056787	G	T	synonymous SNV	CNOT2	./.:.:.:.:.:.:.	./.:.:.:.:.:.:.	./.:.:.:.:.:.:.	./.:.:.:.:.:.:.	./.:.:.:.:.:.:.	0/1:460,39:0.075:499:224,21:233,17:231,229,21,18	0/1:332,31:0.086:363:177,9:154,21:164,168,17,14	./.:.:.:.:.:.:.
chr10	12286623	12286623	C	CGGGGGG	nonframeshift insertion	PTPRB	./.:.:.:.:.:.:.	0/1:3,2:0.333:5:3,0:0,2:3,0,1,1	./.:.:.:.:.:.:.	./.:.:.:.:.:.:.	./.:.:.:.:.:.:.	./.:.:.:.:.:.:.	./.:.:.:.:.:.:.	./.:.:.:.:.:.:.
chr10	13108680	13108680	T	C	nonsynonymous SNV	LGR5	./.:.:.:.:.:.:.:.:.:.	./.:.:.:.:.:.:.:.:.:.	./.:.:.:.:.:.:.:.:.:.	./.:.:.:.:.:.:.:.:.:.	./.:.:.:.:.:.:.:.:.:.	0|1:319,8:0.033:327:155,5:159,3:0|1:13108680_T_C:13108680:146,173,2,6	./.:.:.:.:.:.:.:.:.:.	./.:.:.:.:.:.:.:.:.:.
chr10	13108684	13108684	T	G	nonsynonymous SNV	LGR5	./.:.:.:.:.:.:.:.:.:.	./.:.:.:.:.:.:.:.:.:.	./.:.:.:.:.:.:.:.:.:.	./.:.:.:.:.:.:.:.:.:.	./.:.:.:.:.:.:.:.:.:.	0|1:322,8:0.033:330:146,3:152,3:0|1:13108680_T_C:13108680:148,174,2,6	./.:.:.:.:.:.:.:.:.:.	./.:.:.:.:.:.:.:.:.:.
chr10	13179953	13179953	T	C	nonsynonymous SNV	ZFC3H1	./.:.:.:.:.:.:.	./.:.:.:.:.:.:.	./.:.:.:.:.:.:.	./.:.:.:.:.:.:.	0/1:77,3:0.065:80:28,3:49,0:38,39,0,3	./.:.:.:.:.:.:.	./.:.:.:.:.:.:.	./.:.:.:.:.:.:.
chr10	13314311	13314311	C	T	nonsynonymous SNV	RAB21	./.:.:.:.:.:.:.	./.:.:.:.:.:.:.	./.:.:.:.:.:.:.	./.:.:.:.:.:.:.	./.:.:.:.:.:.:.	0/1:65,7:0.111:72:35,4:30,3:32,33,4,3	0/1:83,6:0.092:89:43,3:39,3:42,41,4,2	./.:.:.:.:.:.:.
chr10	13526498	13526498	T	C	synonymous SNV	TPH2	./.:.:.:.:.:.:.	./.:.:.:.:.:.:.	./.:.:.:.:.:.:.	./.:.:.:.:.:.:.	./.:.:.:.:.:.:.	0/1:169,25:0.126:194:86,15:83,10:84,85,13,12	0/1:137,16:0.115:153:73,8:64,8:71,66,8,8	./.:.:.:.:.:.:.
chr10	16733199	16733199	C	T	nonsynonymous SNV		0/1:33,2:0.107:35:15,2:18,0:17,16,2,0	./.:.:.:.:.:.:.	./.:.:.:.:.:.:.	./.:.:.:.:.:.:.	./.:.:.:.:.:.:.	./.:.:.:.:.:.:.	./.:.:.:.:.:.:.	./.:.:.:.:.:.:.
chr10	16741785	16741785	C	CG	frameshift insertion	NCAPH2	./.:.:.:.:.:.:.:.:.:.	./.:.:.:.:.:.:.:.:.:.	./.:.:.:.:.:.:.:.:.:.	./.:.:.:.:.:.:.:.:.:.	0|1:91,4:0.065:95:44,2:46,2:0|1:16741785_C_CG:16741785:44,47,0,4	./.:.:.:.:.:.:.:.:.:.	./.:.:.:.:.:.:.:.:.:.	./.:.:.:.:.:.:.:.:.:.
chr10	16741787	16741787	T	TGGAGGGCCACGGCCA	nonframeshift insertion	NCAPH2	./.:.:.:.:.:.:.:.:.:.	./.:.:.:.:.:.:.:.:.:.	./.:.:.:.:.:.:.:.:.:.	./.:.:.:.:.:.:.:.:.:.	0|1:91,4:0.065:95:44,2:47,2:0|1:16741785_C_CG:16741785:44,47,0,4	./.:.:.:.:.:.:.:.:.:.	./.:.:.:.:.:.:.:.:.:.	./.:.:.:.:.:.:.:.:.:.
chr10	16784705	16784705	G	A	synonymous SNV		0/1:10,6:0.462:16:6,3:4,3:6,4,5,1	./.:.:.:.:.:.:.	./.:.:.:.:.:.:.	./.:.:.:.:.:.:.	./.:.:.:.:.:.:.	./.:.:.:.:.:.:.	./.:.:.:.:.:.:.	./.:.:.:.:.:.:.
chr10	16791253	16791253	A	C	nonsynonymous SNV	NCAPH2	./.:.:.:.:.:.:.	0/1:0,34:0.966:34:0,15:0,19:0,0,15,19	./.:.:.:.:.:.:.	./.:.:.:.:.:.:.	./.:.:.:.:.:.:.	./.:.:.:.:.:.:.	./.:.:.:.:.:.:.	./.:.:.:.:.:.:.
chr10	16829835	16829835	G	A	nonsynonymous SNV	SBF1	./.:.:.:.:.:.:.	0/1:0,39:0.97:39:0,15:0,24:0,0,13,26	./.:.:.:.:.:.:.	./.:.:.:.:.:.:.	./.:.:.:.:.:.:.	./.:.:.:.:.:.:.	./.:.:.:.:.:.:.	./.:.:.:.:.:.:.
chr10	16839838	16839838	A	T	nonsynonymous SNV	SBF1	0|1:3,6:0.649:9:2,4:0,2:2,1,2,4:0|1:16839816_G_A:16839816	./.:.:.:.:.:.:.:.:.:.	0/1:0,14:0.909:14:0,8:0,6:0,0,5,9:.:.:.	./.:.:.:.:.:.:.:.:.:.	./.:.:.:.:.:.:.:.:.:.	0/1:0,4:0.8:4:0,2:0,2:0,0,2,2:.:.:.	./.:.:.:.:.:.:.:.:.:.	./.:.:.:.:.:.:.:.:.:.
chr10	16844409	16844409	G	A	synonymous SNV	SBF1	./.:.:.:.:.:.:.	./.:.:.:.:.:.:.	./.:.:.:.:.:.:.	0/1:12,4:0.231:16:4,2:8,2:4,8,2,2	./.:.:.:.:.:.:.	./.:.:.:.:.:.:.	./.:.:.:.:.:.:.	./.:.:.:.:.:.:.
chr10	16939369	16939369	C	CCCCCGCGGCTTCCCGGAGTGCGGGGCCTGCTGGGGGCCCGGTGCCCCGGGT	nonframeshift insertion	DENND6B	0/1:26,2:0.089:28:12,2:13,0:10,16,1,1	./.:.:.:.:.:.:.	./.:.:.:.:.:.:.	./.:.:.:.:.:.:.	./.:.:.:.:.:.:.	./.:.:.:.:.:.:.	./.:.:.:.:.:.:.	./.:.:.:.:.:.:.
chr10	16940060	16940060	C	T	nonsynonymous SNV	DENND6B	./.:.:.:.:.:.:.	0/1:0,14:0.925:14:0,8:0,6:0,0,5,9	./.:.:.:.:.:.:.	./.:.:.:.:.:.:.	./.:.:.:.:.:.:.	./.:.:.:.:.:.:.	./.:.:.:.:.:.:.	./.:.:.:.:.:.:.
chr10	16964216	16964216	A	C	nonsynonymous SNV	PLXNB2	./.:.:.:.:.:.:.	./.:.:.:.:.:.:.	./.:.:.:.:.:.:.	./.:.:.:.:.:.:.	./.:.:.:.:.:.:.	0/1:0,46:0.969:46:0,20:0,26:0,0,18,28	0/1:0,26:0.937:26:0,14:0,12:0,0,13,13	./.:.:.:.:.:.:.
chr10	16996388	16996388	C	T	synonymous SNV	HDAC10	./.:.:.:.:.:.:.	./.:.:.:.:.:.:.	./.:.:.:.:.:.:.	./.:.:.:.:.:.:.	./.:.:.:.:.:.:.	./.:.:.:.:.:.:.	0/1:1,2:0.5:3:1,2:0,0:1,0,1,1	./.:.:.:.:.:.:.
chr10	17029748	17029748	C	G	synonymous SNV	SELENOO	./.:.:.:.:.:.:.:.:.:.	./.:.:.:.:.:.:.:.:.:.	./.:.:.:.:.:.:.:.:.:.	./.:.:.:.:.:.:.:.:.:.	./.:.:.:.:.:.:.:.:.:.	./.:.:.:.:.:.:.:.:.:.	0|1:16,2:0.154:18:6,0:9,2:0|1:17029741_C_CACCTG:17029741:8,8,1,1	./.:.:.:.:.:.:.:.:.:.
chr10	17029898	17029898	G	A	synonymous SNV	SELENOO	./.:.:.:.:.:.:.	0/1:0,55:0.977:55:0,23:0,31:0,0,23,32	./.:.:.:.:.:.:.	./.:.:.:.:.:.:.	./.:.:.:.:.:.:.	./.:.:.:.:.:.:.	./.:.:.:.:.:.:.	./.:.:.:.:.:.:.
chr10	17041198	17041201	GCCTC	G	frameshift deletion		./.:.:.:.:.:.:.:.:.:.	./.:.:.:.:.:.:.:.:.:.	./.:.:.:.:.:.:.:.:.:.	./.:.:.:.:.:.:.:.:.:.	0|1:114,5:0.048:119:58,0:52,5:0|1:17041197_GCCTC_G:17041197:72,42,3,2	./.:.:.:.:.:.:.:.:.:.	./.:.:.:.:.:.:.:.:.:.	./.:.:.:.:.:.:.:.:.:.
chr10	17041205	17041205	C	CGGGA,CGACTGGGGCCGCGGGA	frameshift insertion		./.:.:.:.:.:.:.:.:.:.	./.:.:.:.:.:.:.:.:.:.	./.:.:.:.:.:.:.:.:.:.	./.:.:.:.:.:.:.:.:.:.	0|1:110,5,.:0.048,.:115:57,0,.:53,5,.:0|1:17041197_GCCTC_G:17041197:69,41,3,2	0/2:30,.,5:.,0.197:35:14,.,1:16,.,0:.:.:.:15,15,4,1	./.:.:.:.:.:.:.:.:.:.	./.:.:.:.:.:.:.:.:.:.
chr10	17054044	17054044	A	G	nonsynonymous SNV	PANX2	./.:.:.:.:.:.:.:.:.:.	0|1:19,2:0.098:21:8,0:9,2:0|1:17054026_AG_A:17054026:8,11,1,1	./.:.:.:.:.:.:.:.:.:.	./.:.:.:.:.:.:.:.:.:.	./.:.:.:.:.:.:.:.:.:.	./.:.:.:.:.:.:.:.:.:.	./.:.:.:.:.:.:.:.:.:.	./.:.:.:.:.:.:.:.:.:.
chr10	17054473	17054473	C	CGA	frameshift insertion	PANX2	./.:.:.:.:.:.:.:.:.:.	./.:.:.:.:.:.:.:.:.:.	./.:.:.:.:.:.:.:.:.:.	./.:.:.:.:.:.:.:.:.:.	./.:.:.:.:.:.:.:.:.:.	0|1:87,3:0.053:90:51,1:35,1:0|1:17054473_C_CGA:17054473:48,39,1,2	./.:.:.:.:.:.:.:.:.:.	./.:.:.:.:.:.:.:.:.:.
chr10	17054477	17054478	CCT	C	frameshift deletion	PANX2	./.:.:.:.:.:.:.:.:.:.	./.:.:.:.:.:.:.:.:.:.	./.:.:.:.:.:.:.:.:.:.	./.:.:.:.:.:.:.:.:.:.	./.:.:.:.:.:.:.:.:.:.	0|1:87,3:0.054:90:52,2:35,1:0|1:17054473_C_CGA:17054473:48,39,1,2	./.:.:.:.:.:.:.:.:.:.	./.:.:.:.:.:.:.:.:.:.
chr10	17165305	17165305	G	A	synonymous SNV	TTLL8	./.:.:.:.:.:.:.	./.:.:.:.:.:.:.	./.:.:.:.:.:.:.	./.:.:.:.:.:.:.	./.:.:.:.:.:.:.	./.:.:.:.:.:.:.	0/1:2,2:0.5:4:0,0:2,2:1,1,1,1	./.:.:.:.:.:.:.
chr10	17240326	17240326	G	T	nonsynonymous SNV	IL17REL	./.:.:.:.:.:.:.:.:.:.	./.:.:.:.:.:.:.:.:.:.	0|1:57,3:0.078:60:19,2:36,0:0|1:17240326_G_T:17240326:26,31,3,0	./.:.:.:.:.:.:.:.:.:.	./.:.:.:.:.:.:.:.:.:.	./.:.:.:.:.:.:.:.:.:.	./.:.:.:.:.:.:.:.:.:.	./.:.:.:.:.:.:.:.:.:.
chr10	17240335	17240335	C	G	nonsynonymous SNV	IL17REL	./.:.:.:.:.:.:.:.:.:.	./.:.:.:.:.:.:.:.:.:.	0|1:64,3:0.074:67:22,3:40,0:0|1:17240326_G_T:17240326:28,36,3,0	./.:.:.:.:.:.:.:.:.:.	0/1:69,3:0.06:72:31,2:37,1:.:.:.:48,21,2,1	./.:.:.:.:.:.:.:.:.:.	./.:.:.:.:.:.:.:.:.:.	./.:.:.:.:.:.:.:.:.:.
chr10	17287839	17287839	C	T	nonsynonymous SNV	CRELD2	./.:.:.:.:.:.:.	./.:.:.:.:.:.:.	./.:.:.:.:.:.:.	0/1:25,25:0.485:50:17,12:8,13:10,15,11,14	./.:.:.:.:.:.:.	./.:.:.:.:.:.:.	./.:.:.:.:.:.:.	./.:.:.:.:.:.:.
chr10	17296283	17296286	CCCCT	C	frameshift deletion	ALG12	0|1:73,3:0.08:76:25,1:47,2:0|1:17296282_CCCCT_C:17296282:35,38,0,3	./.:.:.:.:.:.:.:.:.:.	./.:.:.:.:.:.:.:.:.:.	0|1:74,3:0.073:77:28,3:46,0:0|1:17296282_CCCCT_C:17296282:30,44,1,2	./.:.:.:.:.:.:.:.:.:.	./.:.:.:.:.:.:.:.:.:.	./.:.:.:.:.:.:.:.:.:.	./.:.:.:.:.:.:.:.:.:.
chr10	17296292	17296292	T	A	nonsynonymous SNV	ALG12	0|1:70,3:0.082:73:24,1:43,1:0|1:17296282_CCCCT_C:17296282:33,37,0,3	./.:.:.:.:.:.:.:.:.:.	./.:.:.:.:.:.:.:.:.:.	./.:.:.:.:.:.:.:.:.:.	./.:.:.:.:.:.:.:.:.:.	./.:.:.:.:.:.:.:.:.:.	./.:.:.:.:.:.:.:.:.:.	./.:.:.:.:.:.:.:.:.:.
chr10	17317965	17317965	G	T	nonsynonymous SNV	ZBED4	./.:.:.:.:.:.:.:.:.:.	./.:.:.:.:.:.:.:.:.:.	./.:.:.:.:.:.:.:.:.:.	./.:.:.:.:.:.:.:.:.:.	./.:.:.:.:.:.:.:.:.:.	./.:.:.:.:.:.:.:.:.:.	0|1:14,2:0.213:16:3,1:11,1:0|1:17317965_G_T:17317965:5,9,0,2	./.:.:.:.:.:.:.:.:.:.
chr10	17317968	17317968	A	C	nonsynonymous SNV	ZBED4	./.:.:.:.:.:.:.:.:.:.	./.:.:.:.:.:.:.:.:.:.	./.:.:.:.:.:.:.:.:.:.	./.:.:.:.:.:.:.:.:.:.	./.:.:.:.:.:.:.:.:.:.	./.:.:.:.:.:.:.:.:.:.	0|1:13,2:0.231:15:2,1:11,1:0|1:17317965_G_T:17317965:4,9,0,2	./.:.:.:.:.:.:.:.:.:.
chr10	17365312	17365312	C	CTGACGCCAGTG	frameshift insertion	BRD1	./.:.:.:.:.:.:.	./.:.:.:.:.:.:.	0/1:61,3:0.081:64:32,2:29,1:33,28,0,3	./.:.:.:.:.:.:.	./.:.:.:.:.:.:.	./.:.:.:.:.:.:.	./.:.:.:.:.:.:.	./.:.:.:.:.:.:.
chr10	19661688	19661688	G	A	nonsynonymous SNV	GRAMD4	./.:.:.:.:.:.:.	0/1:1,2:0.5:3:1,0:0,2:0,1,1,1	./.:.:.:.:.:.:.	./.:.:.:.:.:.:.	./.:.:.:.:.:.:.	./.:.:.:.:.:.:.	./.:.:.:.:.:.:.	./.:.:.:.:.:.:.
chr10	19916366	19916372	ACGGTGAG	A	frameshift deletion	PKDREJ	./.:.:.:.:.:.:.:.:.:.	./.:.:.:.:.:.:.:.:.:.	0|1:52,5:0.113:57:25,1:25,4:0|1:19916365_ACGGTGAG_A:19916365:25,27,2,3	./.:.:.:.:.:.:.:.:.:.	./.:.:.:.:.:.:.:.:.:.	./.:.:.:.:.:.:.:.:.:.	./.:.:.:.:.:.:.:.:.:.	./.:.:.:.:.:.:.:.:.:.
chr10	19916376	19916376	C	CCTCACCG	frameshift insertion	PKDREJ	./.:.:.:.:.:.:.:.:.:.	./.:.:.:.:.:.:.:.:.:.	0|1:51,5:0.116:56:25,1:26,4:0|1:19916365_ACGGTGAG_A:19916365:24,27,2,3	./.:.:.:.:.:.:.:.:.:.	./.:.:.:.:.:.:.:.:.:.	./.:.:.:.:.:.:.:.:.:.	./.:.:.:.:.:.:.:.:.:.	./.:.:.:.:.:.:.:.:.:.
chr10	20279177	20279177	C	A	nonsynonymous SNV	ATXN10	./.:.:.:.:.:.:.	0/1:53,78:0.594:131:28,28:25,50:29,24,41,37	./.:.:.:.:.:.:.	./.:.:.:.:.:.:.	./.:.:.:.:.:.:.	./.:.:.:.:.:.:.	./.:.:.:.:.:.:.	./.:.:.:.:.:.:.
chr10	20538806	20538806	T	G	nonsynonymous SNV	FBLN1	./.:.:.:.:.:.:.:.:.:.	0|1:36,2:0.097:38:15,2:20,0:0|1:20538806_T_G:20538806:19,17,1,1	./.:.:.:.:.:.:.:.:.:.	./.:.:.:.:.:.:.:.:.:.	./.:.:.:.:.:.:.:.:.:.	./.:.:.:.:.:.:.:.:.:.	./.:.:.:.:.:.:.:.:.:.	./.:.:.:.:.:.:.:.:.:.
chr10	20538809	20538809	C	A	nonsynonymous SNV	FBLN1	./.:.:.:.:.:.:.:.:.:.	0|1:36,2:0.097:38:15,2:20,0:0|1:20538806_T_G:20538806:19,17,1,1	./.:.:.:.:.:.:.:.:.:.	./.:.:.:.:.:.:.:.:.:.	./.:.:.:.:.:.:.:.:.:.	./.:.:.:.:.:.:.:.:.:.	./.:.:.:.:.:.:.:.:.:.	./.:.:.:.:.:.:.:.:.:.
chr10	20550680	20550680	C	T	nonsynonymous SNV	FBLN1	./.:.:.:.:.:.:.	./.:.:.:.:.:.:.	./.:.:.:.:.:.:.	./.:.:.:.:.:.:.	0/1:53,4:0.063:57:28,2:25,2:29,24,2,2	./.:.:.:.:.:.:.	./.:.:.:.:.:.:.	./.:.:.:.:.:.:.
chr10	20720664	20720664	C	CTTTTGCATGGGATT	frameshift insertion	FAM118A	./.:.:.:.:.:.:.	./.:.:.:.:.:.:.	0/1:65,3:0.055:68:32,2:33,1:29,36,1,2	./.:.:.:.:.:.:.	./.:.:.:.:.:.:.	./.:.:.:.:.:.:.	./.:.:.:.:.:.:.	./.:.:.:.:.:.:.
chr10	20813828	20813828	G	A	nonsynonymous SNV	KIAA0930	0/1:0,2:0.667:2:0,0:0,2:0,0,1,1	./.:.:.:.:.:.:.	./.:.:.:.:.:.:.	./.:.:.:.:.:.:.	./.:.:.:.:.:.:.	./.:.:.:.:.:.:.	./.:.:.:.:.:.:.	./.:.:.:.:.:.:.
chr10	20820971	20820971	G	A	synonymous SNV	KIAA0930	./.:.:.:.:.:.:.	./.:.:.:.:.:.:.	0/1:26,16:0.429:42:9,12:17,4:17,9,13,3	./.:.:.:.:.:.:.	./.:.:.:.:.:.:.	./.:.:.:.:.:.:.	./.:.:.:.:.:.:.	./.:.:.:.:.:.:.
chr10	21082229	21082229	G	A	nonsynonymous SNV	ARHGAP8	./.:.:.:.:.:.:.	./.:.:.:.:.:.:.	0/1:0,39:0.97:39:0,22:0,16:0,0,11,28	./.:.:.:.:.:.:.	./.:.:.:.:.:.:.	./.:.:.:.:.:.:.	./.:.:.:.:.:.:.	./.:.:.:.:.:.:.
chr10	21109710	21109710	AG	A	frameshift deletion	ARHGAP8	./.:.:.:.:.:.:.	0/1:12,6:0.357:18:8,4:2,2:5,7,2,4	./.:.:.:.:.:.:.	./.:.:.:.:.:.:.	./.:.:.:.:.:.:.	./.:.:.:.:.:.:.	./.:.:.:.:.:.:.	./.:.:.:.:.:.:.
chr10	21316645	21316645	G	GC	frameshift insertion	RTL6	./.:.:.:.:.:.:.	./.:.:.:.:.:.:.	./.:.:.:.:.:.:.	./.:.:.:.:.:.:.	./.:.:.:.:.:.:.	0/1:254,8:0.047:262:112,4:142,3:122,132,3,5	./.:.:.:.:.:.:.	./.:.:.:.:.:.:.
chr10	21316921	21316921	C	T	synonymous SNV	RTL6	0/1:25,2:0.13:27:12,2:13,0:12,13,1,1	./.:.:.:.:.:.:.	./.:.:.:.:.:.:.	./.:.:.:.:.:.:.	./.:.:.:.:.:.:.	./.:.:.:.:.:.:.	./.:.:.:.:.:.:.	./.:.:.:.:.:.:.
chr10	22372972	22372972	C	T	nonsynonymous SNV	TTLL12	./.:.:.:.:.:.:.	./.:.:.:.:.:.:.	./.:.:.:.:.:.:.	./.:.:.:.:.:.:.	./.:.:.:.:.:.:.	./.:.:.:.:.:.:.	./.:.:.:.:.:.:.	0/1:20,3:0.174:23:12,3:8,0:10,10,2,1
chr10	22373081	22373081	T	A	nonsynonymous SNV	TTLL12	./.:.:.:.:.:.:.:.:.:.	./.:.:.:.:.:.:.:.:.:.	./.:.:.:.:.:.:.:.:.:.	./.:.:.:.:.:.:.:.:.:.	./.:.:.:.:.:.:.:.:.:.	0|1:41,5:0.131:46:13,4:28,1:0|1:22373081_T_A:22373081:20,21,2,3	./.:.:.:.:.:.:.:.:.:.	./.:.:.:.:.:.:.:.:.:.
chr10	22373088	22373088	C	CTCACCCCGTGGGCCAGCTGGTA	frameshift insertion	TTLL12	./.:.:.:.:.:.:.:.:.:.	./.:.:.:.:.:.:.:.:.:.	./.:.:.:.:.:.:.:.:.:.	./.:.:.:.:.:.:.:.:.:.	./.:.:.:.:.:.:.:.:.:.	0|1:35,5:0.146:40:10,4:23,1:0|1:22373081_T_A:22373081:15,20,2,3	./.:.:.:.:.:.:.:.:.:.	./.:.:.:.:.:.:.:.:.:.
chr10	22376830	22376830	C	T	nonsynonymous SNV	TTLL12	./.:.:.:.:.:.:.	0/1:1,59:0.958:60:0,33:1,25:0,1,26,33	./.:.:.:.:.:.:.	./.:.:.:.:.:.:.	./.:.:.:.:.:.:.	./.:.:.:.:.:.:.	./.:.:.:.:.:.:.	./.:.:.:.:.:.:.
chr10	22404774	22404774	C	G	nonsynonymous SNV	MCAT	./.:.:.:.:.:.:.:.:.:.	0|1:0,1:0.667:1:0,1:0,0:0|1:22404771_G_GTTACCC:22404771:0,0,0,1	./.:.:.:.:.:.:.:.:.:.	./.:.:.:.:.:.:.:.:.:.	./.:.:.:.:.:.:.:.:.:.	./.:.:.:.:.:.:.:.:.:.	./.:.:.:.:.:.:.:.:.:.	./.:.:.:.:.:.:.:.:.:.
chr10	22480233	22480233	G	A	synonymous SNV	TTLL1	./.:.:.:.:.:.:.	./.:.:.:.:.:.:.	./.:.:.:.:.:.:.	./.:.:.:.:.:.:.	./.:.:.:.:.:.:.	./.:.:.:.:.:.:.	0/1:39,86:0.68:125:29,35:10,50:22,17,44,42	./.:.:.:.:.:.:.
chr10	22488276	22488276	T	TCCTCATCGTAGCTGGA	stopgain	TTLL1	./.:.:.:.:.:.:.	./.:.:.:.:.:.:.	./.:.:.:.:.:.:.	./.:.:.:.:.:.:.	./.:.:.:.:.:.:.	./.:.:.:.:.:.:.	0/1:64,3:0.07:67:39,0:25,3:32,32,1,2	./.:.:.:.:.:.:.
chr10	23196746	23196753	CTCCGAGAA	C	frameshift deletion	TCF20	./.:.:.:.:.:.:.:.:.:.	./.:.:.:.:.:.:.:.:.:.	./.:.:.:.:.:.:.:.:.:.	./.:.:.:.:.:.:.:.:.:.	./.:.:.:.:.:.:.:.:.:.	0|1:59,3:0.083:62:26,3:30,0:0|1:23196745_CTCCGAGAA_C:23196745:30,29,2,1	./.:.:.:.:.:.:.:.:.:.	./.:.:.:.:.:.:.:.:.:.
chr10	23196757	23196757	T	TTTCTCGGA	frameshift insertion	TCF20	./.:.:.:.:.:.:.:.:.:.	./.:.:.:.:.:.:.:.:.:.	./.:.:.:.:.:.:.:.:.:.	./.:.:.:.:.:.:.:.:.:.	./.:.:.:.:.:.:.:.:.:.	0|1:57,4:0.085:61:26,3:30,0:0|1:23196745_CTCCGAGAA_C:23196745:30,27,2,2	./.:.:.:.:.:.:.:.:.:.	./.:.:.:.:.:.:.:.:.:.
chr10	23200087	23200087	G	A	synonymous SNV	TCF20	./.:.:.:.:.:.:.:.:.:.	./.:.:.:.:.:.:.:.:.:.	./.:.:.:.:.:.:.:.:.:.	./.:.:.:.:.:.:.:.:.:.	./.:.:.:.:.:.:.:.:.:.	0|1:112,6:0.084:118:45,2:63,4:0|1:23200087_G_A:23200087:60,52,5,1	./.:.:.:.:.:.:.:.:.:.	./.:.:.:.:.:.:.:.:.:.
chr10	23200088	23200088	T	C	nonsynonymous SNV	TCF20	./.:.:.:.:.:.:.:.:.:.	./.:.:.:.:.:.:.:.:.:.	./.:.:.:.:.:.:.:.:.:.	./.:.:.:.:.:.:.:.:.:.	./.:.:.:.:.:.:.:.:.:.	0|1:112,6:0.084:118:48,2:63,4:0|1:23200087_G_A:23200087:60,52,5,1	./.:.:.:.:.:.:.:.:.:.	./.:.:.:.:.:.:.:.:.:.
chr10	23255477	23255477	A	ACCATGGGCAC	frameshift insertion	CYP2D15	./.:.:.:.:.:.:.	0/1:29,3:0.16:32:10,2:18,1:15,14,0,3	./.:.:.:.:.:.:.	./.:.:.:.:.:.:.	./.:.:.:.:.:.:.	./.:.:.:.:.:.:.	./.:.:.:.:.:.:.	./.:.:.:.:.:.:.
chr10	23256218	23256218	C	A	nonsynonymous SNV	CYP2D15	./.:.:.:.:.:.:.	./.:.:.:.:.:.:.	./.:.:.:.:.:.:.	./.:.:.:.:.:.:.	0/1:20,39:0.659:59:12,15:8,24:12,8,20,19	./.:.:.:.:.:.:.	./.:.:.:.:.:.:.	./.:.:.:.:.:.:.
chr10	23311844	23311844	A	ACT	frameshift insertion	NAGA	./.:.:.:.:.:.:.:.:.:.	./.:.:.:.:.:.:.:.:.:.	./.:.:.:.:.:.:.:.:.:.	./.:.:.:.:.:.:.:.:.:.	0|1:154,4:0.04:158:64,1:87,2:0|1:23311844_A_ACT:23311844:80,74,4,0	./.:.:.:.:.:.:.:.:.:.	./.:.:.:.:.:.:.:.:.:.	./.:.:.:.:.:.:.:.:.:.
chr10	23311851	23311851	C	G	stopgain	NAGA	./.:.:.:.:.:.:.:.:.:.	./.:.:.:.:.:.:.:.:.:.	./.:.:.:.:.:.:.:.:.:.	./.:.:.:.:.:.:.:.:.:.	0|1:150,4:0.039:154:60,2:88,2:0|1:23311844_A_ACT:23311844:75,75,4,0	./.:.:.:.:.:.:.:.:.:.	./.:.:.:.:.:.:.:.:.:.	./.:.:.:.:.:.:.:.:.:.
chr10	23311897	23311897	G	GCCCCAGCTCCTTAGTGCTGGGGCGT	frameshift insertion	NAGA	./.:.:.:.:.:.:.	./.:.:.:.:.:.:.	./.:.:.:.:.:.:.	./.:.:.:.:.:.:.	./.:.:.:.:.:.:.	0/1:78,7:0.097:85:39,2:39,0:50,28,6,1	./.:.:.:.:.:.:.	./.:.:.:.:.:.:.
chr10	23392968	23392968	C	CT	frameshift insertion	SEPTIN3	0/1:82,3:0.061:85:36,2:46,1:43,39,1,2	./.:.:.:.:.:.:.	./.:.:.:.:.:.:.	./.:.:.:.:.:.:.	./.:.:.:.:.:.:.	./.:.:.:.:.:.:.	./.:.:.:.:.:.:.	./.:.:.:.:.:.:.
chr10	23392978	23392978	CA	C	frameshift deletion	SEPTIN3	0/1:85,4:0.059:89:39,3:43,1:50,35,1,3	./.:.:.:.:.:.:.	./.:.:.:.:.:.:.	./.:.:.:.:.:.:.	./.:.:.:.:.:.:.	./.:.:.:.:.:.:.	./.:.:.:.:.:.:.	./.:.:.:.:.:.:.
chr10	23452679	23452679	A	G	stoploss	SREBF2	0|1:22,2:0.094:24:8,2:13,0:0|1:23452666_C_T:23452666:13,9,1,1	./.:.:.:.:.:.:.:.:.:.	./.:.:.:.:.:.:.:.:.:.	./.:.:.:.:.:.:.:.:.:.	./.:.:.:.:.:.:.:.:.:.	./.:.:.:.:.:.:.:.:.:.	./.:.:.:.:.:.:.:.:.:.	./.:.:.:.:.:.:.:.:.:.
chr10	23454763	23454763	G	A	synonymous SNV	SREBF2	./.:.:.:.:.:.:.:.:.:.	./.:.:.:.:.:.:.:.:.:.	./.:.:.:.:.:.:.:.:.:.	./.:.:.:.:.:.:.:.:.:.	./.:.:.:.:.:.:.:.:.:.	0|1:63,2:0.073:65:28,1:35,0:0|1:23454763_G_A:23454763:33,30,1,1	./.:.:.:.:.:.:.:.:.:.	./.:.:.:.:.:.:.:.:.:.
chr10	23454766	23454766	T	C	synonymous SNV	SREBF2	./.:.:.:.:.:.:.:.:.:.	./.:.:.:.:.:.:.:.:.:.	./.:.:.:.:.:.:.:.:.:.	./.:.:.:.:.:.:.:.:.:.	./.:.:.:.:.:.:.:.:.:.	0|1:64,2:0.071:66:29,1:35,1:0|1:23454763_G_A:23454763:34,30,1,1	./.:.:.:.:.:.:.:.:.:.	./.:.:.:.:.:.:.:.:.:.
chr10	23630443	23630446	CTCGG	C	frameshift deletion		./.:.:.:.:.:.:.:.:.:.	0|1:76,9:0.13:85:38,7:37,2:0|1:23630442_CTCGG_C:23630442:34,42,5,4	./.:.:.:.:.:.:.:.:.:.	./.:.:.:.:.:.:.:.:.:.	./.:.:.:.:.:.:.:.:.:.	./.:.:.:.:.:.:.:.:.:.	0|1:166,6:0.055:172:72,3:84,3:0|1:23630442_CTCGG_C:23630442:83,83,3,3	./.:.:.:.:.:.:.:.:.:.
chr10	23630448	23630448	C	CCCGA	frameshift insertion		./.:.:.:.:.:.:.:.:.:.	0|1:73,9:0.132:82:36,7:37,2:0|1:23630442_CTCGG_C:23630442:31,42,5,4	./.:.:.:.:.:.:.:.:.:.	./.:.:.:.:.:.:.:.:.:.	./.:.:.:.:.:.:.:.:.:.	./.:.:.:.:.:.:.:.:.:.	0|1:164,7:0.056:171:73,3:87,3:0|1:23630442_CTCGG_C:23630442:82,82,3,4	./.:.:.:.:.:.:.:.:.:.
chr10	23743846	23743846	G	GCTGGAGCCGCGCCACCTTGGGGGC	nonframeshift insertion	ACO2	./.:.:.:.:.:.:.	./.:.:.:.:.:.:.	./.:.:.:.:.:.:.	./.:.:.:.:.:.:.	./.:.:.:.:.:.:.	0/1:153,4:0.04:157:72,1:81,1:70,83,1,3	./.:.:.:.:.:.:.	./.:.:.:.:.:.:.
chr10	23867825	23867825	C	G	synonymous SNV	TEF	./.:.:.:.:.:.:.:.:.:.	./.:.:.:.:.:.:.:.:.:.	./.:.:.:.:.:.:.:.:.:.	0|1:15,2:0.141:17:7,2:8,0:0|1:23867825_C_G:23867825:8,7,1,1	./.:.:.:.:.:.:.:.:.:.	./.:.:.:.:.:.:.:.:.:.	./.:.:.:.:.:.:.:.:.:.	./.:.:.:.:.:.:.:.:.:.
chr10	23867831	23867831	C	CGG	frameshift insertion	TEF	./.:.:.:.:.:.:.:.:.:.	./.:.:.:.:.:.:.:.:.:.	./.:.:.:.:.:.:.:.:.:.	0|1:15,2:0.143:17:7,2:8,0:0|1:23867825_C_G:23867825:8,7,1,1	./.:.:.:.:.:.:.:.:.:.	./.:.:.:.:.:.:.:.:.:.	./.:.:.:.:.:.:.:.:.:.	./.:.:.:.:.:.:.:.:.:.
chr10	24004822	24004822	G	T	synonymous SNV	L3MBTL2	./.:.:.:.:.:.:.:.:.:.	./.:.:.:.:.:.:.:.:.:.	./.:.:.:.:.:.:.:.:.:.	./.:.:.:.:.:.:.:.:.:.	./.:.:.:.:.:.:.:.:.:.	./.:.:.:.:.:.:.:.:.:.	0|1:71,3:0.062:74:33,0:37,3:0|1:24004822_G_T:24004822:32,39,1,2	./.:.:.:.:.:.:.:.:.:.
chr10	24004824	24004824	G	GACCTGATGGAGCCCCGGCTCAT	frameshift insertion	L3MBTL2	./.:.:.:.:.:.:.:.:.:.	./.:.:.:.:.:.:.:.:.:.	./.:.:.:.:.:.:.:.:.:.	./.:.:.:.:.:.:.:.:.:.	./.:.:.:.:.:.:.:.:.:.	./.:.:.:.:.:.:.:.:.:.	0|1:71,3:0.062:74:33,0:37,3:0|1:24004822_G_T:24004822:32,39,1,2	./.:.:.:.:.:.:.:.:.:.
chr10	24455784	24455784	T	C	nonsynonymous SNV	SLC25A17	./.:.:.:.:.:.:.	./.:.:.:.:.:.:.	./.:.:.:.:.:.:.	./.:.:.:.:.:.:.	./.:.:.:.:.:.:.	./.:.:.:.:.:.:.	0/1:22,4:0.187:26:14,2:8,2:12,10,2,2	./.:.:.:.:.:.:.
chr10	24528075	24528075	T	TTCCCAG	nonframeshift insertion	MCHR1	./.:.:.:.:.:.:.	./.:.:.:.:.:.:.	0/1:58,3:0.074:61:29,2:29,1:35,23,0,3	./.:.:.:.:.:.:.	./.:.:.:.:.:.:.	./.:.:.:.:.:.:.	./.:.:.:.:.:.:.	./.:.:.:.:.:.:.
chr10	24758346	24758350	CTCCCT	C	frameshift deletion	MRTFA	./.:.:.:.:.:.:.	./.:.:.:.:.:.:.	./.:.:.:.:.:.:.	./.:.:.:.:.:.:.	0/1:82,3:0.041:85:35,3:44,0:45,37,1,2	./.:.:.:.:.:.:.	./.:.:.:.:.:.:.	./.:.:.:.:.:.:.
chr10	24853978	24853978	G	C	nonsynonymous SNV	TNRC6B	./.:.:.:.:.:.:.	./.:.:.:.:.:.:.	0/1:64,4:0.089:68:26,3:38,1:30,34,0,4	./.:.:.:.:.:.:.	./.:.:.:.:.:.:.	./.:.:.:.:.:.:.	./.:.:.:.:.:.:.	./.:.:.:.:.:.:.
chr10	24895696	24895696	G	GGAGA	frameshift insertion	TNRC6B	0|1:117,6:0.067:123:47,2:67,4:0|1:24895696_G_GGAGA:24895696:68,49,4,2	./.:.:.:.:.:.:.:.:.:.	0|1:136,6:0.059:142:78,3:58,3:0|1:24895696_G_GGAGA:24895696:71,65,3,3	./.:.:.:.:.:.:.:.:.:.	./.:.:.:.:.:.:.:.:.:.	0|1:81,6:0.097:87:40,3:39,3:0|1:24895696_G_GGAGA:24895696:44,37,3,3	./.:.:.:.:.:.:.:.:.:.	./.:.:.:.:.:.:.:.:.:.
chr10	24895701	24895704	ATCTC	A	frameshift deletion	TNRC6B	0|1:122,6:0.065:128:49,2:68,4:0|1:24895696_G_GGAGA:24895696:70,52,4,2	./.:.:.:.:.:.:.:.:.:.	0|1:144,6:0.058:150:78,3:59,3:0|1:24895696_G_GGAGA:24895696:72,72,3,3	./.:.:.:.:.:.:.:.:.:.	./.:.:.:.:.:.:.:.:.:.	0|1:84,6:0.097:90:42,3:40,3:0|1:24895696_G_GGAGA:24895696:45,39,3,3	./.:.:.:.:.:.:.:.:.:.	./.:.:.:.:.:.:.:.:.:.
chr10	25319451	25319451	A	ATAGAGTGT	stopgain	ENTHD1	./.:.:.:.:.:.:.	./.:.:.:.:.:.:.	./.:.:.:.:.:.:.	./.:.:.:.:.:.:.	./.:.:.:.:.:.:.	./.:.:.:.:.:.:.	0/1:16,2:0.151:18:11,0:5,2:7,9,1,1	./.:.:.:.:.:.:.
chr10	25381817	25381817	G	A	nonsynonymous SNV	CACNA1I	./.:.:.:.:.:.:.	./.:.:.:.:.:.:.	./.:.:.:.:.:.:.	./.:.:.:.:.:.:.	./.:.:.:.:.:.:.	0/1:0,2:0.667:2:0,0:0,2:0,0,1,1	./.:.:.:.:.:.:.	./.:.:.:.:.:.:.
chr10	25529178	25529178	T	G	nonsynonymous SNV	ATF4	0/1:68,56:0.441:124:36,30:30,26:40,28,33,23	./.:.:.:.:.:.:.	./.:.:.:.:.:.:.	./.:.:.:.:.:.:.	./.:.:.:.:.:.:.	./.:.:.:.:.:.:.	./.:.:.:.:.:.:.	0/1:56,46:0.443:102:26,27:30,19:27,29,27,19
chr10	25537464	25537464	C	CTCCAT	stopgain	MIEF1	./.:.:.:.:.:.:.:.:.:.	0|1:56,5:0.104:61:30,2:25,3:0|1:25537464_C_CTCCAT:25537464:28,28,4,1	./.:.:.:.:.:.:.:.:.:.	./.:.:.:.:.:.:.:.:.:.	./.:.:.:.:.:.:.:.:.:.	./.:.:.:.:.:.:.:.:.:.	./.:.:.:.:.:.:.:.:.:.	./.:.:.:.:.:.:.:.:.:.
chr10	25537471	25537475	GATGGA	G	frameshift deletion	MIEF1	./.:.:.:.:.:.:.:.:.:.	0|1:65,5:0.096:70:29,2:29,2:0|1:25537464_C_CTCCAT:25537464:33,32,4,1	./.:.:.:.:.:.:.:.:.:.	./.:.:.:.:.:.:.:.:.:.	./.:.:.:.:.:.:.:.:.:.	./.:.:.:.:.:.:.:.:.:.	./.:.:.:.:.:.:.:.:.:.	./.:.:.:.:.:.:.:.:.:.
chr10	25688852	25688852	C	CCCATCCCCAGGCGG	frameshift insertion	SYNGR1	0|1:80,3:0.045:83:43,3:37,0:0|1:25688852_C_CCCATCCCCAGGCGG:25688852:40,40,1,2	./.:.:.:.:.:.:.:.:.:.	./.:.:.:.:.:.:.:.:.:.	./.:.:.:.:.:.:.:.:.:.	./.:.:.:.:.:.:.:.:.:.	./.:.:.:.:.:.:.:.:.:.	./.:.:.:.:.:.:.:.:.:.	./.:.:.:.:.:.:.:.:.:.
chr10	25713241	25713241	A	G	synonymous SNV	SYNGR1	./.:.:.:.:.:.:.	./.:.:.:.:.:.:.	./.:.:.:.:.:.:.	./.:.:.:.:.:.:.	0/1:0,2:0.667:2:0,2:0,0:0,0,1,1	./.:.:.:.:.:.:.	./.:.:.:.:.:.:.	./.:.:.:.:.:.:.
chr10	25809200	25809200	G	T	nonsynonymous SNV	PDGFB	./.:.:.:.:.:.:.	./.:.:.:.:.:.:.	./.:.:.:.:.:.:.	0/1:0,2:0.667:2:0,0:0,2:0,0,1,1	./.:.:.:.:.:.:.	./.:.:.:.:.:.:.	./.:.:.:.:.:.:.	./.:.:.:.:.:.:.
chr10	26405981	26405981	C	CCGGCCCAGGGACGGGGGCG	frameshift insertion	CSNK1E	./.:.:.:.:.:.:.	0/1:38,3:0.081:41:26,1:12,0:18,20,1,2	./.:.:.:.:.:.:.	./.:.:.:.:.:.:.	./.:.:.:.:.:.:.	./.:.:.:.:.:.:.	./.:.:.:.:.:.:.	./.:.:.:.:.:.:.
chr10	26406109	26406109	C	CAGG	nonframeshift insertion	CSNK1E	0|1:65,3:0.08:68:35,1:28,2:0|1:26406109_C_CAGG:26406109:39,26,2,1	./.:.:.:.:.:.:.:.:.:.	./.:.:.:.:.:.:.:.:.:.	./.:.:.:.:.:.:.:.:.:.	./.:.:.:.:.:.:.:.:.:.	./.:.:.:.:.:.:.:.:.:.	./.:.:.:.:.:.:.:.:.:.	./.:.:.:.:.:.:.:.:.:.
chr10	26406116	26406118	CCCT	C	nonframeshift deletion	CSNK1E	0|1:63,3:0.078:66:36,1:27,2:0|1:26406109_C_CAGG:26406109:36,27,2,1	./.:.:.:.:.:.:.:.:.:.	./.:.:.:.:.:.:.:.:.:.	./.:.:.:.:.:.:.:.:.:.	./.:.:.:.:.:.:.:.:.:.	./.:.:.:.:.:.:.:.:.:.	./.:.:.:.:.:.:.:.:.:.	./.:.:.:.:.:.:.:.:.:.
chr10	26406937	26406937	C	CACGTAGCCAG	stopgain	CSNK1E	./.:.:.:.:.:.:.	./.:.:.:.:.:.:.	0/1:51,5:0.098:56:24,0:27,3:25,26,3,2	./.:.:.:.:.:.:.	./.:.:.:.:.:.:.	./.:.:.:.:.:.:.	./.:.:.:.:.:.:.	./.:.:.:.:.:.:.
chr10	26448706	26448706	C	CAGT	nonframeshift insertion	TMEM184B	./.:.:.:.:.:.:.:.:.:.	./.:.:.:.:.:.:.:.:.:.	0|1:40,5:0.162:45:23,3:16,2:0|1:26448706_C_CAGT:26448706:25,15,2,3	0|1:60,5:0.1:65:24,5:35,0:0|1:26448706_C_CAGT:26448706:31,29,2,3	./.:.:.:.:.:.:.:.:.:.	0|1:29,3:0.167:32:10,2:19,1:0|1:26448706_C_CAGT:26448706:15,14,2,1	./.:.:.:.:.:.:.:.:.:.	./.:.:.:.:.:.:.:.:.:.
chr10	26448709	26448711	CACT	C	nonframeshift deletion	TMEM184B	./.:.:.:.:.:.:.:.:.:.	./.:.:.:.:.:.:.:.:.:.	0|1:42,5:0.158:47:23,3:17,2:0|1:26448706_C_CAGT:26448706:26,16,2,3	0|1:63,5:0.098:68:25,5:35,0:0|1:26448706_C_CAGT:26448706:32,31,2,3	./.:.:.:.:.:.:.:.:.:.	0|1:31,3:0.16:34:10,2:19,1:0|1:26448706_C_CAGT:26448706:15,16,2,1	./.:.:.:.:.:.:.:.:.:.	./.:.:.:.:.:.:.:.:.:.
chr10	26804377	26804377	G	GCACCTGCCCT	frameshift insertion	ANKRD54	./.:.:.:.:.:.:.	./.:.:.:.:.:.:.	./.:.:.:.:.:.:.	./.:.:.:.:.:.:.	./.:.:.:.:.:.:.	./.:.:.:.:.:.:.	./.:.:.:.:.:.:.	0/1:37,4:0.091:41:21,2:16,2:15,22,2,2
chr10	26815325	26815325	C	T	nonsynonymous SNV	GALR3	0/1:17,8:0.315:25:12,6:5,2:9,8,4,4	./.:.:.:.:.:.:.	./.:.:.:.:.:.:.	./.:.:.:.:.:.:.	./.:.:.:.:.:.:.	./.:.:.:.:.:.:.	./.:.:.:.:.:.:.	0/1:8,12:0.539:20:7,8:1,4:4,4,6,6
chr10	26821089	26821094	GCCTGCC	G	frameshift deletion	GCAT	./.:.:.:.:.:.:.:.:.:.	./.:.:.:.:.:.:.:.:.:.	./.:.:.:.:.:.:.:.:.:.	./.:.:.:.:.:.:.:.:.:.	./.:.:.:.:.:.:.:.:.:.	0|1:32,2:0.115:34:17,2:14,0:0|1:26821088_GCCTGCC_G:26821088:16,16,0,2	./.:.:.:.:.:.:.:.:.:.	./.:.:.:.:.:.:.:.:.:.
chr10	26829291	26829301	CTTCTTGGGCTT	C	frameshift deletion	H1-0	./.:.:.:.:.:.:.	./.:.:.:.:.:.:.	0/1:173,5:0.038:178:67,5:98,0:75,98,2,3	./.:.:.:.:.:.:.	./.:.:.:.:.:.:.	0/1:115,8:0.085:123:45,7:63,1:48,67,3,5	0/1:67,3:0.068:70:30,0:36,3:30,37,2,1	./.:.:.:.:.:.:.
chr10	26829317	26829317	C	T	synonymous SNV	H1-0	./.:.:.:.:.:.:.	./.:.:.:.:.:.:.	./.:.:.:.:.:.:.	./.:.:.:.:.:.:.	./.:.:.:.:.:.:.	0/1:98,3:0.044:101:39,3:59,0:43,55,1,2	./.:.:.:.:.:.:.	./.:.:.:.:.:.:.
chr10	26829533	26829533	G	GCTCCT	frameshift insertion	H1-0	./.:.:.:.:.:.:.:.:.:.	./.:.:.:.:.:.:.:.:.:.	./.:.:.:.:.:.:.:.:.:.	./.:.:.:.:.:.:.:.:.:.	./.:.:.:.:.:.:.:.:.:.	0|1:67,3:0.078:70:29,0:35,2:0|1:26829533_G_GCTCCT:26829533:38,29,3,0	./.:.:.:.:.:.:.:.:.:.	./.:.:.:.:.:.:.:.:.:.
chr10	26898922	26898922	C	T	nonsynonymous SNV	TRIOBP	./.:.:.:.:.:.:.	./.:.:.:.:.:.:.	./.:.:.:.:.:.:.	./.:.:.:.:.:.:.	./.:.:.:.:.:.:.	./.:.:.:.:.:.:.	./.:.:.:.:.:.:.	0/1:138,9:0.064:147:67,2:66,4:57,81,2,7
chr10	26959555	26959555	C	T	synonymous SNV	SH3BP1	0/1:18,14:0.44:32:12,6:6,8:11,7,9,5	./.:.:.:.:.:.:.	./.:.:.:.:.:.:.	./.:.:.:.:.:.:.	./.:.:.:.:.:.:.	./.:.:.:.:.:.:.	./.:.:.:.:.:.:.	0/1:8,9:0.533:17:6,4:2,5:3,5,4,5
chr10	26965010	26965010	G	A	nonsynonymous SNV	SH3BP1	./.:.:.:.:.:.:.	./.:.:.:.:.:.:.	./.:.:.:.:.:.:.	./.:.:.:.:.:.:.	./.:.:.:.:.:.:.	./.:.:.:.:.:.:.	0/1:0,2:0.667:2:0,0:0,2:0,0,1,1	./.:.:.:.:.:.:.
chr10	27089644	27089644	C	CCTGGGCCGGTTCAGG	nonframeshift insertion	MFNG	./.:.:.:.:.:.:.	./.:.:.:.:.:.:.	./.:.:.:.:.:.:.	0/1:82,4:0.061:86:36,2:46,2:40,42,1,3	./.:.:.:.:.:.:.	./.:.:.:.:.:.:.	./.:.:.:.:.:.:.	./.:.:.:.:.:.:.
chr10	27187209	27187209	G	A	nonsynonymous SNV	ELFN2	./.:.:.:.:.:.:.	0/1:10,3:0.25:13:4,0:6,3:4,6,2,1	./.:.:.:.:.:.:.	./.:.:.:.:.:.:.	./.:.:.:.:.:.:.	./.:.:.:.:.:.:.	./.:.:.:.:.:.:.	./.:.:.:.:.:.:.
chr10	27922848	27922848	G	A	nonsynonymous SNV	FOXRED2	./.:.:.:.:.:.:.	./.:.:.:.:.:.:.	./.:.:.:.:.:.:.	./.:.:.:.:.:.:.	0/1:51,119:0.703:170:24,66:27,53:26,25,59,60	./.:.:.:.:.:.:.	./.:.:.:.:.:.:.	./.:.:.:.:.:.:.
chr10	27948657	27948657	T	TGCACG	frameshift insertion	TXN2	./.:.:.:.:.:.:.	./.:.:.:.:.:.:.	./.:.:.:.:.:.:.	./.:.:.:.:.:.:.	./.:.:.:.:.:.:.	0/1:40,4:0.138:44:20,2:20,2:16,24,2,2	./.:.:.:.:.:.:.	./.:.:.:.:.:.:.
chr10	27948667	27948671	CTGCCG	C	frameshift deletion	TXN2	./.:.:.:.:.:.:.	./.:.:.:.:.:.:.	./.:.:.:.:.:.:.	./.:.:.:.:.:.:.	./.:.:.:.:.:.:.	0/1:44,3:0.111:47:20,1:21,2:18,26,2,1	./.:.:.:.:.:.:.	./.:.:.:.:.:.:.
chr10	28132271	28132271	G	A	nonsynonymous SNV		./.:.:.:.:.:.:.	0/1:0,2:0.667:2:0,2:0,0:0,0,1,1	./.:.:.:.:.:.:.	./.:.:.:.:.:.:.	./.:.:.:.:.:.:.	./.:.:.:.:.:.:.	./.:.:.:.:.:.:.	./.:.:.:.:.:.:.
chr10	28537781	28537781	C	G	nonsynonymous SNV	APOL6	0/1:58,4:0.092:62:27,2:31,2:27,31,3,1	./.:.:.:.:.:.:.	./.:.:.:.:.:.:.	./.:.:.:.:.:.:.	./.:.:.:.:.:.:.	./.:.:.:.:.:.:.	./.:.:.:.:.:.:.	./.:.:.:.:.:.:.
chr10	28537809	28537809	G	A	synonymous SNV	APOL6	0/1:55,4:0.061:59:30,2:25,2:32,23,2,2	./.:.:.:.:.:.:.	./.:.:.:.:.:.:.	./.:.:.:.:.:.:.	./.:.:.:.:.:.:.	./.:.:.:.:.:.:.	./.:.:.:.:.:.:.	./.:.:.:.:.:.:.
chr10	28576391	28576391	G	A	nonsynonymous SNV	MB	0/1:0,2:0.667:2:0,0:0,2:0,0,1,1	./.:.:.:.:.:.:.	./.:.:.:.:.:.:.	./.:.:.:.:.:.:.	./.:.:.:.:.:.:.	./.:.:.:.:.:.:.	./.:.:.:.:.:.:.	./.:.:.:.:.:.:.
chr10	28632690	28632690	G	A	synonymous SNV	RASD2	./.:.:.:.:.:.:.	./.:.:.:.:.:.:.	./.:.:.:.:.:.:.	./.:.:.:.:.:.:.	./.:.:.:.:.:.:.	0/1:60,3:0.069:63:32,3:28,0:24,36,2,1	./.:.:.:.:.:.:.	./.:.:.:.:.:.:.
chr10	28632693	28632693	G	C	synonymous SNV	RASD2	./.:.:.:.:.:.:.	./.:.:.:.:.:.:.	./.:.:.:.:.:.:.	./.:.:.:.:.:.:.	0/1:153,5:0.047:158:69,3:84,2:66,87,1,4	./.:.:.:.:.:.:.	./.:.:.:.:.:.:.	./.:.:.:.:.:.:.
chr10	28632699	28632699	G	GCCCGC	frameshift insertion	RASD2	./.:.:.:.:.:.:.	./.:.:.:.:.:.:.	./.:.:.:.:.:.:.	./.:.:.:.:.:.:.	0/1:155,4:0.039:159:67,3:81,1:70,85,0,4	./.:.:.:.:.:.:.	./.:.:.:.:.:.:.	./.:.:.:.:.:.:.
chr10	28724574	28724574	C	T	synonymous SNV		./.:.:.:.:.:.:.	0/1:2,2:0.5:4:2,2:0,0:1,1,1,1	./.:.:.:.:.:.:.	./.:.:.:.:.:.:.	./.:.:.:.:.:.:.	./.:.:.:.:.:.:.	./.:.:.:.:.:.:.	./.:.:.:.:.:.:.
chr10	28735714	28735714	C	T	synonymous SNV	MCM5	./.:.:.:.:.:.:.	./.:.:.:.:.:.:.	./.:.:.:.:.:.:.	./.:.:.:.:.:.:.	./.:.:.:.:.:.:.	./.:.:.:.:.:.:.	0/1:22,2:0.133:24:11,0:11,2:12,10,1,1	./.:.:.:.:.:.:.
chr10	30107976	30107976	C	T	synonymous SNV	LARGE1	./.:.:.:.:.:.:.	./.:.:.:.:.:.:.	./.:.:.:.:.:.:.	./.:.:.:.:.:.:.	./.:.:.:.:.:.:.	./.:.:.:.:.:.:.	0/1:2,2:0.5:4:2,0:0,2:1,1,1,1	./.:.:.:.:.:.:.
chr10	30940249	30940249	G	A	nonsynonymous SNV	FBXO7	./.:.:.:.:.:.:.	./.:.:.:.:.:.:.	./.:.:.:.:.:.:.	0/1:0,28:0.957:28:0,15:0,13:0,0,10,18	./.:.:.:.:.:.:.	./.:.:.:.:.:.:.	./.:.:.:.:.:.:.	./.:.:.:.:.:.:.
chr10	30982762	30982762	A	C	nonsynonymous SNV	BPIFC	./.:.:.:.:.:.:.	./.:.:.:.:.:.:.	./.:.:.:.:.:.:.	./.:.:.:.:.:.:.	./.:.:.:.:.:.:.	0/1:2,32:0.91:34:0,30:2,2:1,1,15,17	0/1:0,16:0.912:16:0,7:0,9:0,0,8,8	./.:.:.:.:.:.:.
chr10	31078308	31078308	G	A	synonymous SNV	PRDM4	./.:.:.:.:.:.:.	./.:.:.:.:.:.:.	./.:.:.:.:.:.:.	./.:.:.:.:.:.:.	0/1:35,21:0.362:56:20,11:15,10:9,26,6,15	./.:.:.:.:.:.:.	./.:.:.:.:.:.:.	./.:.:.:.:.:.:.
chr10	31246368	31246368	C	A	nonsynonymous SNV	BTBD11	0/1:2,3:0.6:5:0,0:2,3:1,1,1,2	./.:.:.:.:.:.:.	./.:.:.:.:.:.:.	./.:.:.:.:.:.:.	./.:.:.:.:.:.:.	./.:.:.:.:.:.:.	./.:.:.:.:.:.:.	./.:.:.:.:.:.:.
chr10	31477624	31477629	CGGGCCA	C	nonframeshift deletion	BTBD11	./.:.:.:.:.:.:.	./.:.:.:.:.:.:.	0/1:12,2:0.182:14:9,0:1,2:7,5,1,1	./.:.:.:.:.:.:.	./.:.:.:.:.:.:.	./.:.:.:.:.:.:.	./.:.:.:.:.:.:.	./.:.:.:.:.:.:.
chr10	31478265	31478265	C	T	stopgain	BTBD11	./.:.:.:.:.:.:.	./.:.:.:.:.:.:.	0/1:47,2:0.075:49:19,2:28,0:22,25,0,2	./.:.:.:.:.:.:.	./.:.:.:.:.:.:.	./.:.:.:.:.:.:.	./.:.:.:.:.:.:.	./.:.:.:.:.:.:.
chr10	32234687	32234687	G	A	nonsynonymous SNV	POLR3B	./.:.:.:.:.:.:.	./.:.:.:.:.:.:.	./.:.:.:.:.:.:.	0/1:24,3:0.158:27:12,2:12,1:11,13,1,2	./.:.:.:.:.:.:.	./.:.:.:.:.:.:.	./.:.:.:.:.:.:.	./.:.:.:.:.:.:.
chr10	32389478	32389478	T	TCCG	nonframeshift insertion	CKAP4	0/1:0,9:0.889:9:0,5:0,3:0,0,5,4	./.:.:.:.:.:.:.	./.:.:.:.:.:.:.	./.:.:.:.:.:.:.	0/1:4,10:0.694:14:3,5:1,4:3,1,8,2	./.:.:.:.:.:.:.	./.:.:.:.:.:.:.	./.:.:.:.:.:.:.
chr10	32389509	32389511	GCCT	G	nonframeshift deletion	CKAP4	./.:.:.:.:.:.:.	./.:.:.:.:.:.:.	0/1:6,9:0.538:15:3,2:3,7:5,1,4,5	./.:.:.:.:.:.:.	./.:.:.:.:.:.:.	./.:.:.:.:.:.:.	./.:.:.:.:.:.:.	./.:.:.:.:.:.:.
chr10	33558324	33558324	G	GGCAGACAGTGCACTCGC	frameshift insertion	CHST11	./.:.:.:.:.:.:.	./.:.:.:.:.:.:.	0/1:102,6:0.068:108:56,2:46,4:60,42,4,2	./.:.:.:.:.:.:.	./.:.:.:.:.:.:.	./.:.:.:.:.:.:.	./.:.:.:.:.:.:.	./.:.:.:.:.:.:.
chr10	33558855	33558855	T	A	nonsynonymous SNV	CHST11	./.:.:.:.:.:.:.	./.:.:.:.:.:.:.	./.:.:.:.:.:.:.	./.:.:.:.:.:.:.	./.:.:.:.:.:.:.	0/1:43,3:0.127:46:23,3:20,0:20,23,1,2	./.:.:.:.:.:.:.	./.:.:.:.:.:.:.
chr10	34021604	34021604	G	C	synonymous SNV	TXNRD1	./.:.:.:.:.:.:.:.:.:.	./.:.:.:.:.:.:.:.:.:.	0|1:21,2:0.104:23:9,0:12,2:0|1:34021604_G_C:34021604:6,15,1,1	./.:.:.:.:.:.:.:.:.:.	./.:.:.:.:.:.:.:.:.:.	./.:.:.:.:.:.:.:.:.:.	./.:.:.:.:.:.:.:.:.:.	./.:.:.:.:.:.:.:.:.:.
chr10	34021612	34021612	T	C	nonsynonymous SNV	TXNRD1	./.:.:.:.:.:.:.:.:.:.	./.:.:.:.:.:.:.:.:.:.	0|1:18,2:0.118:20:8,0:7,2:0|1:34021604_G_C:34021604:5,13,1,1	./.:.:.:.:.:.:.:.:.:.	./.:.:.:.:.:.:.:.:.:.	./.:.:.:.:.:.:.:.:.:.	./.:.:.:.:.:.:.:.:.:.	./.:.:.:.:.:.:.:.:.:.
chr10	34246791	34246796	AGCGGGC	A	nonframeshift deletion	SOWAHC	./.:.:.:.:.:.:.	./.:.:.:.:.:.:.	./.:.:.:.:.:.:.	./.:.:.:.:.:.:.	./.:.:.:.:.:.:.	0/1:0,46:0.97:46:0,21:0,25:0,0,22,24	0/1:1,18:0.861:19:0,11:1,7:0,1,9,9	./.:.:.:.:.:.:.
chr10	34480435	34480435	G	GCCCTGTGACC	frameshift insertion	SH3RF3	./.:.:.:.:.:.:.:.:.:.	./.:.:.:.:.:.:.:.:.:.	./.:.:.:.:.:.:.:.:.:.	./.:.:.:.:.:.:.:.:.:.	./.:.:.:.:.:.:.:.:.:.	./.:.:.:.:.:.:.:.:.:.	0|1:22,4:0.158:26:14,2:6,0:0|1:34480435_G_GCCCTGTGACC:34480435:10,12,2,2	./.:.:.:.:.:.:.:.:.:.
chr10	34480440	34480442	GGGT	G	nonframeshift deletion	SH3RF3	./.:.:.:.:.:.:.:.:.:.	./.:.:.:.:.:.:.:.:.:.	0/1:33,4:0.151:37:17,1:14,3:11,22,3,1:.:.:.	./.:.:.:.:.:.:.:.:.:.	./.:.:.:.:.:.:.:.:.:.	./.:.:.:.:.:.:.:.:.:.	0|1:25,3:0.143:28:16,1:7,2:11,14,1,2:0|1:34480435_G_GCCCTGTGACC:34480435	./.:.:.:.:.:.:.:.:.:.
chr10	35109233	35109233	G	A	nonsynonymous SNV	RANBP2	0/1:37,42:0.536:79:16,13:21,29:19,18,20,22	./.:.:.:.:.:.:.	./.:.:.:.:.:.:.	./.:.:.:.:.:.:.	./.:.:.:.:.:.:.	./.:.:.:.:.:.:.	./.:.:.:.:.:.:.	0/1:43,33:0.444:76:20,14:23,18:22,21,15,18
chr10	35222189	35222189	G	GGGATGGCGTT	frameshift insertion		./.:.:.:.:.:.:.:.:.:.	./.:.:.:.:.:.:.:.:.:.	./.:.:.:.:.:.:.:.:.:.	./.:.:.:.:.:.:.:.:.:.	./.:.:.:.:.:.:.:.:.:.	0|1:48,2:0.054:50:21,0:26,2:0|1:35222189_G_GGGATGGCGTT:35222189:26,22,1,1	./.:.:.:.:.:.:.:.:.:.	./.:.:.:.:.:.:.:.:.:.
chr10	35222196	35222205	GAACGCCATCC	G	frameshift deletion		./.:.:.:.:.:.:.:.:.:.	./.:.:.:.:.:.:.:.:.:.	./.:.:.:.:.:.:.:.:.:.	./.:.:.:.:.:.:.:.:.:.	./.:.:.:.:.:.:.:.:.:.	0|1:51,3:0.073:54:23,1:25,2:0|1:35222189_G_GGGATGGCGTT:35222189:28,23,1,2	./.:.:.:.:.:.:.:.:.:.	./.:.:.:.:.:.:.:.:.:.
chr10	36942097	36942097	G	A	synonymous SNV	ST6GAL2	./.:.:.:.:.:.:.	./.:.:.:.:.:.:.	./.:.:.:.:.:.:.	./.:.:.:.:.:.:.	0/1:3,8:0.668:11:3,7:0,1:1,2,6,2	./.:.:.:.:.:.:.	./.:.:.:.:.:.:.	./.:.:.:.:.:.:.
chr10	38120249	38120249	G	C	synonymous SNV	TGFBRAP1	./.:.:.:.:.:.:.:.:.:.	./.:.:.:.:.:.:.:.:.:.	./.:.:.:.:.:.:.:.:.:.	./.:.:.:.:.:.:.:.:.:.	0|1:170,4:0.035:174:96,3:73,1:0|1:38120249_G_C:38120249:67,103,2,2	./.:.:.:.:.:.:.:.:.:.	./.:.:.:.:.:.:.:.:.:.	./.:.:.:.:.:.:.:.:.:.
chr10	38120250	38120250	G	C	nonsynonymous SNV	TGFBRAP1	./.:.:.:.:.:.:.:.:.:.	./.:.:.:.:.:.:.:.:.:.	./.:.:.:.:.:.:.:.:.:.	./.:.:.:.:.:.:.:.:.:.	0|1:170,4:0.035:174:94,2:73,1:0|1:38120249_G_C:38120249:67,103,2,2	./.:.:.:.:.:.:.:.:.:.	./.:.:.:.:.:.:.:.:.:.	./.:.:.:.:.:.:.:.:.:.
chr10	40659111	40659111	T	TGA	frameshift insertion	IL1RL1	./.:.:.:.:.:.:.:.:.:.	./.:.:.:.:.:.:.:.:.:.	0|1:114,4:0.052:118:48,2:66,2:0|1:40659111_T_TGA:40659111:70,44,1,3	./.:.:.:.:.:.:.:.:.:.	./.:.:.:.:.:.:.:.:.:.	./.:.:.:.:.:.:.:.:.:.	./.:.:.:.:.:.:.:.:.:.	./.:.:.:.:.:.:.:.:.:.
chr10	40659117	40659118	CCT	C	frameshift deletion	IL1RL1	./.:.:.:.:.:.:.:.:.:.	./.:.:.:.:.:.:.:.:.:.	0|1:119,4:0.05:123:47,2:68,2:0|1:40659111_T_TGA:40659111:73,46,1,3	./.:.:.:.:.:.:.:.:.:.	./.:.:.:.:.:.:.:.:.:.	./.:.:.:.:.:.:.:.:.:.	./.:.:.:.:.:.:.:.:.:.	./.:.:.:.:.:.:.:.:.:.
chr10	40668425	40668425	T	A	nonsynonymous SNV	IL1RL1	./.:.:.:.:.:.:.:.:.:.	./.:.:.:.:.:.:.:.:.:.	./.:.:.:.:.:.:.:.:.:.	./.:.:.:.:.:.:.:.:.:.	./.:.:.:.:.:.:.:.:.:.	./.:.:.:.:.:.:.:.:.:.	0|1:23,2:0.1:25:8,0:14,2:0|1:40668425_T_A:40668425:11,12,1,1	./.:.:.:.:.:.:.:.:.:.
chr10	41318640	41318640	C	CCT	frameshift insertion		./.:.:.:.:.:.:.:.:.:.	./.:.:.:.:.:.:.:.:.:.	./.:.:.:.:.:.:.:.:.:.	0|1:85,5:0.08:90:49,3:34,2:0|1:41318640_C_CCT:41318640:57,28,5,0	./.:.:.:.:.:.:.:.:.:.	./.:.:.:.:.:.:.:.:.:.	./.:.:.:.:.:.:.:.:.:.	./.:.:.:.:.:.:.:.:.:.
chr10	41318644	41318645	TGA	T	frameshift deletion		./.:.:.:.:.:.:.:.:.:.	./.:.:.:.:.:.:.:.:.:.	./.:.:.:.:.:.:.:.:.:.	0|1:97,5:0.076:102:52,3:35,2:0|1:41318640_C_CCT:41318640:61,36,5,0	./.:.:.:.:.:.:.:.:.:.	./.:.:.:.:.:.:.:.:.:.	./.:.:.:.:.:.:.:.:.:.	./.:.:.:.:.:.:.:.:.:.
chr10	41318648	41318648	T	C	nonsynonymous SNV		./.:.:.:.:.:.:.:.:.:.	./.:.:.:.:.:.:.:.:.:.	0|1:67,5:0.082:72:32,2:35,3:0|1:41318648_T_C:41318648:51,16,3,2	./.:.:.:.:.:.:.:.:.:.	./.:.:.:.:.:.:.:.:.:.	./.:.:.:.:.:.:.:.:.:.	./.:.:.:.:.:.:.:.:.:.	./.:.:.:.:.:.:.:.:.:.
chr10	41318657	41318657	C	T	nonsynonymous SNV		./.:.:.:.:.:.:.:.:.:.	./.:.:.:.:.:.:.:.:.:.	0|1:70,5:0.078:75:34,1:36,3:0|1:41318648_T_C:41318648:53,17,3,2	./.:.:.:.:.:.:.:.:.:.	./.:.:.:.:.:.:.:.:.:.	./.:.:.:.:.:.:.:.:.:.	./.:.:.:.:.:.:.:.:.:.	./.:.:.:.:.:.:.:.:.:.
chr10	41470303	41470303	C	T	nonsynonymous SNV	UBE2N	./.:.:.:.:.:.:.	./.:.:.:.:.:.:.	./.:.:.:.:.:.:.	./.:.:.:.:.:.:.	./.:.:.:.:.:.:.	0/1:83,188:0.678:271:43,104:40,84:32,51,94,94	0/1:126,214:0.626:340:62,99:64,114:55,71,103,111	./.:.:.:.:.:.:.
chr10	41470490	41470490	T	C	synonymous SNV	UBE2N	./.:.:.:.:.:.:.	./.:.:.:.:.:.:.	./.:.:.:.:.:.:.	0/1:479,7:0.022:486:223,3:253,4:246,233,6,1	./.:.:.:.:.:.:.	./.:.:.:.:.:.:.	./.:.:.:.:.:.:.	./.:.:.:.:.:.:.
chr10	41470620	41470620	G	A	nonsynonymous SNV	UBE2N	./.:.:.:.:.:.:.	./.:.:.:.:.:.:.	./.:.:.:.:.:.:.	0/1:488,68:0.121:556:227,25:261,42:215,273,41,27	./.:.:.:.:.:.:.	0/1:345,39:0.101:384:176,18:169,21:161,184,17,22	0/1:315,35:0.104:350:145,25:169,10:148,167,16,19	./.:.:.:.:.:.:.
chr10	42378729	42378729	C	T	synonymous SNV	LONRF2	./.:.:.:.:.:.:.	./.:.:.:.:.:.:.	./.:.:.:.:.:.:.	./.:.:.:.:.:.:.	./.:.:.:.:.:.:.	0/1:0,2:0.667:2:0,0:0,2:0,0,1,1	./.:.:.:.:.:.:.	./.:.:.:.:.:.:.
chr10	42677576	42677576	T	G	synonymous SNV	AFF3	./.:.:.:.:.:.:.:.:.:.	./.:.:.:.:.:.:.:.:.:.	./.:.:.:.:.:.:.:.:.:.	./.:.:.:.:.:.:.:.:.:.	./.:.:.:.:.:.:.:.:.:.	0|1:59,4:0.109:63:27,2:32,2:0|1:42677576_T_G:42677576:28,31,1,3	./.:.:.:.:.:.:.:.:.:.	./.:.:.:.:.:.:.:.:.:.
chr10	42677577	42677577	C	A	nonsynonymous SNV	AFF3	./.:.:.:.:.:.:.:.:.:.	./.:.:.:.:.:.:.:.:.:.	./.:.:.:.:.:.:.:.:.:.	./.:.:.:.:.:.:.:.:.:.	./.:.:.:.:.:.:.:.:.:.	0|1:59,4:0.109:63:27,2:31,2:0|1:42677576_T_G:42677576:28,31,1,3	./.:.:.:.:.:.:.:.:.:.	./.:.:.:.:.:.:.:.:.:.
chr10	43074807	43074812	TCCTCGG	T	nonframeshift deletion	AFF3	./.:.:.:.:.:.:.	./.:.:.:.:.:.:.	./.:.:.:.:.:.:.	0/1:20,2:0.111:22:9,0:11,2:9,11,1,1	./.:.:.:.:.:.:.	./.:.:.:.:.:.:.	./.:.:.:.:.:.:.	./.:.:.:.:.:.:.
chr10	43153670	43153670	G	A	nonsynonymous SNV	AFF3	./.:.:.:.:.:.:.	./.:.:.:.:.:.:.	./.:.:.:.:.:.:.	./.:.:.:.:.:.:.	./.:.:.:.:.:.:.	./.:.:.:.:.:.:.	0/1:0,2:0.667:2:0,0:0,2:0,0,1,1	./.:.:.:.:.:.:.
chr10	43312262	43312262	T	C	nonsynonymous SNV	EIF5B	./.:.:.:.:.:.:.	./.:.:.:.:.:.:.	./.:.:.:.:.:.:.	./.:.:.:.:.:.:.	./.:.:.:.:.:.:.	0/1:107,29:0.23:136:45,8:60,21:59,48,14,15	0/1:83,36:0.321:119:48,22:35,14:44,39,17,19	./.:.:.:.:.:.:.
chr10	44031198	44031198	C	T	synonymous SNV	MGAT4A	./.:.:.:.:.:.:.	./.:.:.:.:.:.:.	./.:.:.:.:.:.:.	./.:.:.:.:.:.:.	./.:.:.:.:.:.:.	0/1:0,8:0.875:8:0,6:0,2:0,0,6,2	0/1:0,15:0.9:15:0,8:0,6:0,0,7,8	./.:.:.:.:.:.:.
chr10	44234089	44234089	C	A	nonsynonymous SNV	CNGA3	./.:.:.:.:.:.:.:.:.:.	./.:.:.:.:.:.:.:.:.:.	./.:.:.:.:.:.:.:.:.:.	./.:.:.:.:.:.:.:.:.:.	./.:.:.:.:.:.:.:.:.:.	0|1:55,6:0.1:61:32,2:22,3:0|1:44234089_C_A:44234089:29,26,3,3	./.:.:.:.:.:.:.:.:.:.	./.:.:.:.:.:.:.:.:.:.
chr10	44234092	44234092	T	G	nonsynonymous SNV	CNGA3	./.:.:.:.:.:.:.:.:.:.	./.:.:.:.:.:.:.:.:.:.	./.:.:.:.:.:.:.:.:.:.	./.:.:.:.:.:.:.:.:.:.	./.:.:.:.:.:.:.:.:.:.	0|1:55,6:0.1:61:33,2:22,4:0|1:44234089_C_A:44234089:29,26,3,3	./.:.:.:.:.:.:.:.:.:.	./.:.:.:.:.:.:.:.:.:.
chr10	44776020	44776020	T	C	nonsynonymous SNV	TMEM131	./.:.:.:.:.:.:.	./.:.:.:.:.:.:.	./.:.:.:.:.:.:.	./.:.:.:.:.:.:.	./.:.:.:.:.:.:.	0/1:22,4:0.187:26:8,4:14,0:11,11,2,2	./.:.:.:.:.:.:.	./.:.:.:.:.:.:.
chr10	44793217	44793217	C	A	nonsynonymous SNV	TMEM131	./.:.:.:.:.:.:.:.:.:.	./.:.:.:.:.:.:.:.:.:.	./.:.:.:.:.:.:.:.:.:.	0|1:39,4:0.131:43:23,1:15,3:0|1:44793217_C_A:44793217:10,29,1,3	./.:.:.:.:.:.:.:.:.:.	./.:.:.:.:.:.:.:.:.:.	./.:.:.:.:.:.:.:.:.:.	./.:.:.:.:.:.:.:.:.:.
chr10	44793218	44793218	T	G	synonymous SNV	TMEM131	./.:.:.:.:.:.:.:.:.:.	./.:.:.:.:.:.:.:.:.:.	./.:.:.:.:.:.:.:.:.:.	0|1:39,4:0.131:43:24,1:14,3:0|1:44793217_C_A:44793217:10,29,1,3	./.:.:.:.:.:.:.:.:.:.	./.:.:.:.:.:.:.:.:.:.	./.:.:.:.:.:.:.:.:.:.	./.:.:.:.:.:.:.:.:.:.
chr10	45100039	45100042	GGAGC	G	frameshift deletion	FAM178B	0|1:28,3:0.088:31:16,0:12,2:0|1:45100038_GGAGC_G:45100038:10,18,1,2	./.:.:.:.:.:.:.:.:.:.	./.:.:.:.:.:.:.:.:.:.	./.:.:.:.:.:.:.:.:.:.	./.:.:.:.:.:.:.:.:.:.	./.:.:.:.:.:.:.:.:.:.	./.:.:.:.:.:.:.:.:.:.	./.:.:.:.:.:.:.:.:.:.
chr10	45114459	45114459	C	T	synonymous SNV	SEMA4C	./.:.:.:.:.:.:.	./.:.:.:.:.:.:.	./.:.:.:.:.:.:.	./.:.:.:.:.:.:.	./.:.:.:.:.:.:.	0/1:1,59:0.954:60:1,22:0,37:1,0,32,27	0/1:0,42:0.963:42:0,21:0,21:0,0,21,21	./.:.:.:.:.:.:.
chr10	45114474	45114478	CTGGGT	C	nonframeshift deletion	SEMA4C	./.:.:.:.:.:.:.	./.:.:.:.:.:.:.	0/1:80,6:0.097:86:43,1:36,5:44,36,4,2	./.:.:.:.:.:.:.	./.:.:.:.:.:.:.	./.:.:.:.:.:.:.	./.:.:.:.:.:.:.	./.:.:.:.:.:.:.
chr10	45160013	45160013	C	T	nonsynonymous SNV	CNNM4	./.:.:.:.:.:.:.	./.:.:.:.:.:.:.	./.:.:.:.:.:.:.	./.:.:.:.:.:.:.	./.:.:.:.:.:.:.	0/1:69,58:0.45:127:40,23:29,35:31,38,25,33	0/1:47,35:0.449:82:34,16:13,18:23,24,17,18	./.:.:.:.:.:.:.
chr10	45196152	45196152	C	T	nonsynonymous SNV	CNNM4	./.:.:.:.:.:.:.:.:.:.	./.:.:.:.:.:.:.:.:.:.	0|1:97,4:0.067:101:50,2:46,2:0|1:45196152_C_T:45196152:50,47,0,4	./.:.:.:.:.:.:.:.:.:.	./.:.:.:.:.:.:.:.:.:.	./.:.:.:.:.:.:.:.:.:.	./.:.:.:.:.:.:.:.:.:.	./.:.:.:.:.:.:.:.:.:.
chr10	45196153	45196153	A	G	synonymous SNV	CNNM4	./.:.:.:.:.:.:.:.:.:.	./.:.:.:.:.:.:.:.:.:.	0|1:97,4:0.067:101:48,2:47,2:0|1:45196152_C_T:45196152:50,47,0,4	./.:.:.:.:.:.:.:.:.:.	./.:.:.:.:.:.:.:.:.:.	./.:.:.:.:.:.:.:.:.:.	./.:.:.:.:.:.:.:.:.:.	./.:.:.:.:.:.:.:.:.:.
chr10	45264465	45264469	CTTTTG	C	frameshift deletion	FER1L5	./.:.:.:.:.:.:.	0/1:48,3:0.088:51:27,1:20,2:24,24,1,2	./.:.:.:.:.:.:.	./.:.:.:.:.:.:.	./.:.:.:.:.:.:.	./.:.:.:.:.:.:.	./.:.:.:.:.:.:.	./.:.:.:.:.:.:.
chr10	45364949	45364949	A	C	nonsynonymous SNV	OXER1	./.:.:.:.:.:.:.:.:.:.	./.:.:.:.:.:.:.:.:.:.	0|1:44,2:0.083:46:17,1:27,1:0|1:45364944_G_GTGT:45364944:23,21,0,2	./.:.:.:.:.:.:.:.:.:.	./.:.:.:.:.:.:.:.:.:.	./.:.:.:.:.:.:.:.:.:.	./.:.:.:.:.:.:.:.:.:.	./.:.:.:.:.:.:.:.:.:.
chr10	45749373	45749373	C	CGAGGA	frameshift insertion	ZFP36L2	./.:.:.:.:.:.:.:.:.:.	./.:.:.:.:.:.:.:.:.:.	./.:.:.:.:.:.:.:.:.:.	./.:.:.:.:.:.:.:.:.:.	./.:.:.:.:.:.:.:.:.:.	./.:.:.:.:.:.:.:.:.:.	0|1:15,2:0.155:17:4,0:11,2:0|1:45749373_C_CGAGGA:45749373:10,5,1,1	./.:.:.:.:.:.:.:.:.:.
chr10	46057000	46057000	C	A	nonsynonymous SNV	THADA	./.:.:.:.:.:.:.	./.:.:.:.:.:.:.	0/1:6,26:0.77:32:4,15:2,11:2,4,10,16	./.:.:.:.:.:.:.	./.:.:.:.:.:.:.	./.:.:.:.:.:.:.	./.:.:.:.:.:.:.	./.:.:.:.:.:.:.
chr10	46064021	46064021	G	C	nonsynonymous SNV	THADA	./.:.:.:.:.:.:.	./.:.:.:.:.:.:.	./.:.:.:.:.:.:.	0/1:111,3:0.054:114:49,0:62,3:56,55,2,1	./.:.:.:.:.:.:.	./.:.:.:.:.:.:.	./.:.:.:.:.:.:.	./.:.:.:.:.:.:.
chr10	46300165	46300165	A	AGCCATGAGGCCCAGCAG	frameshift insertion	ABCG8	./.:.:.:.:.:.:.:.:.:.	./.:.:.:.:.:.:.:.:.:.	./.:.:.:.:.:.:.:.:.:.	0|1:58,3:0.062:61:33,1:25,2:0|1:46300165_A_AGCCATGAGGCCCAGCAG:46300165:25,33,1,2	./.:.:.:.:.:.:.:.:.:.	./.:.:.:.:.:.:.:.:.:.	./.:.:.:.:.:.:.:.:.:.	./.:.:.:.:.:.:.:.:.:.
chr10	46300168	46300168	G	T	nonsynonymous SNV	ABCG8	./.:.:.:.:.:.:.:.:.:.	./.:.:.:.:.:.:.:.:.:.	./.:.:.:.:.:.:.:.:.:.	0|1:58,1:0.043:59:33,0:25,1:0|1:46300165_A_AGCCATGAGGCCCAGCAG:46300165:25,33,0,1	./.:.:.:.:.:.:.:.:.:.	./.:.:.:.:.:.:.:.:.:.	./.:.:.:.:.:.:.:.:.:.	./.:.:.:.:.:.:.:.:.:.
chr10	46300169	46300169	C	CTGAGGCCTCAGCCA	frameshift insertion	ABCG8	./.:.:.:.:.:.:.	./.:.:.:.:.:.:.	./.:.:.:.:.:.:.	./.:.:.:.:.:.:.	./.:.:.:.:.:.:.	0/1:52,5:0.115:57:19,0:33,1:25,27,4,1	./.:.:.:.:.:.:.	./.:.:.:.:.:.:.
chr10	46413194	46413194	A	G	nonsynonymous SNV	LRPPRC	./.:.:.:.:.:.:.	./.:.:.:.:.:.:.	./.:.:.:.:.:.:.	./.:.:.:.:.:.:.	./.:.:.:.:.:.:.	./.:.:.:.:.:.:.	./.:.:.:.:.:.:.	0/1:30,3:0.154:33:16,3:14,0:18,12,3,0
chr10	46748105	46748109	CCTTCT	C	frameshift deletion	PREPL	./.:.:.:.:.:.:.	0/1:31,4:0.129:35:19,4:12,0:14,17,3,1	./.:.:.:.:.:.:.	./.:.:.:.:.:.:.	./.:.:.:.:.:.:.	./.:.:.:.:.:.:.	./.:.:.:.:.:.:.	./.:.:.:.:.:.:.
chr10	50363693	50363693	C	T	synonymous SNV	PPP1R21	./.:.:.:.:.:.:.	./.:.:.:.:.:.:.	0/1:12,21:0.654:33:4,8:8,13:7,5,12,9	./.:.:.:.:.:.:.	./.:.:.:.:.:.:.	./.:.:.:.:.:.:.	./.:.:.:.:.:.:.	./.:.:.:.:.:.:.
chr10	50938422	50938422	C	T	nonsynonymous SNV	FSHR	./.:.:.:.:.:.:.:.:.:.	./.:.:.:.:.:.:.:.:.:.	./.:.:.:.:.:.:.:.:.:.	0|1:35,2:0.094:37:16,0:19,2:0|1:50938422_C_T:50938422:17,18,1,1	./.:.:.:.:.:.:.:.:.:.	./.:.:.:.:.:.:.:.:.:.	./.:.:.:.:.:.:.:.:.:.	./.:.:.:.:.:.:.:.:.:.
chr10	50938425	50938425	A	G	synonymous SNV	FSHR	./.:.:.:.:.:.:.:.:.:.	./.:.:.:.:.:.:.:.:.:.	./.:.:.:.:.:.:.:.:.:.	0|1:36,3:0.091:39:17,0:19,2:0|1:50938422_C_T:50938422:17,19,2,1	./.:.:.:.:.:.:.:.:.:.	./.:.:.:.:.:.:.:.:.:.	./.:.:.:.:.:.:.:.:.:.	./.:.:.:.:.:.:.:.:.:.
chr10	52665988	52665989	GCC	G	frameshift deletion	NRXN1	./.:.:.:.:.:.:.:.:.:.	./.:.:.:.:.:.:.:.:.:.	./.:.:.:.:.:.:.:.:.:.	./.:.:.:.:.:.:.:.:.:.	./.:.:.:.:.:.:.:.:.:.	0|1:47,3:0.109:50:28,1:19,2:0|1:52665987_GCC_G:52665987:23,24,0,3	./.:.:.:.:.:.:.:.:.:.	./.:.:.:.:.:.:.:.:.:.
chr10	52665990	52665990	T	TGCGAGGCGGGCGA	frameshift insertion	NRXN1	./.:.:.:.:.:.:.:.:.:.	./.:.:.:.:.:.:.:.:.:.	./.:.:.:.:.:.:.:.:.:.	./.:.:.:.:.:.:.:.:.:.	./.:.:.:.:.:.:.:.:.:.	0|1:47,3:0.111:50:28,1:18,2:0|1:52665987_GCC_G:52665987:23,24,0,3	./.:.:.:.:.:.:.:.:.:.	./.:.:.:.:.:.:.:.:.:.
chr10	52666200	52666200	G	A	nonsynonymous SNV	NRXN1	./.:.:.:.:.:.:.	./.:.:.:.:.:.:.	./.:.:.:.:.:.:.	./.:.:.:.:.:.:.	./.:.:.:.:.:.:.	./.:.:.:.:.:.:.	./.:.:.:.:.:.:.	0/1:28,3:0.142:31:16,0:12,3:16,12,2,1
chr10	54897847	54897851	TCCCAA	T	frameshift deletion	PSME4	./.:.:.:.:.:.:.:.:.:.	./.:.:.:.:.:.:.:.:.:.	./.:.:.:.:.:.:.:.:.:.	./.:.:.:.:.:.:.:.:.:.	./.:.:.:.:.:.:.:.:.:.	./.:.:.:.:.:.:.:.:.:.	0|1:37,5:0.148:42:12,3:25,2:0|1:54897846_TCCCAA_T:54897846:16,21,2,3	./.:.:.:.:.:.:.:.:.:.
chr10	54897859	54897859	C	T	nonsynonymous SNV	PSME4	./.:.:.:.:.:.:.:.:.:.	./.:.:.:.:.:.:.:.:.:.	./.:.:.:.:.:.:.:.:.:.	./.:.:.:.:.:.:.:.:.:.	./.:.:.:.:.:.:.:.:.:.	./.:.:.:.:.:.:.:.:.:.	0|1:35,5:0.148:40:10,3:24,2:0|1:54897846_TCCCAA_T:54897846:14,21,2,3	./.:.:.:.:.:.:.:.:.:.
chr10	55529214	55529214	T	C	nonsynonymous SNV	SPTBN1	./.:.:.:.:.:.:.:.:.:.	0|1:28,3:0.119:31:16,0:12,3:0|1:55529214_T_C:55529214:13,15,1,2	./.:.:.:.:.:.:.:.:.:.	./.:.:.:.:.:.:.:.:.:.	./.:.:.:.:.:.:.:.:.:.	./.:.:.:.:.:.:.:.:.:.	./.:.:.:.:.:.:.:.:.:.	./.:.:.:.:.:.:.:.:.:.
chr10	55529215	55529215	G	A	synonymous SNV	SPTBN1	./.:.:.:.:.:.:.:.:.:.	0|1:28,3:0.119:31:16,0:12,3:0|1:55529214_T_C:55529214:13,15,1,2	./.:.:.:.:.:.:.:.:.:.	./.:.:.:.:.:.:.:.:.:.	./.:.:.:.:.:.:.:.:.:.	./.:.:.:.:.:.:.:.:.:.	./.:.:.:.:.:.:.:.:.:.	./.:.:.:.:.:.:.:.:.:.
chr10	55529355	55529355	C	T	nonsynonymous SNV	SPTBN1	./.:.:.:.:.:.:.	./.:.:.:.:.:.:.	./.:.:.:.:.:.:.	./.:.:.:.:.:.:.	./.:.:.:.:.:.:.	./.:.:.:.:.:.:.	./.:.:.:.:.:.:.	0/1:26,3:0.136:29:21,0:5,3:14,12,2,1
chr10	55612633	55612633	CA	C	frameshift deletion	EML6	./.:.:.:.:.:.:.	./.:.:.:.:.:.:.	./.:.:.:.:.:.:.	./.:.:.:.:.:.:.	0/1:42,3:0.078:45:19,2:23,1:11,31,1,2	./.:.:.:.:.:.:.	./.:.:.:.:.:.:.	./.:.:.:.:.:.:.
chr10	55875634	55875634	G	GCCGCTCTTTGC	frameshift insertion	EML6	./.:.:.:.:.:.:.	./.:.:.:.:.:.:.	0/1:70,3:0.051:73:33,2:36,1:26,44,1,2	./.:.:.:.:.:.:.	./.:.:.:.:.:.:.	./.:.:.:.:.:.:.	./.:.:.:.:.:.:.	./.:.:.:.:.:.:.
chr10	56224154	56224154	A	G	nonsynonymous SNV	CCDC88A	./.:.:.:.:.:.:.	./.:.:.:.:.:.:.	0/1:39,2:0.083:41:22,0:17,2:18,21,0,2	./.:.:.:.:.:.:.	./.:.:.:.:.:.:.	./.:.:.:.:.:.:.	./.:.:.:.:.:.:.	./.:.:.:.:.:.:.
chr10	56467576	56467576	A	T	stopgain	PPP4R3B	0|1:92,4:0.045:96:44,2:46,2:0|1:56467576_A_T:56467576:50,42,2,2	./.:.:.:.:.:.:.:.:.:.	./.:.:.:.:.:.:.:.:.:.	0|1:80,2:0.036:82:41,0:37,2:0|1:56467576_A_T:56467576:45,35,1,1	./.:.:.:.:.:.:.:.:.:.	0|1:64,2:0.073:66:31,0:30,2:0|1:56467576_A_T:56467576:34,30,1,1	0|1:46,3:0.103:49:19,3:23,0:0|1:56467576_A_T:56467576:23,23,1,2	./.:.:.:.:.:.:.:.:.:.
chr10	56467579	56467579	A	T	synonymous SNV	PPP4R3B	0|1:94,4:0.045:98:48,2:46,2:0|1:56467576_A_T:56467576:51,43,2,2	./.:.:.:.:.:.:.:.:.:.	./.:.:.:.:.:.:.:.:.:.	0|1:77,2:0.036:79:39,0:34,2:0|1:56467576_A_T:56467576:44,33,1,1	./.:.:.:.:.:.:.:.:.:.	0|1:65,2:0.071:67:33,0:32,2:0|1:56467576_A_T:56467576:35,30,1,1	0|1:48,3:0.096:51:22,3:25,0:0|1:56467576_A_T:56467576:23,25,1,2	./.:.:.:.:.:.:.:.:.:.
chr10	56479022	56479022	T	C	nonsynonymous SNV	PNPT1	0/1:30,3:0.159:33:7,0:22,3:12,18,3,0	./.:.:.:.:.:.:.	./.:.:.:.:.:.:.	./.:.:.:.:.:.:.	./.:.:.:.:.:.:.	./.:.:.:.:.:.:.	./.:.:.:.:.:.:.	./.:.:.:.:.:.:.
chr10	60598132	60598132	G	A	nonsynonymous SNV	BCL11A	./.:.:.:.:.:.:.	./.:.:.:.:.:.:.	0/1:56,3:0.062:59:30,2:26,1:19,37,2,1	./.:.:.:.:.:.:.	./.:.:.:.:.:.:.	./.:.:.:.:.:.:.	./.:.:.:.:.:.:.	./.:.:.:.:.:.:.
chr10	61290191	61290191	A	T	nonsynonymous SNV	USP34	./.:.:.:.:.:.:.:.:.:.	./.:.:.:.:.:.:.:.:.:.	./.:.:.:.:.:.:.:.:.:.	./.:.:.:.:.:.:.:.:.:.	./.:.:.:.:.:.:.:.:.:.	0|1:48,4:0.085:52:22,2:26,2:0|1:61290191_A_T:61290191:22,26,2,2	./.:.:.:.:.:.:.:.:.:.	./.:.:.:.:.:.:.:.:.:.
chr10	61290194	61290194	T	TACATCAGGTCTACAAC	frameshift insertion	USP34	./.:.:.:.:.:.:.:.:.:.	./.:.:.:.:.:.:.:.:.:.	./.:.:.:.:.:.:.:.:.:.	./.:.:.:.:.:.:.:.:.:.	./.:.:.:.:.:.:.:.:.:.	0|1:48,4:0.086:52:22,2:26,2:0|1:61290191_A_T:61290191:22,26,2,2	./.:.:.:.:.:.:.:.:.:.	./.:.:.:.:.:.:.:.:.:.
chr10	61328632	61328632	C	T	nonsynonymous SNV	USP34	./.:.:.:.:.:.:.	./.:.:.:.:.:.:.	./.:.:.:.:.:.:.	./.:.:.:.:.:.:.	./.:.:.:.:.:.:.	./.:.:.:.:.:.:.	0/1:33,3:0.12:36:12,1:21,2:14,19,2,1	./.:.:.:.:.:.:.
chr10	61873872	61873872	T	C	synonymous SNV	CCT4	./.:.:.:.:.:.:.:.:.:.	./.:.:.:.:.:.:.:.:.:.	./.:.:.:.:.:.:.:.:.:.	./.:.:.:.:.:.:.:.:.:.	./.:.:.:.:.:.:.:.:.:.	./.:.:.:.:.:.:.:.:.:.	0|1:19,2:0.118:21:6,2:13,0:0|1:61873859_G_GCCCGCCGCA:61873859:10,9,1,1	./.:.:.:.:.:.:.:.:.:.
chr10	62628847	62628847	G	C	nonsynonymous SNV	EHBP1	./.:.:.:.:.:.:.:.:.:.	0|1:25,2:0.136:27:17,2:8,0:0|1:62628847_G_C:62628847:14,11,0,2	./.:.:.:.:.:.:.:.:.:.	./.:.:.:.:.:.:.:.:.:.	./.:.:.:.:.:.:.:.:.:.	./.:.:.:.:.:.:.:.:.:.	./.:.:.:.:.:.:.:.:.:.	./.:.:.:.:.:.:.:.:.:.
chr10	62628848	62628848	G	C	synonymous SNV	EHBP1	./.:.:.:.:.:.:.:.:.:.	0|1:25,2:0.136:27:17,2:8,0:0|1:62628847_G_C:62628847:14,11,0,2	./.:.:.:.:.:.:.:.:.:.	./.:.:.:.:.:.:.:.:.:.	./.:.:.:.:.:.:.:.:.:.	./.:.:.:.:.:.:.:.:.:.	./.:.:.:.:.:.:.:.:.:.	./.:.:.:.:.:.:.:.:.:.
chr10	63275626	63275667	AGCGGCGGCGGCGGGGCCTGGAGCCGGATCTAAGATGGCGGCG	A	frameshift deletion		./.:.:.:.:.:.:.	./.:.:.:.:.:.:.	./.:.:.:.:.:.:.	./.:.:.:.:.:.:.	./.:.:.:.:.:.:.	0/1:11,2:0.2:13:7,2:1,0:6,5,1,1	./.:.:.:.:.:.:.	./.:.:.:.:.:.:.
chr10	63334338	63334338	C	T	nonsynonymous SNV	MDH1	./.:.:.:.:.:.:.	./.:.:.:.:.:.:.	./.:.:.:.:.:.:.	./.:.:.:.:.:.:.	./.:.:.:.:.:.:.	0/1:91,3:0.045:94:39,2:52,1:53,38,1,2	./.:.:.:.:.:.:.	./.:.:.:.:.:.:.
chr10	64550788	64550788	G	C	nonsynonymous SNV	CEP68	./.:.:.:.:.:.:.:.:.:.	./.:.:.:.:.:.:.:.:.:.	./.:.:.:.:.:.:.:.:.:.	./.:.:.:.:.:.:.:.:.:.	0|1:100,3:0.047:103:52,2:48,1:0|1:64550788_G_C:64550788:49,51,1,2	./.:.:.:.:.:.:.:.:.:.	./.:.:.:.:.:.:.:.:.:.	./.:.:.:.:.:.:.:.:.:.
chr10	64550795	64550795	G	C	nonsynonymous SNV	CEP68	./.:.:.:.:.:.:.:.:.:.	./.:.:.:.:.:.:.:.:.:.	./.:.:.:.:.:.:.:.:.:.	./.:.:.:.:.:.:.:.:.:.	0|1:99,3:0.047:102:52,2:45,1:0|1:64550788_G_C:64550788:48,51,1,2	./.:.:.:.:.:.:.:.:.:.	./.:.:.:.:.:.:.:.:.:.	./.:.:.:.:.:.:.:.:.:.
chr10	64551228	64551228	G	C	synonymous SNV	CEP68	./.:.:.:.:.:.:.:.:.:.	./.:.:.:.:.:.:.:.:.:.	0|1:51,2:0.065:53:26,0:25,2:0|1:64551228_G_C:64551228:20,31,0,2	./.:.:.:.:.:.:.:.:.:.	./.:.:.:.:.:.:.:.:.:.	./.:.:.:.:.:.:.:.:.:.	./.:.:.:.:.:.:.:.:.:.	./.:.:.:.:.:.:.:.:.:.
chr10	64551608	64551608	G	C	nonsynonymous SNV	CEP68	./.:.:.:.:.:.:.:.:.:.	./.:.:.:.:.:.:.:.:.:.	./.:.:.:.:.:.:.:.:.:.	./.:.:.:.:.:.:.:.:.:.	./.:.:.:.:.:.:.:.:.:.	./.:.:.:.:.:.:.:.:.:.	0|1:18,3:0.182:21:9,1:9,2:0|1:64551608_G_C:64551608:9,9,1,2	./.:.:.:.:.:.:.:.:.:.
chr10	64551617	64551617	G	C	nonsynonymous SNV	CEP68	./.:.:.:.:.:.:.:.:.:.	./.:.:.:.:.:.:.:.:.:.	./.:.:.:.:.:.:.:.:.:.	./.:.:.:.:.:.:.:.:.:.	./.:.:.:.:.:.:.:.:.:.	./.:.:.:.:.:.:.:.:.:.	0|1:18,3:0.182:21:9,1:9,1:0|1:64551608_G_C:64551608:9,9,1,2	./.:.:.:.:.:.:.:.:.:.
chr10	64926324	64926324	C	T	nonsynonymous SNV		./.:.:.:.:.:.:.	./.:.:.:.:.:.:.	./.:.:.:.:.:.:.	./.:.:.:.:.:.:.	0/1:35,57:0.626:92:16,25:19,31:21,14,34,23	./.:.:.:.:.:.:.	./.:.:.:.:.:.:.	./.:.:.:.:.:.:.
chr10	65794989	65794989	C	CTCCGGAACGAGT	nonframeshift insertion	MEIS1	./.:.:.:.:.:.:.	./.:.:.:.:.:.:.	./.:.:.:.:.:.:.	./.:.:.:.:.:.:.	./.:.:.:.:.:.:.	0/1:77,4:0.072:81:38,3:39,1:32,45,1,3	./.:.:.:.:.:.:.	./.:.:.:.:.:.:.
chr10	66125977	66125977	A	AACTTGTGGATGATTATC	stopgain		./.:.:.:.:.:.:.	./.:.:.:.:.:.:.	0/1:88,4:0.068:92:46,3:41,1:40,48,0,4	./.:.:.:.:.:.:.	./.:.:.:.:.:.:.	./.:.:.:.:.:.:.	./.:.:.:.:.:.:.	./.:.:.:.:.:.:.
chr10	67404998	67404998	C	A	nonsynonymous SNV	PLEK	./.:.:.:.:.:.:.	./.:.:.:.:.:.:.	./.:.:.:.:.:.:.	./.:.:.:.:.:.:.	./.:.:.:.:.:.:.	./.:.:.:.:.:.:.	0/1:2,2:0.5:4:2,2:0,0:1,1,1,1	./.:.:.:.:.:.:.
chr10	67548494	67548494	G	A	nonsynonymous SNV	PROKR1	0/1:0,96:0.985:96:0,46:0,50:0,0,40,56	./.:.:.:.:.:.:.	./.:.:.:.:.:.:.	0/1:62,64:0.506:126:34,31:28,33:23,39,28,36	./.:.:.:.:.:.:.	./.:.:.:.:.:.:.	./.:.:.:.:.:.:.	0/1:0,74:0.981:74:0,37:0,37:0,0,30,44
chr10	67555012	67555012	C	A	nonsynonymous SNV	PROKR1	./.:.:.:.:.:.:.:.:.:.	./.:.:.:.:.:.:.:.:.:.	./.:.:.:.:.:.:.:.:.:.	./.:.:.:.:.:.:.:.:.:.	./.:.:.:.:.:.:.:.:.:.	0|1:169,3:0.036:172:83,0:82,1:0|1:67555002_GGTGGAC_G:67555002:82,87,0,3	./.:.:.:.:.:.:.:.:.:.	./.:.:.:.:.:.:.:.:.:.
chr10	67638367	67638367	G	A	nonsynonymous SNV		./.:.:.:.:.:.:.	0/1:0,1:0.667:1:0,1:0,0:0,0,1,0	./.:.:.:.:.:.:.	./.:.:.:.:.:.:.	./.:.:.:.:.:.:.	./.:.:.:.:.:.:.	./.:.:.:.:.:.:.	./.:.:.:.:.:.:.
chr10	67718554	67718554	T	C	nonsynonymous SNV	BMP10	./.:.:.:.:.:.:.	./.:.:.:.:.:.:.	./.:.:.:.:.:.:.	./.:.:.:.:.:.:.	0/1:109,34:0.238:143:58,21:51,13:59,50,16,18	./.:.:.:.:.:.:.	./.:.:.:.:.:.:.	./.:.:.:.:.:.:.
chr10	68074669	68074669	T	C	nonsynonymous SNV	GFPT1	0/1:20,3:0.157:23:13,3:7,0:10,10,2,1	./.:.:.:.:.:.:.	./.:.:.:.:.:.:.	./.:.:.:.:.:.:.	./.:.:.:.:.:.:.	./.:.:.:.:.:.:.	./.:.:.:.:.:.:.	./.:.:.:.:.:.:.
chr10	68159295	68159295	C	T	nonsynonymous SNV	AAK1	./.:.:.:.:.:.:.	./.:.:.:.:.:.:.	./.:.:.:.:.:.:.	./.:.:.:.:.:.:.	./.:.:.:.:.:.:.	0/1:43,16:0.278:59:19,9:23,7:21,22,9,7	0/1:25,7:0.286:32:3,0:22,7:14,11,2,5	./.:.:.:.:.:.:.
chr10	68449343	68449343	C	G	nonsynonymous SNV	ANXA4	0|1:75,5:0.096:80:29,3:46,2:0|1:68449343_C_G:68449343:29,46,0,5	0|1:57,3:0.078:60:23,1:33,2:0|1:68449343_C_G:68449343:22,35,0,3	./.:.:.:.:.:.:.:.:.:.	./.:.:.:.:.:.:.:.:.:.	./.:.:.:.:.:.:.:.:.:.	0|1:108,5:0.076:113:53,3:54,2:0|1:68449343_C_G:68449343:44,64,0,5	./.:.:.:.:.:.:.:.:.:.	./.:.:.:.:.:.:.:.:.:.
chr10	68449349	68449349	C	CCAGCGGA	frameshift insertion	ANXA4	0|1:71,4:0.083:75:28,2:43,2:0|1:68449343_C_G:68449343:26,45,0,4	./.:.:.:.:.:.:.:.:.:.	./.:.:.:.:.:.:.:.:.:.	./.:.:.:.:.:.:.:.:.:.	./.:.:.:.:.:.:.:.:.:.	./.:.:.:.:.:.:.:.:.:.	./.:.:.:.:.:.:.:.:.:.	./.:.:.:.:.:.:.:.:.:.
chr10	68449351	68449351	G	A	synonymous SNV	ANXA4	./.:.:.:.:.:.:.:.:.:.	0|1:52,3:0.087:55:18,1:32,2:0|1:68449343_C_G:68449343:18,34,0,3	./.:.:.:.:.:.:.:.:.:.	./.:.:.:.:.:.:.:.:.:.	./.:.:.:.:.:.:.:.:.:.	0|1:100,4:0.068:104:52,3:46,1:0|1:68449343_C_G:68449343:38,62,0,4	./.:.:.:.:.:.:.:.:.:.	./.:.:.:.:.:.:.:.:.:.
chr10	68531455	68531455	C	T	nonsynonymous SNV	SNRNP27	./.:.:.:.:.:.:.	0/1:0,6:0.875:6:0,4:0,2:0,0,4,2	./.:.:.:.:.:.:.	./.:.:.:.:.:.:.	./.:.:.:.:.:.:.	./.:.:.:.:.:.:.	./.:.:.:.:.:.:.	./.:.:.:.:.:.:.
chr10	68965981	68965981	C	CACA	nonframeshift insertion		./.:.:.:.:.:.:.:.:.:.	./.:.:.:.:.:.:.:.:.:.	./.:.:.:.:.:.:.:.:.:.	0|1:12,2:0.151:14:10,0:2,2:0|1:68965979_T_TCCTCTTCTCCCC:68965979:7,5,1,1	./.:.:.:.:.:.:.:.:.:.	./.:.:.:.:.:.:.:.:.:.	./.:.:.:.:.:.:.:.:.:.	./.:.:.:.:.:.:.:.:.:.
chr10	69058356	69058356	G	GC	frameshift insertion	ADD2	./.:.:.:.:.:.:.:.:.:.	./.:.:.:.:.:.:.:.:.:.	0|1:225,6:0.034:231:107,5:116,1:0|1:69058356_G_GC:69058356:100,125,1,5	./.:.:.:.:.:.:.:.:.:.	./.:.:.:.:.:.:.:.:.:.	./.:.:.:.:.:.:.:.:.:.	./.:.:.:.:.:.:.:.:.:.	./.:.:.:.:.:.:.:.:.:.
chr10	69058357	69058357	T	TCACCCTCCAAGTCTCCCTCCAAAAAGAA	frameshift insertion	ADD2	./.:.:.:.:.:.:.:.:.:.	./.:.:.:.:.:.:.:.:.:.	0|1:225,6:0.034:231:107,5:118,1:0|1:69058356_G_GC:69058356:100,125,1,5	./.:.:.:.:.:.:.:.:.:.	./.:.:.:.:.:.:.:.:.:.	./.:.:.:.:.:.:.:.:.:.	./.:.:.:.:.:.:.:.:.:.	./.:.:.:.:.:.:.:.:.:.
chr10	69064846	69064846	T	TG	frameshift insertion	ADD2	./.:.:.:.:.:.:.:.:.:.	./.:.:.:.:.:.:.:.:.:.	0|1:42,5:0.121:47:20,2:21,1:0|1:69064846_T_TG:69064846:21,21,3,2	./.:.:.:.:.:.:.:.:.:.	./.:.:.:.:.:.:.:.:.:.	./.:.:.:.:.:.:.:.:.:.	./.:.:.:.:.:.:.:.:.:.	./.:.:.:.:.:.:.:.:.:.
chr10	69064847	69064847	C	CCCGGAGGGGAAGCGTGCTCGCCTT	nonframeshift insertion	ADD2	./.:.:.:.:.:.:.:.:.:.	./.:.:.:.:.:.:.:.:.:.	0|1:43,5:0.117:48:21,2:22,1:0|1:69064846_T_TG:69064846:22,21,3,2	./.:.:.:.:.:.:.:.:.:.	./.:.:.:.:.:.:.:.:.:.	./.:.:.:.:.:.:.:.:.:.	./.:.:.:.:.:.:.:.:.:.	./.:.:.:.:.:.:.:.:.:.
chr10	69089746	69089746	T	C	nonsynonymous SNV	ADD2	./.:.:.:.:.:.:.	./.:.:.:.:.:.:.	./.:.:.:.:.:.:.	./.:.:.:.:.:.:.	./.:.:.:.:.:.:.	0/1:73,3:0.064:76:37,1:36,2:40,33,1,2	./.:.:.:.:.:.:.	./.:.:.:.:.:.:.
chr10	69162785	69162785	G	C	synonymous SNV	FIGLA	./.:.:.:.:.:.:.	0/1:0,2:0.667:2:0,2:0,0:0,0,1,1	./.:.:.:.:.:.:.	./.:.:.:.:.:.:.	./.:.:.:.:.:.:.	./.:.:.:.:.:.:.	./.:.:.:.:.:.:.	./.:.:.:.:.:.:.
chr10	69175359	69175359	C	T	synonymous SNV	CLEC4F	./.:.:.:.:.:.:.	./.:.:.:.:.:.:.	./.:.:.:.:.:.:.	./.:.:.:.:.:.:.	./.:.:.:.:.:.:.	0/1:152,51:0.268:203:68,28:84,23:72,80,31,20	0/1:135,45:0.255:180:72,29:63,16:63,72,21,24	./.:.:.:.:.:.:.
chr10	69285934	69285934	G	GCCGCCGCAGGCC	nonframeshift insertion	ATP6V1B1	./.:.:.:.:.:.:.:.:.:.	./.:.:.:.:.:.:.:.:.:.	./.:.:.:.:.:.:.:.:.:.	./.:.:.:.:.:.:.:.:.:.	0|1:64,33:0.373:97:34,15:30,15:0|1:69285934_G_GCCGCCGCAGGCC:69285934:36,28,15,18	./.:.:.:.:.:.:.:.:.:.	./.:.:.:.:.:.:.:.:.:.	./.:.:.:.:.:.:.:.:.:.
chr10	69285961	69285961	C	T	synonymous SNV	ATP6V1B1	./.:.:.:.:.:.:.:.:.:.	./.:.:.:.:.:.:.:.:.:.	./.:.:.:.:.:.:.:.:.:.	./.:.:.:.:.:.:.:.:.:.	0|1:62,32:0.374:94:30,18:30,14:0|1:69285934_G_GCCGCCGCAGGCC:69285934:36,26,15,17	./.:.:.:.:.:.:.:.:.:.	./.:.:.:.:.:.:.:.:.:.	./.:.:.:.:.:.:.:.:.:.
chr10	69288659	69288662	CTGGA	C	frameshift deletion	ANKRD53	./.:.:.:.:.:.:.:.:.:.	./.:.:.:.:.:.:.:.:.:.	./.:.:.:.:.:.:.:.:.:.	0|1:129,3:0.041:132:63,2:56,1:0|1:69288658_CTGGA_C:69288658:67,62,0,3	./.:.:.:.:.:.:.:.:.:.	0|1:123,3:0.043:126:60,2:60,1:0|1:69288658_CTGGA_C:69288658:64,59,2,1	./.:.:.:.:.:.:.:.:.:.	0|1:61,3:0.078:64:34,1:25,2:0|1:69288658_CTGGA_C:69288658:32,29,1,2
chr10	69288664	69288664	T	TTCCA	frameshift insertion	ANKRD53	./.:.:.:.:.:.:.:.:.:.	./.:.:.:.:.:.:.:.:.:.	0|1:79,3:0.055:82:34,1:44,1:0|1:69288658_CTGGA_C:69288658:44,35,2,1	0|1:127,3:0.041:130:65,2:58,1:0|1:69288658_CTGGA_C:69288658:66,61,0,3	./.:.:.:.:.:.:.:.:.:.	0|1:119,3:0.044:122:61,2:55,1:0|1:69288658_CTGGA_C:69288658:62,57,2,1	./.:.:.:.:.:.:.:.:.:.	0|1:60,3:0.078:63:36,1:23,2:0|1:69288658_CTGGA_C:69288658:31,29,1,2
chr10	69293429	69293429	G	A	synonymous SNV	ANKRD53	./.:.:.:.:.:.:.	./.:.:.:.:.:.:.	./.:.:.:.:.:.:.	./.:.:.:.:.:.:.	./.:.:.:.:.:.:.	./.:.:.:.:.:.:.	0/1:82,4:0.059:86:42,0:40,4:36,46,2,2	./.:.:.:.:.:.:.
chr10	69328005	69328005	T	C	synonymous SNV		./.:.:.:.:.:.:.	./.:.:.:.:.:.:.	./.:.:.:.:.:.:.	./.:.:.:.:.:.:.	./.:.:.:.:.:.:.	./.:.:.:.:.:.:.	0/1:0,1:0.667:1:0,1:0,0:0,0,0,1	./.:.:.:.:.:.:.
chr11	269718	269718	T	TGGCCCCATGCGTGGCACTGTGGCCAAACACACACCCAGGAACCAGCGGCTGCGCCTGCCAACATGCACTTCCCAGTAGTGGC	frameshift insertion	BTNL9	./.:.:.:.:.:.:.	./.:.:.:.:.:.:.	./.:.:.:.:.:.:.	./.:.:.:.:.:.:.	./.:.:.:.:.:.:.	./.:.:.:.:.:.:.	./.:.:.:.:.:.:.	0/1:33,3:0.144:36:13,1:20,1:18,15,1,2
chr11	270051	270051	T	TCTTCAAGGATGCATGTTC	nonframeshift insertion	BTNL9	./.:.:.:.:.:.:.	./.:.:.:.:.:.:.	./.:.:.:.:.:.:.	./.:.:.:.:.:.:.	./.:.:.:.:.:.:.	0/1:54,3:0.09:57:22,1:32,2:28,26,0,3	./.:.:.:.:.:.:.	./.:.:.:.:.:.:.
chr11	306709	306709	A	AG	frameshift insertion		./.:.:.:.:.:.:.:.:.:.	0|1:66,3:0.072:69:41,1:24,2:0|1:306709_A_AG:306709:32,34,2,1	./.:.:.:.:.:.:.:.:.:.	./.:.:.:.:.:.:.:.:.:.	./.:.:.:.:.:.:.:.:.:.	./.:.:.:.:.:.:.:.:.:.	./.:.:.:.:.:.:.:.:.:.	./.:.:.:.:.:.:.:.:.:.
chr11	306713	306713	AC	A	frameshift deletion		./.:.:.:.:.:.:.:.:.:.	0|1:67,3:0.072:70:42,1:24,2:0|1:306709_A_AG:306709:32,35,2,1	./.:.:.:.:.:.:.:.:.:.	./.:.:.:.:.:.:.:.:.:.	./.:.:.:.:.:.:.:.:.:.	./.:.:.:.:.:.:.:.:.:.	./.:.:.:.:.:.:.:.:.:.	./.:.:.:.:.:.:.:.:.:.
chr11	341045	341045	T	G	synonymous SNV	OR2V1	./.:.:.:.:.:.:.	./.:.:.:.:.:.:.	./.:.:.:.:.:.:.	./.:.:.:.:.:.:.	./.:.:.:.:.:.:.	0/1:48,17:0.293:65:27,5:21,12:25,23,9,8	0/1:28,21:0.433:49:18,13:10,8:15,13,10,11	./.:.:.:.:.:.:.
chr11	395633	395633	C	CT	frameshift insertion	TRIM7	./.:.:.:.:.:.:.:.:.:.	./.:.:.:.:.:.:.:.:.:.	./.:.:.:.:.:.:.:.:.:.	./.:.:.:.:.:.:.:.:.:.	./.:.:.:.:.:.:.:.:.:.	0|1:94,9:0.104:103:46,3:47,4:0|1:395633_C_CT:395633:50,44,4,5	./.:.:.:.:.:.:.:.:.:.	./.:.:.:.:.:.:.:.:.:.
chr11	395635	395635	G	GGGCAGCGGGCGCAGGAC	frameshift insertion	TRIM7	./.:.:.:.:.:.:.:.:.:.	./.:.:.:.:.:.:.:.:.:.	./.:.:.:.:.:.:.:.:.:.	./.:.:.:.:.:.:.:.:.:.	./.:.:.:.:.:.:.:.:.:.	0|1:94,8:0.091:102:46,2:47,6:0|1:395633_C_CT:395633:50,44,3,5	./.:.:.:.:.:.:.:.:.:.	./.:.:.:.:.:.:.:.:.:.
chr11	444597	444597	C	T	synonymous SNV	TRIM52	./.:.:.:.:.:.:.	0/1:115,108:0.482:223:53,45:61,62:65,50,57,51	./.:.:.:.:.:.:.	./.:.:.:.:.:.:.	./.:.:.:.:.:.:.	./.:.:.:.:.:.:.	./.:.:.:.:.:.:.	./.:.:.:.:.:.:.
chr11	510036	510036	G	A	nonsynonymous SNV		./.:.:.:.:.:.:.:.:.:.	./.:.:.:.:.:.:.:.:.:.	./.:.:.:.:.:.:.:.:.:.	./.:.:.:.:.:.:.:.:.:.	./.:.:.:.:.:.:.:.:.:.	0|1:120,5:0.07:125:57,2:63,3:0|1:510036_G_A:510036:64,56,4,1	./.:.:.:.:.:.:.:.:.:.	./.:.:.:.:.:.:.:.:.:.
chr11	510037	510037	T	C	nonsynonymous SNV		./.:.:.:.:.:.:.:.:.:.	./.:.:.:.:.:.:.:.:.:.	./.:.:.:.:.:.:.:.:.:.	./.:.:.:.:.:.:.:.:.:.	./.:.:.:.:.:.:.:.:.:.	0|1:120,5:0.07:125:57,2:63,2:0|1:510036_G_A:510036:64,56,4,1	./.:.:.:.:.:.:.:.:.:.	./.:.:.:.:.:.:.:.:.:.
chr11	572866	572866	T	A	nonsynonymous SNV		./.:.:.:.:.:.:.	./.:.:.:.:.:.:.	./.:.:.:.:.:.:.	./.:.:.:.:.:.:.	./.:.:.:.:.:.:.	0/1:63,28:0.317:91:34,18:29,10:28,35,16,12	0/1:83,20:0.226:103:44,4:39,16:41,42,10,10	./.:.:.:.:.:.:.
chr11	634405	634405	C	T	nonsynonymous SNV		./.:.:.:.:.:.:.	./.:.:.:.:.:.:.	0/1:0,2:0.667:2:0,0:0,2:0,0,1,1	./.:.:.:.:.:.:.	./.:.:.:.:.:.:.	./.:.:.:.:.:.:.	./.:.:.:.:.:.:.	./.:.:.:.:.:.:.
chr11	793625	793625	G	T	nonsynonymous SNV		./.:.:.:.:.:.:.	0/1:31,34:0.5:65:16,13:14,20:16,15,20,14	./.:.:.:.:.:.:.	./.:.:.:.:.:.:.	./.:.:.:.:.:.:.	./.:.:.:.:.:.:.	./.:.:.:.:.:.:.	./.:.:.:.:.:.:.
chr11	793723	793726	TAAGG	T	frameshift deletion		./.:.:.:.:.:.:.	./.:.:.:.:.:.:.	./.:.:.:.:.:.:.	./.:.:.:.:.:.:.	./.:.:.:.:.:.:.	0/1:126,5:0.048:131:49,0:70,5:62,64,3,2	./.:.:.:.:.:.:.	./.:.:.:.:.:.:.
chr11	794265	794266	GGC	G	frameshift deletion		./.:.:.:.:.:.:.:.:.:.	./.:.:.:.:.:.:.:.:.:.	0|1:71,6:0.107:77:30,2:41,4:0|1:794264_GGC_G:794264:30,41,3,3	0|1:115,5:0.07:120:53,1:59,4:0|1:794264_GGC_G:794264:63,52,3,2	./.:.:.:.:.:.:.:.:.:.	./.:.:.:.:.:.:.:.:.:.	./.:.:.:.:.:.:.:.:.:.	./.:.:.:.:.:.:.:.:.:.
chr11	794268	794268	T	TGC	frameshift insertion		./.:.:.:.:.:.:.:.:.:.	./.:.:.:.:.:.:.:.:.:.	0|1:71,6:0.107:77:30,2:41,4:0|1:794264_GGC_G:794264:30,41,3,3	0|1:115,5:0.071:120:53,1:61,4:0|1:794264_GGC_G:794264:63,52,3,2	./.:.:.:.:.:.:.:.:.:.	./.:.:.:.:.:.:.:.:.:.	./.:.:.:.:.:.:.:.:.:.	./.:.:.:.:.:.:.:.:.:.
chr11	861067	861071	GTGGGA	G	frameshift deletion	IFGGB2	./.:.:.:.:.:.:.	./.:.:.:.:.:.:.	0/1:97,2:0.025:99:64,0:31,2:46,51,1,1	./.:.:.:.:.:.:.	./.:.:.:.:.:.:.	./.:.:.:.:.:.:.	./.:.:.:.:.:.:.	./.:.:.:.:.:.:.
chr11	923686	923689	GTTTT	G	frameshift deletion		./.:.:.:.:.:.:.:.:.:.	./.:.:.:.:.:.:.:.:.:.	0|1:99,5:0.075:104:43,2:51,3:0|1:923685_GTTTT_G:923685:46,53,2,3	./.:.:.:.:.:.:.:.:.:.	./.:.:.:.:.:.:.:.:.:.	./.:.:.:.:.:.:.:.:.:.	./.:.:.:.:.:.:.:.:.:.	./.:.:.:.:.:.:.:.:.:.
chr11	923690	923690	T	TAAAA	frameshift insertion		./.:.:.:.:.:.:.:.:.:.	./.:.:.:.:.:.:.:.:.:.	0|1:98,5:0.075:103:42,2:51,3:0|1:923685_GTTTT_G:923685:45,53,2,3	./.:.:.:.:.:.:.:.:.:.	./.:.:.:.:.:.:.:.:.:.	./.:.:.:.:.:.:.:.:.:.	./.:.:.:.:.:.:.:.:.:.	./.:.:.:.:.:.:.:.:.:.
chr11	1145704	1145704	A	G	synonymous SNV	FLT4	./.:.:.:.:.:.:.	./.:.:.:.:.:.:.	./.:.:.:.:.:.:.	./.:.:.:.:.:.:.	./.:.:.:.:.:.:.	./.:.:.:.:.:.:.	0/1:0,2:0.667:2:0,0:0,2:0,0,1,1	./.:.:.:.:.:.:.
chr11	1172386	1172386	C	CACAAGTCCTGGGCTG	nonframeshift insertion	FLT4	./.:.:.:.:.:.:.	./.:.:.:.:.:.:.	0/1:30,3:0.121:33:10,3:20,0:8,22,0,3	./.:.:.:.:.:.:.	./.:.:.:.:.:.:.	./.:.:.:.:.:.:.	./.:.:.:.:.:.:.	./.:.:.:.:.:.:.
chr11	1183313	1183313	C	CTGGCTGTCGGGGTGCACCCTGGTCAT	frameshift insertion	FLT4	./.:.:.:.:.:.:.	./.:.:.:.:.:.:.	0/1:99,4:0.061:103:52,1:46,3:41,58,0,4	./.:.:.:.:.:.:.	./.:.:.:.:.:.:.	./.:.:.:.:.:.:.	./.:.:.:.:.:.:.	./.:.:.:.:.:.:.
chr11	1568219	1568219	G	A	nonsynonymous SNV	RASGEF1C	./.:.:.:.:.:.:.	./.:.:.:.:.:.:.	0/1:12,12:0.5:24:9,5:3,7:4,8,5,7	./.:.:.:.:.:.:.	./.:.:.:.:.:.:.	./.:.:.:.:.:.:.	./.:.:.:.:.:.:.	./.:.:.:.:.:.:.
chr11	1793713	1793713	C	CTGCGAGTCCTGGGTCTGGTG	frameshift insertion	TBC1D9B	./.:.:.:.:.:.:.	./.:.:.:.:.:.:.	./.:.:.:.:.:.:.	./.:.:.:.:.:.:.	./.:.:.:.:.:.:.	0/1:150,6:0.059:156:71,1:79,5:64,86,1,5	./.:.:.:.:.:.:.	./.:.:.:.:.:.:.
chr11	1826079	1826079	G	C	nonsynonymous SNV	TBC1D9B	./.:.:.:.:.:.:.:.:.:.	./.:.:.:.:.:.:.:.:.:.	./.:.:.:.:.:.:.:.:.:.	./.:.:.:.:.:.:.:.:.:.	./.:.:.:.:.:.:.:.:.:.	./.:.:.:.:.:.:.:.:.:.	0|1:65,2:0.05:67:26,0:38,2:0|1:1826079_G_C:1826079:31,34,1,1	./.:.:.:.:.:.:.:.:.:.
chr11	1926450	1926450	G	GCCCC	stopgain	MAML1	./.:.:.:.:.:.:.:.:.:.	./.:.:.:.:.:.:.:.:.:.	./.:.:.:.:.:.:.:.:.:.	0|1:128,5:0.042:133:66,2:61,2:0|1:1926450_G_GCCCC:1926450:66,62,2,3	./.:.:.:.:.:.:.:.:.:.	./.:.:.:.:.:.:.:.:.:.	./.:.:.:.:.:.:.:.:.:.	./.:.:.:.:.:.:.:.:.:.
chr11	1926453	1926456	AGGGG	A	frameshift deletion	MAML1	./.:.:.:.:.:.:.:.:.:.	./.:.:.:.:.:.:.:.:.:.	./.:.:.:.:.:.:.:.:.:.	0|1:138,5:0.039:143:65,3:62,2:0|1:1926450_G_GCCCC:1926450:72,66,2,3	./.:.:.:.:.:.:.:.:.:.	./.:.:.:.:.:.:.:.:.:.	./.:.:.:.:.:.:.:.:.:.	./.:.:.:.:.:.:.:.:.:.
chr11	1926635	1926635	G	GCTACCCCT	frameshift insertion	MAML1	./.:.:.:.:.:.:.:.:.:.	./.:.:.:.:.:.:.:.:.:.	./.:.:.:.:.:.:.:.:.:.	./.:.:.:.:.:.:.:.:.:.	0|1:77,3:0.041:80:43,3:32,0:0|1:1926635_G_GCTACCCCT:1926635:23,54,1,2	./.:.:.:.:.:.:.:.:.:.	./.:.:.:.:.:.:.:.:.:.	./.:.:.:.:.:.:.:.:.:.
chr11	1926636	1926636	G	GCACCAGCCCCGGGCCAGATGTCCAC	frameshift insertion	MAML1	./.:.:.:.:.:.:.:.:.:.	./.:.:.:.:.:.:.:.:.:.	./.:.:.:.:.:.:.:.:.:.	./.:.:.:.:.:.:.:.:.:.	0|1:77,3:0.041:80:43,3:32,0:0|1:1926635_G_GCTACCCCT:1926635:23,54,1,2	./.:.:.:.:.:.:.:.:.:.	./.:.:.:.:.:.:.:.:.:.	./.:.:.:.:.:.:.:.:.:.
chr11	1927028	1927028	G	GCTACACAGACCCCC	frameshift insertion	MAML1	./.:.:.:.:.:.:.	./.:.:.:.:.:.:.	./.:.:.:.:.:.:.	./.:.:.:.:.:.:.	./.:.:.:.:.:.:.	0/1:65,3:0.061:68:23,2:42,1:31,34,1,2	./.:.:.:.:.:.:.	./.:.:.:.:.:.:.
chr11	1974385	1974385	A	G	synonymous SNV	CANX	./.:.:.:.:.:.:.	./.:.:.:.:.:.:.	0/1:21,4:0.166:25:12,2:9,2:8,13,2,2	./.:.:.:.:.:.:.	./.:.:.:.:.:.:.	./.:.:.:.:.:.:.	./.:.:.:.:.:.:.	./.:.:.:.:.:.:.
chr11	2054973	2054973	A	ACAGGTATATGGAAATCTTTAAGAGCAGTCGAGCTGAAGTTAGAACTCACTATGATCCACCAC	frameshift insertion	HNRNPH1	./.:.:.:.:.:.:.	./.:.:.:.:.:.:.	./.:.:.:.:.:.:.	./.:.:.:.:.:.:.	./.:.:.:.:.:.:.	0/1:48,19:0.319:67:16,12:29,7:28,20,9,10	./.:.:.:.:.:.:.	./.:.:.:.:.:.:.
chr11	2117488	2117488	G	A	nonsynonymous SNV	RUFY1	./.:.:.:.:.:.:.	0/1:26,25:0.457:51:14,14:12,11:10,16,12,13	./.:.:.:.:.:.:.	./.:.:.:.:.:.:.	./.:.:.:.:.:.:.	./.:.:.:.:.:.:.	./.:.:.:.:.:.:.	./.:.:.:.:.:.:.
chr11	2473910	2473910	G	C	nonsynonymous SNV	ADAMTS2	./.:.:.:.:.:.:.:.:.:.	./.:.:.:.:.:.:.:.:.:.	./.:.:.:.:.:.:.:.:.:.	./.:.:.:.:.:.:.:.:.:.	./.:.:.:.:.:.:.:.:.:.	./.:.:.:.:.:.:.:.:.:.	./.:.:.:.:.:.:.:.:.:.	0|1:45,3:0.114:48:28,0:17,3:0|1:2473910_G_C:2473910:23,22,0,3
chr11	2473917	2473917	T	TGC	frameshift insertion	ADAMTS2	./.:.:.:.:.:.:.:.:.:.	./.:.:.:.:.:.:.:.:.:.	./.:.:.:.:.:.:.:.:.:.	./.:.:.:.:.:.:.:.:.:.	./.:.:.:.:.:.:.:.:.:.	./.:.:.:.:.:.:.:.:.:.	./.:.:.:.:.:.:.:.:.:.	0|1:44,3:0.118:47:26,0:16,3:0|1:2473910_G_C:2473910:23,21,0,3
chr11	2492831	2492831	A	T	synonymous SNV	ADAMTS2	./.:.:.:.:.:.:.:.:.:.	./.:.:.:.:.:.:.:.:.:.	./.:.:.:.:.:.:.:.:.:.	./.:.:.:.:.:.:.:.:.:.	./.:.:.:.:.:.:.:.:.:.	0|1:31,4:0.136:35:19,4:12,0:0|1:2492831_A_T:2492831:14,17,2,2	./.:.:.:.:.:.:.:.:.:.	./.:.:.:.:.:.:.:.:.:.
chr11	2492832	2492832	A	T	nonsynonymous SNV	ADAMTS2	./.:.:.:.:.:.:.:.:.:.	./.:.:.:.:.:.:.:.:.:.	./.:.:.:.:.:.:.:.:.:.	./.:.:.:.:.:.:.:.:.:.	./.:.:.:.:.:.:.:.:.:.	0|1:31,4:0.136:35:19,4:12,0:0|1:2492831_A_T:2492831:14,17,2,2	./.:.:.:.:.:.:.:.:.:.	./.:.:.:.:.:.:.:.:.:.
chr11	2554031	2554031	C	T	nonsynonymous SNV	ZNF354C	./.:.:.:.:.:.:.:.:.:.	./.:.:.:.:.:.:.:.:.:.	./.:.:.:.:.:.:.:.:.:.	./.:.:.:.:.:.:.:.:.:.	./.:.:.:.:.:.:.:.:.:.	./.:.:.:.:.:.:.:.:.:.	./.:.:.:.:.:.:.:.:.:.	0|1:13,2:0.187:15:5,0:7,2:0|1:2554031_C_T:2554031:10,3,0,2
chr11	2917401	2917401	G	A	synonymous SNV	ZNF354A	./.:.:.:.:.:.:.	0/1:48,47:0.56:95:28,24:20,23:21,27,20,27	./.:.:.:.:.:.:.	./.:.:.:.:.:.:.	./.:.:.:.:.:.:.	./.:.:.:.:.:.:.	./.:.:.:.:.:.:.	./.:.:.:.:.:.:.
chr11	2967196	2967196	G	T	synonymous SNV	CLK4	./.:.:.:.:.:.:.	./.:.:.:.:.:.:.	./.:.:.:.:.:.:.	0/1:27,31:0.553:58:10,13:17,18:13,14,16,15	./.:.:.:.:.:.:.	./.:.:.:.:.:.:.	./.:.:.:.:.:.:.	./.:.:.:.:.:.:.
chr11	2997715	2997715	C	T	nonsynonymous SNV	COL23A1	./.:.:.:.:.:.:.	./.:.:.:.:.:.:.	./.:.:.:.:.:.:.	./.:.:.:.:.:.:.	./.:.:.:.:.:.:.	0/1:0,2:0.667:2:0,2:0,0:0,0,1,1	./.:.:.:.:.:.:.	./.:.:.:.:.:.:.
chr11	3330222	3330222	A	C	nonsynonymous SNV	PHYKPL	./.:.:.:.:.:.:.:.:.:.	./.:.:.:.:.:.:.:.:.:.	./.:.:.:.:.:.:.:.:.:.	./.:.:.:.:.:.:.:.:.:.	0|1:70,3:0.064:73:29,2:39,1:0|1:3330222_A_C:3330222:37,33,0,3	./.:.:.:.:.:.:.:.:.:.	./.:.:.:.:.:.:.:.:.:.	./.:.:.:.:.:.:.:.:.:.
chr11	3398224	3398224	C	T	synonymous SNV	RMND5B	./.:.:.:.:.:.:.	./.:.:.:.:.:.:.	./.:.:.:.:.:.:.	./.:.:.:.:.:.:.	./.:.:.:.:.:.:.	0/1:23,7:0.249:30:10,2:13,5:14,9,3,4	0/1:25,13:0.364:38:10,5:15,8:12,13,6,7	./.:.:.:.:.:.:.
chr11	3586068	3586068	T	A	nonsynonymous SNV	YTHDC2	./.:.:.:.:.:.:.	./.:.:.:.:.:.:.	./.:.:.:.:.:.:.	./.:.:.:.:.:.:.	./.:.:.:.:.:.:.	0/1:39,3:0.143:42:19,3:20,0:23,16,0,3	./.:.:.:.:.:.:.	./.:.:.:.:.:.:.
chr11	4280341	4280505	AGGCGGCGGCGCGTCCTCCCCGTCTGCGGCCGCCGCCGCCGCCGCCGCCGCCGCCGCCGCTTCGTCCTCAGCCCCGGAGATCGTGGTGTCCAAGCCGGAGCACAACAACTCCAATAACCTGGCGATCTACGGAGCCGGCGGCAGCGGCAGCGCTGGAGGCGGCGGC	A	nonframeshift deletion	KCNN2	./.:.:.:.:.:.:.	./.:.:.:.:.:.:.	0/1:45,9:0.131:54:6,6:6,1:31,14,4,5	./.:.:.:.:.:.:.	./.:.:.:.:.:.:.	./.:.:.:.:.:.:.	./.:.:.:.:.:.:.	./.:.:.:.:.:.:.
chr11	4885508	4885508	A	G	nonsynonymous SNV	TRIM36	./.:.:.:.:.:.:.	0/1:47,3:0.099:50:22,0:25,3:27,20,0,3	./.:.:.:.:.:.:.	./.:.:.:.:.:.:.	./.:.:.:.:.:.:.	./.:.:.:.:.:.:.	./.:.:.:.:.:.:.	./.:.:.:.:.:.:.
chr11	4918172	4918172	G	A	nonsynonymous SNV	TRIM36	./.:.:.:.:.:.:.	./.:.:.:.:.:.:.	./.:.:.:.:.:.:.	0/1:0,1:0.667:1:0,1:0,0:0,0,0,1	./.:.:.:.:.:.:.	./.:.:.:.:.:.:.	./.:.:.:.:.:.:.	./.:.:.:.:.:.:.
chr11	4927228	4927228	T	C	nonsynonymous SNV	TRIM36	./.:.:.:.:.:.:.	./.:.:.:.:.:.:.	0/1:41,3:0.108:44:26,0:15,3:29,12,3,0	./.:.:.:.:.:.:.	./.:.:.:.:.:.:.	./.:.:.:.:.:.:.	./.:.:.:.:.:.:.	./.:.:.:.:.:.:.
chr11	7592780	7592780	A	G	nonsynonymous SNV		./.:.:.:.:.:.:.:.:.:.	./.:.:.:.:.:.:.:.:.:.	./.:.:.:.:.:.:.:.:.:.	./.:.:.:.:.:.:.:.:.:.	./.:.:.:.:.:.:.:.:.:.	./.:.:.:.:.:.:.:.:.:.	0|1:19,2:0.133:21:8,0:11,2:0|1:7592780_A_G:7592780:11,8,1,1	./.:.:.:.:.:.:.:.:.:.
chr11	7592802	7592802	T	C	synonymous SNV		./.:.:.:.:.:.:.:.:.:.	./.:.:.:.:.:.:.:.:.:.	./.:.:.:.:.:.:.:.:.:.	./.:.:.:.:.:.:.:.:.:.	./.:.:.:.:.:.:.:.:.:.	./.:.:.:.:.:.:.:.:.:.	0|1:20,2:0.133:22:9,0:9,2:0|1:7592780_A_G:7592780:10,10,1,1	./.:.:.:.:.:.:.:.:.:.
chr11	8478718	8478718	G	GTATTCGTCCAGCCAATCC	nonframeshift insertion	DMXL1	./.:.:.:.:.:.:.	./.:.:.:.:.:.:.	0/1:57,3:0.062:60:27,2:30,1:29,28,1,2	./.:.:.:.:.:.:.	./.:.:.:.:.:.:.	./.:.:.:.:.:.:.	./.:.:.:.:.:.:.	./.:.:.:.:.:.:.
chr11	8496254	8496254	T	TTCCACTAGCACTG	frameshift insertion	DMXL1	./.:.:.:.:.:.:.	./.:.:.:.:.:.:.	./.:.:.:.:.:.:.	./.:.:.:.:.:.:.	./.:.:.:.:.:.:.	0/1:59,3:0.073:62:32,2:26,1:24,35,1,2	./.:.:.:.:.:.:.	./.:.:.:.:.:.:.
chr11	8496581	8496581	G	GGACCAAAGTAA	frameshift insertion	DMXL1	./.:.:.:.:.:.:.:.:.:.	./.:.:.:.:.:.:.:.:.:.	./.:.:.:.:.:.:.:.:.:.	./.:.:.:.:.:.:.:.:.:.	./.:.:.:.:.:.:.:.:.:.	0|1:65,3:0.085:68:33,2:32,1:0|1:8496581_G_GGACCAAAGTAA:8496581:29,36,0,3	./.:.:.:.:.:.:.:.:.:.	./.:.:.:.:.:.:.:.:.:.
chr11	8525909	8525909	A	G	nonsynonymous SNV	DMXL1	./.:.:.:.:.:.:.	./.:.:.:.:.:.:.	./.:.:.:.:.:.:.	./.:.:.:.:.:.:.	./.:.:.:.:.:.:.	0/1:46,15:0.25:61:27,3:19,12:25,21,6,9	0/1:35,19:0.375:54:20,11:15,8:18,17,10,9	./.:.:.:.:.:.:.
chr11	8684131	8684131	G	A	synonymous SNV	TNFAIP8	./.:.:.:.:.:.:.	./.:.:.:.:.:.:.	./.:.:.:.:.:.:.	0/1:0,116:0.988:116:0,59:0,57:0,0,64,52	./.:.:.:.:.:.:.	./.:.:.:.:.:.:.	./.:.:.:.:.:.:.	./.:.:.:.:.:.:.
chr11	8860154	8860154	T	C	nonsynonymous SNV		0|1:64,2:0.062:66:32,2:32,0:0|1:8860154_T_C:8860154:28,36,1,1	./.:.:.:.:.:.:.:.:.:.	./.:.:.:.:.:.:.:.:.:.	./.:.:.:.:.:.:.:.:.:.	./.:.:.:.:.:.:.:.:.:.	./.:.:.:.:.:.:.:.:.:.	./.:.:.:.:.:.:.:.:.:.	./.:.:.:.:.:.:.:.:.:.
chr11	8860155	8860155	G	A	stopgain		0|1:64,2:0.062:66:32,2:32,0:0|1:8860154_T_C:8860154:28,36,1,1	./.:.:.:.:.:.:.:.:.:.	./.:.:.:.:.:.:.:.:.:.	./.:.:.:.:.:.:.:.:.:.	./.:.:.:.:.:.:.:.:.:.	./.:.:.:.:.:.:.:.:.:.	./.:.:.:.:.:.:.:.:.:.	./.:.:.:.:.:.:.:.:.:.
chr11	8936249	8936249	A	T	nonsynonymous SNV		./.:.:.:.:.:.:.	./.:.:.:.:.:.:.	./.:.:.:.:.:.:.	./.:.:.:.:.:.:.	./.:.:.:.:.:.:.	./.:.:.:.:.:.:.	0/1:0,2:0.667:2:0,0:0,2:0,0,1,1	./.:.:.:.:.:.:.
chr11	8956574	8956574	C	T	nonsynonymous SNV		./.:.:.:.:.:.:.	./.:.:.:.:.:.:.	0/1:13,10:0.435:23:5,1:8,9:1,12,2,8	0/1:12,8:0.368:20:7,5:5,3:1,11,3,5	./.:.:.:.:.:.:.	0/1:2,8:0.8:10:2,3:0,5:1,1,1,7	0/1:0,5:0.863:5:0,3:0,2:0,0,2,3	./.:.:.:.:.:.:.
chr11	9511520	9511520	A	G	nonsynonymous SNV		./.:.:.:.:.:.:.	0/1:465,16:0.035:481:224,5:230,11:205,260,5,11	./.:.:.:.:.:.:.	0/1:561,25:0.047:586:289,16:265,9:244,317,7,18	./.:.:.:.:.:.:.	./.:.:.:.:.:.:.	./.:.:.:.:.:.:.	./.:.:.:.:.:.:.
chr11	9511527	9511527	G	A	nonsynonymous SNV		./.:.:.:.:.:.:.	./.:.:.:.:.:.:.	./.:.:.:.:.:.:.	./.:.:.:.:.:.:.	0/1:218,17:0.084:235:99,9:118,8:104,114,4,13	./.:.:.:.:.:.:.	./.:.:.:.:.:.:.	./.:.:.:.:.:.:.
chr11	9511530	9511530	T	G	nonsynonymous SNV		./.:.:.:.:.:.:.	./.:.:.:.:.:.:.	0/1:540,9:0.019:549:291,6:249,3:248,292,1,8	./.:.:.:.:.:.:.	./.:.:.:.:.:.:.	./.:.:.:.:.:.:.	./.:.:.:.:.:.:.	./.:.:.:.:.:.:.
chr11	9513177	9513177	G	C	nonsynonymous SNV		./.:.:.:.:.:.:.	./.:.:.:.:.:.:.	./.:.:.:.:.:.:.	./.:.:.:.:.:.:.	./.:.:.:.:.:.:.	0/1:2,37:0.92:39:2,15:0,22:1,1,19,18	0/1:0,21:0.929:21:0,8:0,13:0,0,11,10	./.:.:.:.:.:.:.
chr11	9930953	9930953	C	T	nonsynonymous SNV	PRR16	./.:.:.:.:.:.:.	./.:.:.:.:.:.:.	./.:.:.:.:.:.:.	./.:.:.:.:.:.:.	./.:.:.:.:.:.:.	0/1:82,2:0.038:84:54,0:28,2:45,37,1,1	./.:.:.:.:.:.:.	./.:.:.:.:.:.:.
chr11	10932914	10932914	G	GTCTTCCCCAGCTTA	stopgain		./.:.:.:.:.:.:.	./.:.:.:.:.:.:.	./.:.:.:.:.:.:.	./.:.:.:.:.:.:.	./.:.:.:.:.:.:.	./.:.:.:.:.:.:.	./.:.:.:.:.:.:.	0/1:336,6:0.023:342:171,5:165,1:170,166,1,5
chr11	12363060	12363060	C	CTGAGCCGGGACACTG	stopgain	SNCAIP	./.:.:.:.:.:.:.	./.:.:.:.:.:.:.	./.:.:.:.:.:.:.	./.:.:.:.:.:.:.	./.:.:.:.:.:.:.	./.:.:.:.:.:.:.	0/1:75,4:0.061:79:43,0:32,4:33,42,2,2	./.:.:.:.:.:.:.
chr11	12709264	12709264	A	C	nonsynonymous SNV	SNX24	0|1:48,2:0.083:50:19,1:28,1:0|1:12709264_A_C:12709264:21,27,0,2	./.:.:.:.:.:.:.:.:.:.	./.:.:.:.:.:.:.:.:.:.	./.:.:.:.:.:.:.:.:.:.	./.:.:.:.:.:.:.:.:.:.	./.:.:.:.:.:.:.:.:.:.	./.:.:.:.:.:.:.:.:.:.	./.:.:.:.:.:.:.:.:.:.
chr11	12709267	12709267	G	T	nonsynonymous SNV	SNX24	0|1:47,2:0.086:49:19,1:26,1:0|1:12709264_A_C:12709264:20,27,0,2	./.:.:.:.:.:.:.:.:.:.	./.:.:.:.:.:.:.:.:.:.	./.:.:.:.:.:.:.:.:.:.	./.:.:.:.:.:.:.:.:.:.	./.:.:.:.:.:.:.:.:.:.	./.:.:.:.:.:.:.:.:.:.	./.:.:.:.:.:.:.:.:.:.
chr11	12889260	12889260	G	C	nonsynonymous SNV	PPIC	./.:.:.:.:.:.:.:.:.:.	./.:.:.:.:.:.:.:.:.:.	./.:.:.:.:.:.:.:.:.:.	0|1:68,4:0.08:72:28,1:40,3:0|1:12889260_G_C:12889260:28,40,1,3	./.:.:.:.:.:.:.:.:.:.	./.:.:.:.:.:.:.:.:.:.	./.:.:.:.:.:.:.:.:.:.	./.:.:.:.:.:.:.:.:.:.
chr11	12889268	12889268	G	GGTCA	stopgain	PPIC	./.:.:.:.:.:.:.:.:.:.	./.:.:.:.:.:.:.:.:.:.	./.:.:.:.:.:.:.:.:.:.	0|1:67,4:0.08:71:28,1:38,3:0|1:12889260_G_C:12889260:27,40,1,3	./.:.:.:.:.:.:.:.:.:.	./.:.:.:.:.:.:.:.:.:.	./.:.:.:.:.:.:.:.:.:.	./.:.:.:.:.:.:.:.:.:.
chr11	14307397	14307401	GCTCCC	G	frameshift deletion	ZNF608	./.:.:.:.:.:.:.	./.:.:.:.:.:.:.	./.:.:.:.:.:.:.	./.:.:.:.:.:.:.	./.:.:.:.:.:.:.	0/1:54,4:0.128:58:19,2:31,2:30,24,3,1	./.:.:.:.:.:.:.	./.:.:.:.:.:.:.
chr11	14310285	14310285	G	GAAAACAGGTTTTCTAGGAGGAACGGATTCAGAGAGTGTAAAAAGCCAATTTCCTCAGCTT	stopgain	ZNF608	./.:.:.:.:.:.:.	./.:.:.:.:.:.:.	./.:.:.:.:.:.:.	./.:.:.:.:.:.:.	./.:.:.:.:.:.:.	0/1:1,10:0.909:11:0,7:0,3:1,0,2,8	./.:.:.:.:.:.:.	./.:.:.:.:.:.:.
chr11	14310316	14310316	G	C	nonsynonymous SNV	ZNF608	0|1:68,4:0.094:72:36,1:30,3:0|1:14310316_G_C:14310316:34,34,2,2	0|1:64,3:0.066:67:34,3:29,0:0|1:14310316_G_C:14310316:36,28,1,2	0|1:58,5:0.105:63:19,3:37,2:0|1:14310316_G_C:14310316:32,26,1,4	./.:.:.:.:.:.:.:.:.:.	./.:.:.:.:.:.:.:.:.:.	./.:.:.:.:.:.:.:.:.:.	./.:.:.:.:.:.:.:.:.:.	./.:.:.:.:.:.:.:.:.:.
chr11	14310319	14310319	G	C	nonsynonymous SNV	ZNF608	0|1:67,4:0.096:71:34,1:31,3:0|1:14310316_G_C:14310316:33,34,2,2	0|1:64,3:0.066:67:34,3:29,0:0|1:14310316_G_C:14310316:36,28,1,2	0|1:56,5:0.109:61:21,3:35,2:0|1:14310316_G_C:14310316:31,25,1,4	./.:.:.:.:.:.:.:.:.:.	./.:.:.:.:.:.:.:.:.:.	./.:.:.:.:.:.:.:.:.:.	./.:.:.:.:.:.:.:.:.:.	./.:.:.:.:.:.:.:.:.:.
chr11	14310988	14310988	A	T	nonsynonymous SNV	ZNF608	./.:.:.:.:.:.:.	./.:.:.:.:.:.:.	0/1:120,5:0.058:125:57,4:63,1:54,66,2,3	./.:.:.:.:.:.:.	./.:.:.:.:.:.:.	./.:.:.:.:.:.:.	./.:.:.:.:.:.:.	./.:.:.:.:.:.:.
chr11	15995579	15995579	G	A	nonsynonymous SNV	LMNB1	./.:.:.:.:.:.:.	./.:.:.:.:.:.:.	./.:.:.:.:.:.:.	./.:.:.:.:.:.:.	./.:.:.:.:.:.:.	0/1:0,2:0.75:2:0,2:0,0:0,0,0,2	./.:.:.:.:.:.:.	./.:.:.:.:.:.:.
chr11	16213883	16213883	G	GGCCCCGCCCC	frameshift insertion	MARCHF3	0/1:0,5:0.84:5:0,1:0,4:0,0,4,1	0/1:1,4:0.716:5:0,2:1,2:1,0,2,2	0/1:0,2:0.76:2:0,0:0,2:0,0,2,0	./.:.:.:.:.:.:.	./.:.:.:.:.:.:.	./.:.:.:.:.:.:.	./.:.:.:.:.:.:.	./.:.:.:.:.:.:.
chr11	16214141	16214144	ACACC	A	frameshift deletion	MARCHF3	0|1:9,3:0.333:12:4,1:5,2:0|1:16214140_ACACC_A:16214140:4,5,1,2	./.:.:.:.:.:.:.:.:.:.	./.:.:.:.:.:.:.:.:.:.	./.:.:.:.:.:.:.:.:.:.	./.:.:.:.:.:.:.:.:.:.	./.:.:.:.:.:.:.:.:.:.	./.:.:.:.:.:.:.:.:.:.	./.:.:.:.:.:.:.:.:.:.
chr11	16214150	16214150	T	TCGTCTAC	frameshift insertion	MARCHF3	0|1:8,3:0.333:11:4,1:4,2:0|1:16214140_ACACC_A:16214140:3,5,1,2	./.:.:.:.:.:.:.:.:.:.	./.:.:.:.:.:.:.:.:.:.	./.:.:.:.:.:.:.:.:.:.	./.:.:.:.:.:.:.:.:.:.	./.:.:.:.:.:.:.:.:.:.	./.:.:.:.:.:.:.:.:.:.	./.:.:.:.:.:.:.:.:.:.
chr11	17312895	17312895	G	A	synonymous SNV	FBN2	./.:.:.:.:.:.:.	./.:.:.:.:.:.:.	./.:.:.:.:.:.:.	./.:.:.:.:.:.:.	./.:.:.:.:.:.:.	0/1:23,15:0.36:38:16,8:7,7:13,10,8,7	0/1:19,19:0.48:38:9,8:10,11:9,10,9,10	./.:.:.:.:.:.:.
chr11	18470707	18470707	G	T	nonsynonymous SNV	ADAMTS19	./.:.:.:.:.:.:.	./.:.:.:.:.:.:.	./.:.:.:.:.:.:.	./.:.:.:.:.:.:.	./.:.:.:.:.:.:.	./.:.:.:.:.:.:.	0/1:2,2:0.5:4:2,2:0,0:1,1,1,1	./.:.:.:.:.:.:.
chr11	18497740	18497740	G	C	nonsynonymous SNV	ADAMTS19	0|1:23,2:0.099:25:15,2:7,0:0|1:18497740_G_C:18497740:7,16,1,1	./.:.:.:.:.:.:.:.:.:.	./.:.:.:.:.:.:.:.:.:.	./.:.:.:.:.:.:.:.:.:.	./.:.:.:.:.:.:.:.:.:.	./.:.:.:.:.:.:.:.:.:.	./.:.:.:.:.:.:.:.:.:.	./.:.:.:.:.:.:.:.:.:.
chr11	18507749	18507749	A	G	nonsynonymous SNV	MINAR2	./.:.:.:.:.:.:.	./.:.:.:.:.:.:.	./.:.:.:.:.:.:.	0/1:0,2:0.667:2:0,2:0,0:0,0,1,1	./.:.:.:.:.:.:.	./.:.:.:.:.:.:.	./.:.:.:.:.:.:.	./.:.:.:.:.:.:.
chr11	19527574	19527574	G	GTTCTTCTGCC	frameshift insertion		./.:.:.:.:.:.:.:.:.:.	./.:.:.:.:.:.:.:.:.:.	./.:.:.:.:.:.:.:.:.:.	0|1:62,3:0.056:65:35,1:27,2:0|1:19527574_G_GTTCTTCTGCC:19527574:26,36,1,2	./.:.:.:.:.:.:.:.:.:.	./.:.:.:.:.:.:.:.:.:.	./.:.:.:.:.:.:.:.:.:.	./.:.:.:.:.:.:.:.:.:.
chr11	19527575	19527575	A	AGTACGG	nonframeshift insertion		./.:.:.:.:.:.:.:.:.:.	./.:.:.:.:.:.:.:.:.:.	./.:.:.:.:.:.:.:.:.:.	0|1:62,3:0.056:65:35,1:27,2:0|1:19527574_G_GTTCTTCTGCC:19527574:26,36,1,2	./.:.:.:.:.:.:.:.:.:.	./.:.:.:.:.:.:.:.:.:.	./.:.:.:.:.:.:.:.:.:.	./.:.:.:.:.:.:.:.:.:.
chr11	20250526	20250526	C	G	nonsynonymous SNV	ACSL6	./.:.:.:.:.:.:.	./.:.:.:.:.:.:.	./.:.:.:.:.:.:.	./.:.:.:.:.:.:.	./.:.:.:.:.:.:.	./.:.:.:.:.:.:.	0/1:18,2:0.154:20:7,2:11,0:10,8,1,1	./.:.:.:.:.:.:.
chr11	20349255	20349255	A	G	nonsynonymous SNV		./.:.:.:.:.:.:.	0/1:0,1:0.667:1:0,0:0,1:0,0,1,0	./.:.:.:.:.:.:.	./.:.:.:.:.:.:.	./.:.:.:.:.:.:.	./.:.:.:.:.:.:.	./.:.:.:.:.:.:.	./.:.:.:.:.:.:.
chr11	20576076	20576076	A	C	nonsynonymous SNV	PDLIM4	./.:.:.:.:.:.:.:.:.:.	./.:.:.:.:.:.:.:.:.:.	0|1:23,3:0.182:26:10,1:13,0:0|1:20576076_A_C:20576076:14,9,2,1	./.:.:.:.:.:.:.:.:.:.	./.:.:.:.:.:.:.:.:.:.	./.:.:.:.:.:.:.:.:.:.	./.:.:.:.:.:.:.:.:.:.	./.:.:.:.:.:.:.:.:.:.
chr11	20576078	20576078	G	GTGCAGCCTT	nonframeshift insertion	PDLIM4	./.:.:.:.:.:.:.:.:.:.	./.:.:.:.:.:.:.:.:.:.	0|1:23,3:0.182:26:10,2:12,1:0|1:20576076_A_C:20576076:14,9,2,1	./.:.:.:.:.:.:.:.:.:.	./.:.:.:.:.:.:.:.:.:.	./.:.:.:.:.:.:.:.:.:.	./.:.:.:.:.:.:.:.:.:.	./.:.:.:.:.:.:.:.:.:.
chr11	20585430	20585433	TACTG	T	frameshift deletion	PDLIM4	./.:.:.:.:.:.:.:.:.:.	0|1:99,2:0.037:101:58,0:30,1:0|1:20585429_TACTG_T:20585429:62,37,0,2	./.:.:.:.:.:.:.:.:.:.	./.:.:.:.:.:.:.:.:.:.	./.:.:.:.:.:.:.:.:.:.	./.:.:.:.:.:.:.:.:.:.	./.:.:.:.:.:.:.:.:.:.	./.:.:.:.:.:.:.:.:.:.
chr11	20585435	20585435	G	GCAGT	frameshift insertion	PDLIM4	./.:.:.:.:.:.:.:.:.:.	0|1:99,3:0.037:102:63,1:34,1:0|1:20585429_TACTG_T:20585429:62,37,1,2	./.:.:.:.:.:.:.:.:.:.	./.:.:.:.:.:.:.:.:.:.	./.:.:.:.:.:.:.:.:.:.	./.:.:.:.:.:.:.:.:.:.	./.:.:.:.:.:.:.:.:.:.	./.:.:.:.:.:.:.:.:.:.
chr11	20673352	20673352	A	T	nonsynonymous SNV	SLC22A4	./.:.:.:.:.:.:.:.:.:.	./.:.:.:.:.:.:.:.:.:.	0|1:120,4:0.042:124:69,3:51,1:0|1:20673352_A_T:20673352:68,52,2,2	./.:.:.:.:.:.:.:.:.:.	./.:.:.:.:.:.:.:.:.:.	./.:.:.:.:.:.:.:.:.:.	./.:.:.:.:.:.:.:.:.:.	./.:.:.:.:.:.:.:.:.:.
chr11	20673353	20673353	A	T	nonsynonymous SNV	SLC22A4	./.:.:.:.:.:.:.:.:.:.	./.:.:.:.:.:.:.:.:.:.	0|1:120,4:0.042:124:69,3:51,1:0|1:20673352_A_T:20673352:68,52,2,2	./.:.:.:.:.:.:.:.:.:.	./.:.:.:.:.:.:.:.:.:.	./.:.:.:.:.:.:.:.:.:.	./.:.:.:.:.:.:.:.:.:.	./.:.:.:.:.:.:.:.:.:.
chr11	21079009	21079009	C	T	nonsynonymous SNV	SEPTIN8	./.:.:.:.:.:.:.	./.:.:.:.:.:.:.	./.:.:.:.:.:.:.	./.:.:.:.:.:.:.	./.:.:.:.:.:.:.	./.:.:.:.:.:.:.	0/1:0,5:0.857:5:0,2:0,3:0,0,5,0	./.:.:.:.:.:.:.
chr11	21079184	21079209	GGGAGAGGCCGCCGGAGCCCGTCTGCC	G	frameshift deletion	SEPTIN8	./.:.:.:.:.:.:.:.:.:.	./.:.:.:.:.:.:.:.:.:.	./.:.:.:.:.:.:.:.:.:.	./.:.:.:.:.:.:.:.:.:.	./.:.:.:.:.:.:.:.:.:.	0|1:17,2:0.143:19:10,2:5,0:0|1:21079183_GGGAGAGGCCGCCGGAGCCCGTCTGCC_G:21079183:9,8,1,1	./.:.:.:.:.:.:.:.:.:.	./.:.:.:.:.:.:.:.:.:.
chr11	21116840	21116840	C	T	nonsynonymous SNV	SHROOM1	./.:.:.:.:.:.:.	./.:.:.:.:.:.:.	0/1:29,3:0.125:32:19,0:10,3:15,14,2,1	./.:.:.:.:.:.:.	./.:.:.:.:.:.:.	./.:.:.:.:.:.:.	./.:.:.:.:.:.:.	./.:.:.:.:.:.:.
chr11	21144429	21144429	T	G	nonsynonymous SNV	GDF9	./.:.:.:.:.:.:.:.:.:.	0|1:74,5:0.094:79:46,3:27,2:0|1:21144429_T_G:21144429:39,35,3,2	0|1:79,6:0.089:85:37,2:42,4:0|1:21144429_T_G:21144429:38,41,5,1	./.:.:.:.:.:.:.:.:.:.	./.:.:.:.:.:.:.:.:.:.	./.:.:.:.:.:.:.:.:.:.	./.:.:.:.:.:.:.:.:.:.	./.:.:.:.:.:.:.:.:.:.
chr11	21144430	21144430	C	A	nonsynonymous SNV	GDF9	./.:.:.:.:.:.:.:.:.:.	0|1:74,5:0.094:79:47,3:27,2:0|1:21144429_T_G:21144429:39,35,3,2	0|1:79,6:0.089:85:37,2:41,4:0|1:21144429_T_G:21144429:38,41,5,1	./.:.:.:.:.:.:.:.:.:.	./.:.:.:.:.:.:.:.:.:.	./.:.:.:.:.:.:.:.:.:.	./.:.:.:.:.:.:.:.:.:.	./.:.:.:.:.:.:.:.:.:.
chr11	21214844	21214844	T	C	nonsynonymous SNV	AFF4	0/1:79,3:0.049:82:42,2:37,1:30,49,2,1	./.:.:.:.:.:.:.	./.:.:.:.:.:.:.	./.:.:.:.:.:.:.	./.:.:.:.:.:.:.	./.:.:.:.:.:.:.	./.:.:.:.:.:.:.	./.:.:.:.:.:.:.
chr11	21350212	21350212	A	G	nonsynonymous SNV	HSPA4	./.:.:.:.:.:.:.	./.:.:.:.:.:.:.	./.:.:.:.:.:.:.	./.:.:.:.:.:.:.	0/1:16,21:0.515:37:9,10:7,11:8,8,9,12	./.:.:.:.:.:.:.	./.:.:.:.:.:.:.	./.:.:.:.:.:.:.
chr11	22212283	22212283	C	T	synonymous SNV	VDAC1	0/1:15,13:0.526:28:7,7:8,6:7,8,5,8	./.:.:.:.:.:.:.	./.:.:.:.:.:.:.	./.:.:.:.:.:.:.	./.:.:.:.:.:.:.	./.:.:.:.:.:.:.	./.:.:.:.:.:.:.	0/1:9,20:0.632:29:5,10:4,10:4,5,9,11
chr11	22355537	22355537	T	TTCAGTGGTGCACCCACCACAAGGATGACCC	nonframeshift insertion	SKP1	./.:.:.:.:.:.:.	./.:.:.:.:.:.:.	./.:.:.:.:.:.:.	./.:.:.:.:.:.:.	./.:.:.:.:.:.:.	0/1:106,4:0.055:110:56,0:50,4:42,64,1,3	./.:.:.:.:.:.:.	./.:.:.:.:.:.:.
chr11	22502212	22502212	A	T	stopgain	CDKL3	./.:.:.:.:.:.:.	./.:.:.:.:.:.:.	./.:.:.:.:.:.:.	./.:.:.:.:.:.:.	./.:.:.:.:.:.:.	./.:.:.:.:.:.:.	0/1:23,2:0.124:25:9,0:14,2:12,11,1,1	./.:.:.:.:.:.:.
chr11	22732437	22732437	G	A	synonymous SNV	SAR1B	./.:.:.:.:.:.:.	./.:.:.:.:.:.:.	./.:.:.:.:.:.:.	./.:.:.:.:.:.:.	./.:.:.:.:.:.:.	./.:.:.:.:.:.:.	0/1:8,5:0.444:13:2,1:6,4:4,4,3,2	./.:.:.:.:.:.:.
chr11	22750099	22750099	C	CGGT	nonframeshift insertion	SEC24A	./.:.:.:.:.:.:.	./.:.:.:.:.:.:.	./.:.:.:.:.:.:.	./.:.:.:.:.:.:.	./.:.:.:.:.:.:.	0/1:41,3:0.103:44:11,2:30,1:19,22,1,2	./.:.:.:.:.:.:.	./.:.:.:.:.:.:.
chr11	22775733	22775733	C	T	stopgain	SEC24A	0/1:31,2:0.111:33:15,1:16,1:15,16,1,1	./.:.:.:.:.:.:.	./.:.:.:.:.:.:.	./.:.:.:.:.:.:.	./.:.:.:.:.:.:.	./.:.:.:.:.:.:.	./.:.:.:.:.:.:.	./.:.:.:.:.:.:.
chr11	22949118	22949118	G	C	nonsynonymous SNV	TXNDC15	0|1:27,3:0.16:30:12,2:14,1:0|1:22949118_G_C:22949118:15,12,3,0	./.:.:.:.:.:.:.:.:.:.	./.:.:.:.:.:.:.:.:.:.	./.:.:.:.:.:.:.:.:.:.	./.:.:.:.:.:.:.:.:.:.	./.:.:.:.:.:.:.:.:.:.	./.:.:.:.:.:.:.:.:.:.	./.:.:.:.:.:.:.:.:.:.
chr11	22949126	22949126	G	C	nonsynonymous SNV	TXNDC15	0|1:29,3:0.16:32:13,2:16,1:0|1:22949118_G_C:22949118:16,13,3,0	./.:.:.:.:.:.:.:.:.:.	./.:.:.:.:.:.:.:.:.:.	./.:.:.:.:.:.:.:.:.:.	./.:.:.:.:.:.:.:.:.:.	./.:.:.:.:.:.:.:.:.:.	./.:.:.:.:.:.:.:.:.:.	./.:.:.:.:.:.:.:.:.:.
chr11	23074870	23074870	C	A	nonsynonymous SNV	PITX1	./.:.:.:.:.:.:.	./.:.:.:.:.:.:.	./.:.:.:.:.:.:.	./.:.:.:.:.:.:.	./.:.:.:.:.:.:.	./.:.:.:.:.:.:.	0/1:2,2:0.5:4:2,0:0,2:1,1,1,1	./.:.:.:.:.:.:.
chr11	23370563	23370563	G	A	synonymous SNV	MACROH2A1	./.:.:.:.:.:.:.	./.:.:.:.:.:.:.	./.:.:.:.:.:.:.	./.:.:.:.:.:.:.	0/1:0,64:0.981:64:0,26:0,38:0,0,30,34	./.:.:.:.:.:.:.	./.:.:.:.:.:.:.	./.:.:.:.:.:.:.
chr11	23492871	23492871	C	CTCCTCCACGCCCACGGCTGCA	nonframeshift insertion	TIFAB	./.:.:.:.:.:.:.	./.:.:.:.:.:.:.	0/1:64,3:0.066:67:35,2:29,1:30,34,0,3	./.:.:.:.:.:.:.	./.:.:.:.:.:.:.	./.:.:.:.:.:.:.	./.:.:.:.:.:.:.	./.:.:.:.:.:.:.
chr11	23564295	23564298	GCACA	G	frameshift deletion	NEUROG1	0|1:15,2:0.183:17:8,1:6,1:0|1:23564294_GCACA_G:23564294:9,6,0,2	./.:.:.:.:.:.:.:.:.:.	./.:.:.:.:.:.:.:.:.:.	./.:.:.:.:.:.:.:.:.:.	./.:.:.:.:.:.:.:.:.:.	./.:.:.:.:.:.:.:.:.:.	./.:.:.:.:.:.:.:.:.:.	./.:.:.:.:.:.:.:.:.:.
chr11	23564299	23564299	C	CGTGT	frameshift insertion	NEUROG1	0|1:15,2:0.186:17:9,1:5,1:0|1:23564294_GCACA_G:23564294:9,6,0,2	./.:.:.:.:.:.:.:.:.:.	./.:.:.:.:.:.:.:.:.:.	./.:.:.:.:.:.:.:.:.:.	./.:.:.:.:.:.:.:.:.:.	./.:.:.:.:.:.:.:.:.:.	./.:.:.:.:.:.:.:.:.:.	./.:.:.:.:.:.:.:.:.:.
chr11	23751802	23751802	C	CA	frameshift insertion		./.:.:.:.:.:.:.	0/1:47,4:0.111:51:18,2:29,2:20,27,1,3	./.:.:.:.:.:.:.	./.:.:.:.:.:.:.	./.:.:.:.:.:.:.	./.:.:.:.:.:.:.	./.:.:.:.:.:.:.	./.:.:.:.:.:.:.
chr11	23751813	23751813	GT	G	frameshift deletion		./.:.:.:.:.:.:.	0/1:45,3:0.091:48:17,2:26,1:19,26,1,2	./.:.:.:.:.:.:.	./.:.:.:.:.:.:.	./.:.:.:.:.:.:.	./.:.:.:.:.:.:.	./.:.:.:.:.:.:.	./.:.:.:.:.:.:.
chr11	23789169	23789169	G	GGGTTGGGGCCTGTGCAGGCCTCAGGTGTGAT	frameshift insertion	SLC25A48	./.:.:.:.:.:.:.	./.:.:.:.:.:.:.	0/1:73,3:0.069:76:33,3:40,0:27,46,0,3	./.:.:.:.:.:.:.	./.:.:.:.:.:.:.	./.:.:.:.:.:.:.	./.:.:.:.:.:.:.	./.:.:.:.:.:.:.
chr11	24149006	24149006	A	C	nonsynonymous SNV	TRPC7	./.:.:.:.:.:.:.:.:.:.	0|1:40,2:0.093:42:19,1:21,1:0|1:24149006_A_C:24149006:25,15,2,0	./.:.:.:.:.:.:.:.:.:.	./.:.:.:.:.:.:.:.:.:.	./.:.:.:.:.:.:.:.:.:.	./.:.:.:.:.:.:.:.:.:.	./.:.:.:.:.:.:.:.:.:.	./.:.:.:.:.:.:.:.:.:.
chr11	25466275	25466275	G	A	synonymous SNV	HNRNPA0	./.:.:.:.:.:.:.:.:.:.	./.:.:.:.:.:.:.:.:.:.	1|0:69,4:0.053:73:33,0:32,4:1|0:25466272_ACCG_A:25466272:40,29,2,2	./.:.:.:.:.:.:.:.:.:.	./.:.:.:.:.:.:.:.:.:.	./.:.:.:.:.:.:.:.:.:.	./.:.:.:.:.:.:.:.:.:.	./.:.:.:.:.:.:.:.:.:.
chr11	25749744	25749747	TCATA	T	frameshift deletion	WNT8A	./.:.:.:.:.:.:.:.:.:.	./.:.:.:.:.:.:.:.:.:.	0|1:81,5:0.07:86:32,2:42,2:0|1:25749743_TCATA_T:25749743:45,36,3,2	./.:.:.:.:.:.:.:.:.:.	./.:.:.:.:.:.:.:.:.:.	./.:.:.:.:.:.:.:.:.:.	./.:.:.:.:.:.:.:.:.:.	./.:.:.:.:.:.:.:.:.:.
chr11	25794415	25794415	C	T	nonsynonymous SNV	BRD8	./.:.:.:.:.:.:.	./.:.:.:.:.:.:.	0/1:0,50:0.971:50:0,26:0,24:0,0,28,22	./.:.:.:.:.:.:.	./.:.:.:.:.:.:.	./.:.:.:.:.:.:.	./.:.:.:.:.:.:.	./.:.:.:.:.:.:.
chr11	25935878	25935878	C	T	synonymous SNV	SLBP2	./.:.:.:.:.:.:.	./.:.:.:.:.:.:.	./.:.:.:.:.:.:.	./.:.:.:.:.:.:.	./.:.:.:.:.:.:.	0/1:9,10:0.467:19:2,2:7,8:7,2,6,4	0/1:10,8:0.4:18:5,5:5,3:6,4,3,5	./.:.:.:.:.:.:.
chr11	25946547	25946547	C	T	nonsynonymous SNV	KDM3B	./.:.:.:.:.:.:.	./.:.:.:.:.:.:.	./.:.:.:.:.:.:.	./.:.:.:.:.:.:.	./.:.:.:.:.:.:.	./.:.:.:.:.:.:.	0/1:43,5:0.128:48:24,5:19,0:19,24,2,3	./.:.:.:.:.:.:.
chr11	25946692	25946692	A	C	nonsynonymous SNV	KDM3B	./.:.:.:.:.:.:.:.:.:.	./.:.:.:.:.:.:.:.:.:.	0|1:57,2:0.058:59:33,0:22,2:0|1:25946692_A_C:25946692:34,23,0,2	./.:.:.:.:.:.:.:.:.:.	./.:.:.:.:.:.:.:.:.:.	./.:.:.:.:.:.:.:.:.:.	./.:.:.:.:.:.:.:.:.:.	./.:.:.:.:.:.:.:.:.:.
chr11	25948372	25948372	T	C	synonymous SNV	KDM3B	./.:.:.:.:.:.:.	./.:.:.:.:.:.:.	0/1:0,78:0.983:78:0,34:0,44:0,0,40,38	./.:.:.:.:.:.:.	./.:.:.:.:.:.:.	./.:.:.:.:.:.:.	./.:.:.:.:.:.:.	./.:.:.:.:.:.:.
chr11	25969881	25969881	C	CACTCACCAGGGCTGGCCA	nonframeshift insertion	KDM3B	0/1:54,3:0.073:57:15,3:39,0:23,31,1,2	./.:.:.:.:.:.:.	./.:.:.:.:.:.:.	./.:.:.:.:.:.:.	./.:.:.:.:.:.:.	./.:.:.:.:.:.:.	./.:.:.:.:.:.:.	./.:.:.:.:.:.:.
chr11	25988419	25988419	T	TTTCTGAGACTCTGGTG	stopgain	KDM3B	./.:.:.:.:.:.:.	0/1:68,3:0.054:71:42,3:26,0:38,30,1,2	./.:.:.:.:.:.:.	./.:.:.:.:.:.:.	./.:.:.:.:.:.:.	./.:.:.:.:.:.:.	./.:.:.:.:.:.:.	./.:.:.:.:.:.:.
chr11	25989100	25989100	A	AGTTGGCCTCTCCTCTGTGGGGCTG	nonframeshift insertion	KDM3B	./.:.:.:.:.:.:.	./.:.:.:.:.:.:.	./.:.:.:.:.:.:.	./.:.:.:.:.:.:.	./.:.:.:.:.:.:.	0/1:46,4:0.105:50:28,0:18,1:25,21,2,2	./.:.:.:.:.:.:.	./.:.:.:.:.:.:.
chr11	25989102	25989107	GAGGAGA	G	nonframeshift deletion	KDM3B	0|1:71,5:0.078:76:40,2:28,2:0|1:25989101_GAGGAGA_G:25989101:35,36,3,2	./.:.:.:.:.:.:.:.:.:.	./.:.:.:.:.:.:.:.:.:.	./.:.:.:.:.:.:.:.:.:.	./.:.:.:.:.:.:.:.:.:.	./.:.:.:.:.:.:.:.:.:.	./.:.:.:.:.:.:.:.:.:.	./.:.:.:.:.:.:.:.:.:.
chr11	25989112	25989113	CAA	C	frameshift deletion	KDM3B	0|1:73,5:0.075:78:39,1:32,3:0|1:25989101_GAGGAGA_G:25989101:36,37,3,2	./.:.:.:.:.:.:.:.:.:.	./.:.:.:.:.:.:.:.:.:.	./.:.:.:.:.:.:.:.:.:.	./.:.:.:.:.:.:.:.:.:.	./.:.:.:.:.:.:.:.:.:.	./.:.:.:.:.:.:.:.:.:.	./.:.:.:.:.:.:.:.:.:.
chr11	26758473	26758473	T	C	synonymous SNV	MATR3	./.:.:.:.:.:.:.	./.:.:.:.:.:.:.	./.:.:.:.:.:.:.	./.:.:.:.:.:.:.	./.:.:.:.:.:.:.	./.:.:.:.:.:.:.	0/1:0,2:0.667:2:0,0:0,2:0,0,1,1	./.:.:.:.:.:.:.
chr11	26783453	26783453	T	C	nonsynonymous SNV	MATR3	./.:.:.:.:.:.:.	./.:.:.:.:.:.:.	0/1:43,2:0.083:45:23,2:20,0:27,16,2,0	./.:.:.:.:.:.:.	./.:.:.:.:.:.:.	./.:.:.:.:.:.:.	./.:.:.:.:.:.:.	./.:.:.:.:.:.:.
chr11	26981616	26981616	T	TG	frameshift insertion	KIAA2026	./.:.:.:.:.:.:.:.:.:.	./.:.:.:.:.:.:.:.:.:.	./.:.:.:.:.:.:.:.:.:.	0|1:41,5:0.135:46:19,1:21,4:0|1:26981616_T_TG:26981616:17,24,3,2	0|1:36,4:0.139:40:20,3:15,1:0|1:26981616_T_TG:26981616:18,18,2,2	./.:.:.:.:.:.:.:.:.:.	./.:.:.:.:.:.:.:.:.:.	./.:.:.:.:.:.:.:.:.:.
chr11	26981620	26981620	AC	A	frameshift deletion	KIAA2026	./.:.:.:.:.:.:.:.:.:.	./.:.:.:.:.:.:.:.:.:.	./.:.:.:.:.:.:.:.:.:.	0|1:41,5:0.135:46:19,1:22,4:0|1:26981616_T_TG:26981616:17,24,3,2	0|1:37,4:0.139:41:21,3:16,1:0|1:26981616_T_TG:26981616:18,19,2,2	./.:.:.:.:.:.:.:.:.:.	./.:.:.:.:.:.:.:.:.:.	./.:.:.:.:.:.:.:.:.:.
chr11	27465285	27465285	C	CCA	frameshift insertion	UHRF2	./.:.:.:.:.:.:.:.:.:.	./.:.:.:.:.:.:.:.:.:.	0|1:31,4:0.146:35:19,1:12,3:0|1:27465285_C_CCA:27465285:10,21,1,3	./.:.:.:.:.:.:.:.:.:.	./.:.:.:.:.:.:.:.:.:.	./.:.:.:.:.:.:.:.:.:.	./.:.:.:.:.:.:.:.:.:.	./.:.:.:.:.:.:.:.:.:.
chr11	27465288	27465289	TTG	T	frameshift deletion	UHRF2	./.:.:.:.:.:.:.:.:.:.	./.:.:.:.:.:.:.:.:.:.	0|1:31,4:0.146:35:19,1:12,3:0|1:27465285_C_CCA:27465285:10,21,1,3	./.:.:.:.:.:.:.:.:.:.	./.:.:.:.:.:.:.:.:.:.	./.:.:.:.:.:.:.:.:.:.	./.:.:.:.:.:.:.:.:.:.	./.:.:.:.:.:.:.:.:.:.
chr11	27494084	27494084	C	T	synonymous SNV	GLDC	./.:.:.:.:.:.:.	./.:.:.:.:.:.:.	./.:.:.:.:.:.:.	./.:.:.:.:.:.:.	./.:.:.:.:.:.:.	0/1:25,3:0.143:28:10,0:15,3:15,10,2,1	./.:.:.:.:.:.:.	./.:.:.:.:.:.:.
chr11	27661237	27661237	C	T	synonymous SNV		./.:.:.:.:.:.:.	./.:.:.:.:.:.:.	./.:.:.:.:.:.:.	./.:.:.:.:.:.:.	./.:.:.:.:.:.:.	0/1:13,2:0.152:15:6,0:7,2:6,7,1,1	./.:.:.:.:.:.:.	./.:.:.:.:.:.:.
chr11	28093878	28093878	A	G	synonymous SNV	KDM4C	./.:.:.:.:.:.:.	./.:.:.:.:.:.:.	0/1:56,2:0.067:58:36,1:20,1:19,37,0,2	./.:.:.:.:.:.:.	./.:.:.:.:.:.:.	./.:.:.:.:.:.:.	./.:.:.:.:.:.:.	./.:.:.:.:.:.:.
chr11	33779949	33779949	A	T	nonsynonymous SNV	MPDZ	./.:.:.:.:.:.:.	./.:.:.:.:.:.:.	./.:.:.:.:.:.:.	./.:.:.:.:.:.:.	./.:.:.:.:.:.:.	0/1:11,3:0.273:14:3,2:8,1:5,6,1,2	./.:.:.:.:.:.:.	./.:.:.:.:.:.:.
chr11	34799902	34799902	GT	G	frameshift deletion	NFIB	0|1:72,4:0.094:76:38,1:32,3:0|1:34799901_GT_G:34799901:32,40,1,3	./.:.:.:.:.:.:.:.:.:.	./.:.:.:.:.:.:.:.:.:.	./.:.:.:.:.:.:.:.:.:.	./.:.:.:.:.:.:.:.:.:.	./.:.:.:.:.:.:.:.:.:.	./.:.:.:.:.:.:.:.:.:.	./.:.:.:.:.:.:.:.:.:.
chr11	34799904	34799904	G	GA	frameshift insertion	NFIB	0|1:72,4:0.094:76:39,1:33,3:0|1:34799901_GT_G:34799901:32,40,1,3	./.:.:.:.:.:.:.:.:.:.	./.:.:.:.:.:.:.:.:.:.	./.:.:.:.:.:.:.:.:.:.	./.:.:.:.:.:.:.:.:.:.	./.:.:.:.:.:.:.:.:.:.	./.:.:.:.:.:.:.:.:.:.	./.:.:.:.:.:.:.:.:.:.
chr11	36514285	36514287	TCTC	T	nonframeshift deletion	BNC2	0|1:86,4:0.075:90:43,3:38,1:0|1:36514284_TCTC_T:36514284:39,47,1,3	./.:.:.:.:.:.:.:.:.:.	0|1:83,8:0.122:91:44,4:35,4:0|1:36514284_TCTC_T:36514284:43,40,4,4	./.:.:.:.:.:.:.:.:.:.	./.:.:.:.:.:.:.:.:.:.	./.:.:.:.:.:.:.:.:.:.	./.:.:.:.:.:.:.:.:.:.	./.:.:.:.:.:.:.:.:.:.
chr11	36514289	36514289	C	CGAG	nonframeshift insertion	BNC2	0|1:84,4:0.075:88:40,3:40,1:0|1:36514284_TCTC_T:36514284:38,46,1,3	./.:.:.:.:.:.:.:.:.:.	0|1:80,8:0.125:88:44,4:33,4:0|1:36514284_TCTC_T:36514284:41,39,4,4	./.:.:.:.:.:.:.:.:.:.	./.:.:.:.:.:.:.:.:.:.	./.:.:.:.:.:.:.:.:.:.	./.:.:.:.:.:.:.:.:.:.	./.:.:.:.:.:.:.:.:.:.
chr11	36532117	36532117	G	GCAGCCAGGACTGAGGCTGCGGGAACC	frameshift insertion	BNC2	./.:.:.:.:.:.:.	0/1:123,6:0.065:129:51,2:72,0:61,62,4,2	./.:.:.:.:.:.:.	./.:.:.:.:.:.:.	./.:.:.:.:.:.:.	./.:.:.:.:.:.:.	./.:.:.:.:.:.:.	./.:.:.:.:.:.:.
chr11	36532257	36532257	G	A	nonsynonymous SNV	BNC2	./.:.:.:.:.:.:.	./.:.:.:.:.:.:.	./.:.:.:.:.:.:.	0/1:73,70:0.514:143:31,41:42,29:39,34,43,27	./.:.:.:.:.:.:.	./.:.:.:.:.:.:.	./.:.:.:.:.:.:.	./.:.:.:.:.:.:.
chr11	37182500	37182500	C	G	nonsynonymous SNV	CNTLN	./.:.:.:.:.:.:.	0/1:11,20:0.607:31:8,8:3,12:5,6,8,12	./.:.:.:.:.:.:.	./.:.:.:.:.:.:.	./.:.:.:.:.:.:.	./.:.:.:.:.:.:.	./.:.:.:.:.:.:.	./.:.:.:.:.:.:.
chr11	37346867	37346867	T	C	synonymous SNV	CNTLN	./.:.:.:.:.:.:.	./.:.:.:.:.:.:.	./.:.:.:.:.:.:.	0/1:19,3:0.167:22:4,1:15,2:11,8,1,2	./.:.:.:.:.:.:.	./.:.:.:.:.:.:.	./.:.:.:.:.:.:.	./.:.:.:.:.:.:.
chr11	37476791	37476791	T	A	nonsynonymous SNV	CNTLN	./.:.:.:.:.:.:.	./.:.:.:.:.:.:.	./.:.:.:.:.:.:.	./.:.:.:.:.:.:.	./.:.:.:.:.:.:.	0/1:15,3:0.2:18:3,0:12,3:8,7,2,1	./.:.:.:.:.:.:.	./.:.:.:.:.:.:.
chr11	38887577	38887578	GCC	G	frameshift deletion	RRAGA	./.:.:.:.:.:.:.:.:.:.	0|1:117,5:0.053:122:56,3:59,2:0|1:38887576_GCC_G:38887576:62,55,4,1	0|1:139,5:0.054:144:63,3:72,2:0|1:38887576_GCC_G:38887576:83,56,4,1	./.:.:.:.:.:.:.:.:.:.	./.:.:.:.:.:.:.:.:.:.	0|1:66,6:0.137:72:29,4:35,2:0|1:38887576_GCC_G:38887576:41,25,2,4	./.:.:.:.:.:.:.:.:.:.	./.:.:.:.:.:.:.:.:.:.
chr11	38887580	38887580	T	TGG	frameshift insertion	RRAGA	./.:.:.:.:.:.:.:.:.:.	0|1:116,5:0.054:121:55,3:60,2:0|1:38887576_GCC_G:38887576:61,55,4,1	0|1:138,5:0.055:143:61,3:75,2:0|1:38887576_GCC_G:38887576:83,55,4,1	./.:.:.:.:.:.:.:.:.:.	./.:.:.:.:.:.:.:.:.:.	0|1:66,6:0.137:72:31,4:35,2:0|1:38887576_GCC_G:38887576:41,25,2,4	./.:.:.:.:.:.:.:.:.:.	./.:.:.:.:.:.:.:.:.:.
chr11	38940359	38940362	GAAAA	G	frameshift deletion	PLIN2	./.:.:.:.:.:.:.	./.:.:.:.:.:.:.	./.:.:.:.:.:.:.	./.:.:.:.:.:.:.	./.:.:.:.:.:.:.	0/1:23,3:0.167:26:13,1:8,1:11,12,1,2	./.:.:.:.:.:.:.	./.:.:.:.:.:.:.
chr11	39190874	39190874	C	T	nonsynonymous SNV	ACER2	./.:.:.:.:.:.:.	./.:.:.:.:.:.:.	./.:.:.:.:.:.:.	./.:.:.:.:.:.:.	./.:.:.:.:.:.:.	0/1:0,11:0.9:11:0,7:0,4:0,0,8,3	0/1:0,2:0.667:2:0,2:0,0:0,0,1,1	./.:.:.:.:.:.:.
chr11	39190941	39190941	G	A	nonsynonymous SNV	ACER2	./.:.:.:.:.:.:.	0/1:16,11:0.429:27:5,8:11,3:8,8,5,6	./.:.:.:.:.:.:.	./.:.:.:.:.:.:.	./.:.:.:.:.:.:.	./.:.:.:.:.:.:.	./.:.:.:.:.:.:.	./.:.:.:.:.:.:.
chr11	40000221	40000221	G	A	synonymous SNV	MLLT3	./.:.:.:.:.:.:.	./.:.:.:.:.:.:.	./.:.:.:.:.:.:.	./.:.:.:.:.:.:.	./.:.:.:.:.:.:.	0/1:30,3:0.118:33:15,2:15,1:9,21,1,2	./.:.:.:.:.:.:.	./.:.:.:.:.:.:.
chr11	40527200	40527200	T	C	nonsynonymous SNV	FOCAD	0/1:17,4:0.2:21:5,0:12,4:7,10,2,2	./.:.:.:.:.:.:.	./.:.:.:.:.:.:.	./.:.:.:.:.:.:.	./.:.:.:.:.:.:.	./.:.:.:.:.:.:.	./.:.:.:.:.:.:.	./.:.:.:.:.:.:.
chr11	40726753	40726753	C	CAGGAGGCAGGG	frameshift insertion	IFNA6	./.:.:.:.:.:.:.	./.:.:.:.:.:.:.	./.:.:.:.:.:.:.	./.:.:.:.:.:.:.	./.:.:.:.:.:.:.	./.:.:.:.:.:.:.	0/1:0,2:0.667:2:0,2:0,0:0,0,1,1	./.:.:.:.:.:.:.
chr11	40750076	40750076	C	T	nonsynonymous SNV		./.:.:.:.:.:.:.	0/1:0,1:0.667:1:0,1:0,0:0,0,1,0	./.:.:.:.:.:.:.	./.:.:.:.:.:.:.	./.:.:.:.:.:.:.	./.:.:.:.:.:.:.	./.:.:.:.:.:.:.	./.:.:.:.:.:.:.
chr11	40762196	40762196	T	C	synonymous SNV		./.:.:.:.:.:.:.	./.:.:.:.:.:.:.	0/1:2,2:0.5:4:0,1:2,1:0,2,0,2	./.:.:.:.:.:.:.	./.:.:.:.:.:.:.	./.:.:.:.:.:.:.	./.:.:.:.:.:.:.	./.:.:.:.:.:.:.
chr11	40792988	40792988	C	G	nonsynonymous SNV	KLHL9	./.:.:.:.:.:.:.:.:.:.	0|1:86,4:0.054:90:40,4:45,0:0|1:40792988_C_G:40792988:44,42,2,2	./.:.:.:.:.:.:.:.:.:.	./.:.:.:.:.:.:.:.:.:.	./.:.:.:.:.:.:.:.:.:.	./.:.:.:.:.:.:.:.:.:.	./.:.:.:.:.:.:.:.:.:.	./.:.:.:.:.:.:.:.:.:.
chr11	40792993	40792993	T	TTCAAGGGTG	nonframeshift insertion	KLHL9	./.:.:.:.:.:.:.:.:.:.	0|1:88,3:0.04:91:42,3:44,0:0|1:40792988_C_G:40792988:45,43,1,2	./.:.:.:.:.:.:.:.:.:.	./.:.:.:.:.:.:.:.:.:.	./.:.:.:.:.:.:.:.:.:.	./.:.:.:.:.:.:.:.:.:.	./.:.:.:.:.:.:.:.:.:.	./.:.:.:.:.:.:.:.:.:.
chr11	40793173	40793173	TC	T	stopgain	KLHL9	./.:.:.:.:.:.:.:.:.:.	./.:.:.:.:.:.:.:.:.:.	./.:.:.:.:.:.:.:.:.:.	0|1:117,5:0.063:122:53,3:60,2:0|1:40793172_TC_T:40793172:58,59,1,4	./.:.:.:.:.:.:.:.:.:.	./.:.:.:.:.:.:.:.:.:.	./.:.:.:.:.:.:.:.:.:.	0|1:80,4:0.075:84:37,2:39,2:0|1:40793172_TC_T:40793172:44,36,3,1
chr11	40793175	40793175	A	AG	frameshift insertion	KLHL9	./.:.:.:.:.:.:.:.:.:.	./.:.:.:.:.:.:.:.:.:.	./.:.:.:.:.:.:.:.:.:.	0|1:117,5:0.063:122:54,3:59,2:0|1:40793172_TC_T:40793172:58,59,1,4	./.:.:.:.:.:.:.:.:.:.	./.:.:.:.:.:.:.:.:.:.	./.:.:.:.:.:.:.:.:.:.	0|1:80,4:0.075:84:39,2:40,2:0|1:40793172_TC_T:40793172:44,36,3,1
chr11	45140772	45140772	C	A	nonsynonymous SNV	PLAA	./.:.:.:.:.:.:.	./.:.:.:.:.:.:.	./.:.:.:.:.:.:.	./.:.:.:.:.:.:.	0/1:8,3:0.363:11:2,2:6,1:4,4,2,1	./.:.:.:.:.:.:.	./.:.:.:.:.:.:.	./.:.:.:.:.:.:.
chr11	45179454	45179454	C	A	nonsynonymous SNV	IFT74	./.:.:.:.:.:.:.	./.:.:.:.:.:.:.	0/1:29,19:0.396:48:11,9:17,10:15,14,8,11	./.:.:.:.:.:.:.	./.:.:.:.:.:.:.	./.:.:.:.:.:.:.	./.:.:.:.:.:.:.	./.:.:.:.:.:.:.
chr11	45412271	45412274	TACAG	T	frameshift deletion		./.:.:.:.:.:.:.	0/1:36,35:0.462:71:19,15:15,20:18,18,16,19	./.:.:.:.:.:.:.	./.:.:.:.:.:.:.	./.:.:.:.:.:.:.	./.:.:.:.:.:.:.	./.:.:.:.:.:.:.	./.:.:.:.:.:.:.
chr11	45670905	45670905	G	A	synonymous SNV	C11H9orf72	./.:.:.:.:.:.:.	./.:.:.:.:.:.:.	0/1:17,13:0.423:30:5,8:12,5:8,9,4,9	./.:.:.:.:.:.:.	./.:.:.:.:.:.:.	./.:.:.:.:.:.:.	./.:.:.:.:.:.:.	./.:.:.:.:.:.:.
chr11	50123777	50123777	C	T	nonsynonymous SNV	APTX	./.:.:.:.:.:.:.	./.:.:.:.:.:.:.	0/1:60,4:0.074:64:28,2:32,2:37,23,2,2	./.:.:.:.:.:.:.	./.:.:.:.:.:.:.	./.:.:.:.:.:.:.	./.:.:.:.:.:.:.	./.:.:.:.:.:.:.
chr11	50167339	50167339	A	T	nonsynonymous SNV	DNAJA1	./.:.:.:.:.:.:.:.:.:.	./.:.:.:.:.:.:.:.:.:.	./.:.:.:.:.:.:.:.:.:.	0|1:31,2:0.085:33:20,1:10,1:0|1:50167339_A_T:50167339:4,27,0,2	./.:.:.:.:.:.:.:.:.:.	./.:.:.:.:.:.:.:.:.:.	./.:.:.:.:.:.:.:.:.:.	./.:.:.:.:.:.:.:.:.:.
chr11	50167340	50167340	A	T	nonsynonymous SNV	DNAJA1	./.:.:.:.:.:.:.:.:.:.	./.:.:.:.:.:.:.:.:.:.	./.:.:.:.:.:.:.:.:.:.	0|1:31,2:0.086:33:19,1:11,1:0|1:50167339_A_T:50167339:4,27,0,2	./.:.:.:.:.:.:.:.:.:.	./.:.:.:.:.:.:.:.:.:.	./.:.:.:.:.:.:.:.:.:.	./.:.:.:.:.:.:.:.:.:.
chr11	50524339	50524339	T	C	synonymous SNV		./.:.:.:.:.:.:.	./.:.:.:.:.:.:.	./.:.:.:.:.:.:.	./.:.:.:.:.:.:.	./.:.:.:.:.:.:.	./.:.:.:.:.:.:.	0/1:0,1:0.667:1:0,1:0,0:0,0,0,1	./.:.:.:.:.:.:.
chr11	50524387	50524387	C	G	nonsynonymous SNV		./.:.:.:.:.:.:.	./.:.:.:.:.:.:.	./.:.:.:.:.:.:.	0/1:0,1:0.667:1:0,0:0,1:0,0,1,0	./.:.:.:.:.:.:.	./.:.:.:.:.:.:.	./.:.:.:.:.:.:.	./.:.:.:.:.:.:.
chr11	50537093	50537093	C	CTCGCTGTTACCCCGGCCCGACAA	stopgain	NOL6	./.:.:.:.:.:.:.	./.:.:.:.:.:.:.	./.:.:.:.:.:.:.	./.:.:.:.:.:.:.	./.:.:.:.:.:.:.	0/1:46,7:0.161:53:21,2:25,5:18,28,2,5	./.:.:.:.:.:.:.	./.:.:.:.:.:.:.
chr11	50539480	50539480	G	C	synonymous SNV	NOL6	./.:.:.:.:.:.:.:.:.:.	./.:.:.:.:.:.:.:.:.:.	./.:.:.:.:.:.:.:.:.:.	0|1:45,3:0.081:48:26,0:19,3:0|1:50539480_G_C:50539480:23,22,1,2	./.:.:.:.:.:.:.:.:.:.	./.:.:.:.:.:.:.:.:.:.	./.:.:.:.:.:.:.:.:.:.	./.:.:.:.:.:.:.:.:.:.
chr11	50539481	50539481	G	C	nonsynonymous SNV	NOL6	./.:.:.:.:.:.:.:.:.:.	./.:.:.:.:.:.:.:.:.:.	./.:.:.:.:.:.:.:.:.:.	0|1:45,3:0.081:48:26,0:19,3:0|1:50539480_G_C:50539480:23,22,1,2	./.:.:.:.:.:.:.:.:.:.	./.:.:.:.:.:.:.:.:.:.	./.:.:.:.:.:.:.:.:.:.	./.:.:.:.:.:.:.:.:.:.
chr11	50540739	50540743	AGGTGG	A	frameshift deletion	NOL6	./.:.:.:.:.:.:.	0/1:48,4:0.128:52:23,2:23,2:21,27,0,4	./.:.:.:.:.:.:.	./.:.:.:.:.:.:.	./.:.:.:.:.:.:.	./.:.:.:.:.:.:.	./.:.:.:.:.:.:.	./.:.:.:.:.:.:.
chr11	50965774	50965777	CAGAG	C	frameshift deletion	UBAP1	./.:.:.:.:.:.:.	./.:.:.:.:.:.:.	0/1:135,6:0.065:141:66,3:66,3:64,71,1,5	./.:.:.:.:.:.:.	./.:.:.:.:.:.:.	./.:.:.:.:.:.:.	./.:.:.:.:.:.:.	./.:.:.:.:.:.:.
chr11	50965783	50965783	A	ACTGTCCAAGTTC	nonframeshift insertion	UBAP1	./.:.:.:.:.:.:.	./.:.:.:.:.:.:.	0/1:136,4:0.045:140:66,3:67,1:64,72,0,4	./.:.:.:.:.:.:.	./.:.:.:.:.:.:.	./.:.:.:.:.:.:.	./.:.:.:.:.:.:.	./.:.:.:.:.:.:.
chr11	50979220	50979224	CCTCCT	C	frameshift deletion	KIF24	./.:.:.:.:.:.:.:.:.:.	0|1:68,7:0.113:75:33,3:33,4:0|1:50979219_CCTCCT_C:50979219:41,27,4,3	./.:.:.:.:.:.:.:.:.:.	0|1:77,6:0.104:83:34,2:36,4:0|1:50979219_CCTCCT_C:50979219:42,35,5,1	0|1:72,4:0.082:76:36,1:32,3:0|1:50979219_CCTCCT_C:50979219:39,33,3,1	./.:.:.:.:.:.:.:.:.:.	./.:.:.:.:.:.:.:.:.:.	./.:.:.:.:.:.:.:.:.:.
chr11	50979226	50979226	T	TAGAGG	frameshift insertion	KIF24	./.:.:.:.:.:.:.:.:.:.	0|1:67,7:0.113:74:34,3:32,4:0|1:50979219_CCTCCT_C:50979219:40,27,4,3	./.:.:.:.:.:.:.:.:.:.	0|1:77,6:0.104:83:37,2:38,4:0|1:50979219_CCTCCT_C:50979219:42,35,5,1	0|1:72,4:0.082:76:40,1:32,3:0|1:50979219_CCTCCT_C:50979219:39,33,3,1	./.:.:.:.:.:.:.:.:.:.	./.:.:.:.:.:.:.:.:.:.	./.:.:.:.:.:.:.:.:.:.
chr11	51072716	51072716	A	AGCCAGCGACATGTTCCGCCGGCTGCGTGAT	nonframeshift insertion	MYORG	./.:.:.:.:.:.:.	./.:.:.:.:.:.:.	./.:.:.:.:.:.:.	./.:.:.:.:.:.:.	./.:.:.:.:.:.:.	./.:.:.:.:.:.:.	0/1:76,5:0.077:81:40,0:36,2:45,31,3,2	./.:.:.:.:.:.:.
chr11	51181676	51181676	A	G	nonsynonymous SNV	DNAI1	./.:.:.:.:.:.:.:.:.:.	./.:.:.:.:.:.:.:.:.:.	0|1:37,2:0.091:39:22,1:15,1:0|1:51181676_A_G:51181676:16,21,2,0	./.:.:.:.:.:.:.:.:.:.	./.:.:.:.:.:.:.:.:.:.	./.:.:.:.:.:.:.:.:.:.	./.:.:.:.:.:.:.:.:.:.	./.:.:.:.:.:.:.:.:.:.
chr11	51181681	51181681	C	T	synonymous SNV	DNAI1	./.:.:.:.:.:.:.:.:.:.	./.:.:.:.:.:.:.:.:.:.	0|1:40,2:0.088:42:23,1:15,1:0|1:51181676_A_G:51181676:17,23,2,0	./.:.:.:.:.:.:.:.:.:.	./.:.:.:.:.:.:.:.:.:.	./.:.:.:.:.:.:.:.:.:.	./.:.:.:.:.:.:.:.:.:.	./.:.:.:.:.:.:.:.:.:.
chr11	51207398	51207398	C	G	nonsynonymous SNV		./.:.:.:.:.:.:.:.:.:.	./.:.:.:.:.:.:.:.:.:.	./.:.:.:.:.:.:.:.:.:.	0|1:7,2:0.273:9:4,1:3,0:0|1:51207387_C_CCGCCCCGGTCG:51207387:6,1,0,2	./.:.:.:.:.:.:.:.:.:.	./.:.:.:.:.:.:.:.:.:.	./.:.:.:.:.:.:.:.:.:.	./.:.:.:.:.:.:.:.:.:.
chr11	51207665	51207665	G	GATGGCTCCACCCCGCA,GATGGCT	frameshift insertion		./.:.:.:.:.:.:.	./.:.:.:.:.:.:.	./.:.:.:.:.:.:.	./.:.:.:.:.:.:.	./.:.:.:.:.:.:.	0/1:49,4,.:0.11,.:53:21,3,.:28,1,.:18,31,1,3	0/2:21,.,3:.,0.175:24:12,.,1:9,.,2:8,13,1,2	./.:.:.:.:.:.:.
chr11	51321961	51321961	A	C	nonsynonymous SNV	GALT	0|1:86,2:0.048:88:43,0:43,2:0|1:51321961_A_C:51321961:41,45,1,1	./.:.:.:.:.:.:.:.:.:.	./.:.:.:.:.:.:.:.:.:.	./.:.:.:.:.:.:.:.:.:.	./.:.:.:.:.:.:.:.:.:.	./.:.:.:.:.:.:.:.:.:.	./.:.:.:.:.:.:.:.:.:.	./.:.:.:.:.:.:.:.:.:.
chr11	51321962	51321962	G	T	nonsynonymous SNV	GALT	0|1:86,2:0.048:88:43,0:42,2:0|1:51321961_A_C:51321961:41,45,1,1	./.:.:.:.:.:.:.:.:.:.	./.:.:.:.:.:.:.:.:.:.	./.:.:.:.:.:.:.:.:.:.	./.:.:.:.:.:.:.:.:.:.	./.:.:.:.:.:.:.:.:.:.	./.:.:.:.:.:.:.:.:.:.	./.:.:.:.:.:.:.:.:.:.
chr11	51322828	51322828	C	T	nonsynonymous SNV	GALT	./.:.:.:.:.:.:.	./.:.:.:.:.:.:.	0/1:19,22:0.526:41:11,15:8,7:6,13,6,16	./.:.:.:.:.:.:.	./.:.:.:.:.:.:.	./.:.:.:.:.:.:.	./.:.:.:.:.:.:.	./.:.:.:.:.:.:.
chr11	51328111	51328111	T	C	synonymous SNV	GALT	./.:.:.:.:.:.:.	./.:.:.:.:.:.:.	./.:.:.:.:.:.:.	./.:.:.:.:.:.:.	./.:.:.:.:.:.:.	0/1:32,3:0.136:35:13,2:19,1:17,15,1,2	./.:.:.:.:.:.:.	./.:.:.:.:.:.:.
chr11	51335560	51335564	CAGGAG	C	frameshift deletion	CCL27	./.:.:.:.:.:.:.	0/1:88,4:0.072:92:40,1:47,3:47,41,2,2	./.:.:.:.:.:.:.	./.:.:.:.:.:.:.	./.:.:.:.:.:.:.	./.:.:.:.:.:.:.	./.:.:.:.:.:.:.	./.:.:.:.:.:.:.
chr11	51390088	51390088	C	A	nonsynonymous SNV		./.:.:.:.:.:.:.	./.:.:.:.:.:.:.	0/1:64,58:0.48:122:31,33:33,25:34,30,25,33	./.:.:.:.:.:.:.	./.:.:.:.:.:.:.	./.:.:.:.:.:.:.	./.:.:.:.:.:.:.	./.:.:.:.:.:.:.
chr11	51430564	51430564	A	G	synonymous SNV	FAM205A	./.:.:.:.:.:.:.	./.:.:.:.:.:.:.	0/1:99,95:0.501:194:53,44:45,51:52,47,50,45	./.:.:.:.:.:.:.	./.:.:.:.:.:.:.	./.:.:.:.:.:.:.	./.:.:.:.:.:.:.	./.:.:.:.:.:.:.
chr11	51431621	51431621	G	T	synonymous SNV	FAM205A	0|1:154,4:0.045:158:92,3:62,1:0|1:51431621_G_T:51431621:80,74,2,2	0|1:222,6:0.033:228:126,2:96,3:0|1:51431621_G_T:51431621:115,107,3,3	./.:.:.:.:.:.:.:.:.:.	./.:.:.:.:.:.:.:.:.:.	./.:.:.:.:.:.:.:.:.:.	0|1:121,2:0.023:123:56,0:64,2:0|1:51431621_G_T:51431621:68,53,1,1	./.:.:.:.:.:.:.:.:.:.	./.:.:.:.:.:.:.:.:.:.
chr11	51431622	51431622	A	C	nonsynonymous SNV	FAM205A	0|1:154,4:0.045:158:92,3:62,1:0|1:51431621_G_T:51431621:80,74,2,2	0|1:224,5:0.032:229:127,2:96,3:0|1:51431621_G_T:51431621:115,109,3,2	./.:.:.:.:.:.:.:.:.:.	./.:.:.:.:.:.:.:.:.:.	./.:.:.:.:.:.:.:.:.:.	0|1:121,2:0.024:123:55,0:64,2:0|1:51431621_G_T:51431621:68,53,1,1	./.:.:.:.:.:.:.:.:.:.	./.:.:.:.:.:.:.:.:.:.
chr11	51431725	51431725	C	A	nonsynonymous SNV	FAM205A	./.:.:.:.:.:.:.	./.:.:.:.:.:.:.	0/1:220,39:0.136:259:114,20:106,19:107,113,20,19	./.:.:.:.:.:.:.	./.:.:.:.:.:.:.	./.:.:.:.:.:.:.	./.:.:.:.:.:.:.	./.:.:.:.:.:.:.
chr11	51433368	51433368	C	T	nonsynonymous SNV	FAM205A	./.:.:.:.:.:.:.	./.:.:.:.:.:.:.	0/1:113,58:0.328:171:57,37:56,20:64,49,27,31	./.:.:.:.:.:.:.	./.:.:.:.:.:.:.	./.:.:.:.:.:.:.	./.:.:.:.:.:.:.	./.:.:.:.:.:.:.
chr11	51442527	51442527	T	C	nonsynonymous SNV		./.:.:.:.:.:.:.	./.:.:.:.:.:.:.	0/1:124,6:0.059:130:69,4:55,2:72,52,6,0	./.:.:.:.:.:.:.	./.:.:.:.:.:.:.	./.:.:.:.:.:.:.	./.:.:.:.:.:.:.	./.:.:.:.:.:.:.
chr11	51442573	51442573	T	C	synonymous SNV		./.:.:.:.:.:.:.	./.:.:.:.:.:.:.	0/1:181,20:0.122:201:90,9:87,11:113,68,19,1	0/1:281,6:0.029:287:137,4:144,2:171,110,5,1	0/1:114,5:0.057:119:64,4:50,1:80,34,4,1	./.:.:.:.:.:.:.	./.:.:.:.:.:.:.	0/1:96,4:0.067:100:51,2:44,2:56,40,4,0
chr11	51442738	51442738	T	C	nonsynonymous SNV		./.:.:.:.:.:.:.	./.:.:.:.:.:.:.	0/1:258,6:0.028:264:135,3:120,3:138,120,1,5	./.:.:.:.:.:.:.	./.:.:.:.:.:.:.	./.:.:.:.:.:.:.	./.:.:.:.:.:.:.	./.:.:.:.:.:.:.
chr11	51594998	51595001	CCAAG	C	frameshift deletion	DNAJB5	./.:.:.:.:.:.:.:.:.:.	./.:.:.:.:.:.:.:.:.:.	./.:.:.:.:.:.:.:.:.:.	./.:.:.:.:.:.:.:.:.:.	./.:.:.:.:.:.:.:.:.:.	0|1:76,3:0.074:79:33,1:42,2:0|1:51594997_CCAAG_C:51594997:33,43,1,2	./.:.:.:.:.:.:.:.:.:.	./.:.:.:.:.:.:.:.:.:.
chr11	51595003	51595003	C	CCTTG	frameshift insertion	DNAJB5	./.:.:.:.:.:.:.:.:.:.	./.:.:.:.:.:.:.:.:.:.	./.:.:.:.:.:.:.:.:.:.	./.:.:.:.:.:.:.:.:.:.	./.:.:.:.:.:.:.:.:.:.	0|1:72,3:0.077:75:33,1:38,2:0|1:51594997_CCAAG_C:51594997:31,41,1,2	./.:.:.:.:.:.:.:.:.:.	./.:.:.:.:.:.:.:.:.:.
chr11	51627261	51627262	GTC	G	frameshift deletion	C11H9orf131	./.:.:.:.:.:.:.:.:.:.	0|1:79,4:0.071:83:41,2:36,2:0|1:51627260_GTC_G:51627260:42,37,3,1	./.:.:.:.:.:.:.:.:.:.	./.:.:.:.:.:.:.:.:.:.	./.:.:.:.:.:.:.:.:.:.	./.:.:.:.:.:.:.:.:.:.	./.:.:.:.:.:.:.:.:.:.	./.:.:.:.:.:.:.:.:.:.
chr11	51627267	51627267	C	CAG	frameshift insertion	C11H9orf131	./.:.:.:.:.:.:.:.:.:.	0|1:81,4:0.069:85:43,2:37,2:0|1:51627260_GTC_G:51627260:42,39,3,1	./.:.:.:.:.:.:.:.:.:.	./.:.:.:.:.:.:.:.:.:.	./.:.:.:.:.:.:.:.:.:.	./.:.:.:.:.:.:.:.:.:.	./.:.:.:.:.:.:.:.:.:.	./.:.:.:.:.:.:.:.:.:.
chr11	51628184	51628188	GCCCTC	G	frameshift deletion	C11H9orf131	0/1:35,6:0.188:41:16,2:19,4:19,16,3,3	./.:.:.:.:.:.:.	./.:.:.:.:.:.:.	./.:.:.:.:.:.:.	./.:.:.:.:.:.:.	./.:.:.:.:.:.:.	./.:.:.:.:.:.:.	./.:.:.:.:.:.:.
chr11	51645127	51645127	T	TGATCCACTGTGAAGG	nonframeshift insertion	VCP	./.:.:.:.:.:.:.	0/1:54,3:0.065:57:21,3:33,0:26,28,1,2	./.:.:.:.:.:.:.	./.:.:.:.:.:.:.	./.:.:.:.:.:.:.	./.:.:.:.:.:.:.	./.:.:.:.:.:.:.	./.:.:.:.:.:.:.
chr11	51659537	51659537	C	CTCTGGTCCGCCGTCGGCTCCCTTTTCGGATG	frameshift insertion	FANCG	0/1:141,4:0.038:145:66,0:75,4:74,67,1,3	./.:.:.:.:.:.:.	./.:.:.:.:.:.:.	./.:.:.:.:.:.:.	./.:.:.:.:.:.:.	./.:.:.:.:.:.:.	./.:.:.:.:.:.:.	./.:.:.:.:.:.:.
chr11	51676203	51676203	T	TGGGGCCCTCACCAAAGCCCCAGTGCCA	nonframeshift insertion	STOML2	./.:.:.:.:.:.:.	./.:.:.:.:.:.:.	0/1:68,9:0.139:77:36,4:32,1:29,39,5,4	./.:.:.:.:.:.:.	./.:.:.:.:.:.:.	./.:.:.:.:.:.:.	./.:.:.:.:.:.:.	./.:.:.:.:.:.:.
chr11	51849566	51849566	G	A	nonsynonymous SNV		./.:.:.:.:.:.:.	./.:.:.:.:.:.:.	./.:.:.:.:.:.:.	./.:.:.:.:.:.:.	0/1:0,2:0.667:2:0,0:0,2:0,0,1,1	./.:.:.:.:.:.:.	./.:.:.:.:.:.:.	./.:.:.:.:.:.:.
chr11	52064811	52064811	C	CCCCAAAGCCCTG	nonframeshift insertion		./.:.:.:.:.:.:.	./.:.:.:.:.:.:.	0/1:67,5:0.067:72:29,2:38,3:30,37,2,3	./.:.:.:.:.:.:.	./.:.:.:.:.:.:.	./.:.:.:.:.:.:.	./.:.:.:.:.:.:.	./.:.:.:.:.:.:.
chr11	52131541	52131544	CCCCA	C	frameshift deletion	RUSC2	./.:.:.:.:.:.:.	./.:.:.:.:.:.:.	./.:.:.:.:.:.:.	./.:.:.:.:.:.:.	./.:.:.:.:.:.:.	0/1:48,2:0.081:50:31,0:11,2:24,24,1,1	./.:.:.:.:.:.:.	./.:.:.:.:.:.:.
chr11	52169530	52169530	A	G	nonsynonymous SNV	TESK1	./.:.:.:.:.:.:.:.:.:.	./.:.:.:.:.:.:.:.:.:.	./.:.:.:.:.:.:.:.:.:.	./.:.:.:.:.:.:.:.:.:.	./.:.:.:.:.:.:.:.:.:.	0|1:73,4:0.096:77:31,3:41,1:0|1:52169530_A_G:52169530:37,36,3,1	./.:.:.:.:.:.:.:.:.:.	./.:.:.:.:.:.:.:.:.:.
chr11	52169531	52169531	C	T	synonymous SNV	TESK1	./.:.:.:.:.:.:.:.:.:.	./.:.:.:.:.:.:.:.:.:.	./.:.:.:.:.:.:.:.:.:.	./.:.:.:.:.:.:.:.:.:.	./.:.:.:.:.:.:.:.:.:.	0|1:73,4:0.096:77:30,3:42,1:0|1:52169530_A_G:52169530:37,36,3,1	./.:.:.:.:.:.:.:.:.:.	./.:.:.:.:.:.:.:.:.:.
chr11	52216189	52216192	CTCTT	C	frameshift deletion	TPM2	./.:.:.:.:.:.:.:.:.:.	./.:.:.:.:.:.:.:.:.:.	0|1:40,3:0.121:43:20,0:19,3:0|1:52216188_CTCTT_C:52216188:19,21,0,3	./.:.:.:.:.:.:.:.:.:.	./.:.:.:.:.:.:.:.:.:.	./.:.:.:.:.:.:.:.:.:.	./.:.:.:.:.:.:.:.:.:.	./.:.:.:.:.:.:.:.:.:.
chr11	52216198	52216198	C	T	nonsynonymous SNV	TPM2	./.:.:.:.:.:.:.:.:.:.	./.:.:.:.:.:.:.:.:.:.	0|1:39,3:0.125:42:19,0:19,2:0|1:52216188_CTCTT_C:52216188:19,20,0,3	./.:.:.:.:.:.:.:.:.:.	./.:.:.:.:.:.:.:.:.:.	./.:.:.:.:.:.:.:.:.:.	./.:.:.:.:.:.:.:.:.:.	./.:.:.:.:.:.:.:.:.:.
chr11	52230441	52230441	T	A	nonsynonymous SNV	TLN1	./.:.:.:.:.:.:.:.:.:.	./.:.:.:.:.:.:.:.:.:.	./.:.:.:.:.:.:.:.:.:.	./.:.:.:.:.:.:.:.:.:.	./.:.:.:.:.:.:.:.:.:.	0|1:27,5:0.261:32:9,1:18,4:0|1:52230441_T_A:52230441:12,15,1,4	0|1:30,3:0.143:33:17,2:13,0:0|1:52230441_T_A:52230441:17,13,2,1	./.:.:.:.:.:.:.:.:.:.
chr11	52230442	52230442	T	A	stopgain	TLN1	./.:.:.:.:.:.:.:.:.:.	./.:.:.:.:.:.:.:.:.:.	./.:.:.:.:.:.:.:.:.:.	./.:.:.:.:.:.:.:.:.:.	./.:.:.:.:.:.:.:.:.:.	0|1:27,5:0.261:32:9,1:18,4:0|1:52230441_T_A:52230441:12,15,1,4	0|1:30,3:0.143:33:17,2:13,0:0|1:52230441_T_A:52230441:17,13,2,1	./.:.:.:.:.:.:.:.:.:.
chr11	52265406	52265406	G	T	nonsynonymous SNV	GBA2	0|1:77,5:0.075:82:35,2:39,3:0|1:52265406_G_T:52265406:29,48,1,4	./.:.:.:.:.:.:.:.:.:.	./.:.:.:.:.:.:.:.:.:.	./.:.:.:.:.:.:.:.:.:.	./.:.:.:.:.:.:.:.:.:.	./.:.:.:.:.:.:.:.:.:.	./.:.:.:.:.:.:.:.:.:.	./.:.:.:.:.:.:.:.:.:.
chr11	52265411	52265411	C	CTACATGCGGCCACTGA	stopgain	GBA2	0|1:76,5:0.079:81:29,2:44,3:0|1:52265406_G_T:52265406:31,45,1,4	./.:.:.:.:.:.:.:.:.:.	./.:.:.:.:.:.:.:.:.:.	./.:.:.:.:.:.:.:.:.:.	./.:.:.:.:.:.:.:.:.:.	./.:.:.:.:.:.:.:.:.:.	./.:.:.:.:.:.:.:.:.:.	./.:.:.:.:.:.:.:.:.:.
chr11	52371955	52371955	G	C	nonsynonymous SNV	TMEM8B	./.:.:.:.:.:.:.:.:.:.	0|1:151,5:0.045:156:68,2:81,3:0|1:52371955_G_C:52371955:79,72,0,5	./.:.:.:.:.:.:.:.:.:.	./.:.:.:.:.:.:.:.:.:.	./.:.:.:.:.:.:.:.:.:.	./.:.:.:.:.:.:.:.:.:.	./.:.:.:.:.:.:.:.:.:.	./.:.:.:.:.:.:.:.:.:.
chr11	52371962	52371962	C	CCCGGGATGGT	frameshift insertion	TMEM8B	./.:.:.:.:.:.:.:.:.:.	0|1:146,5:0.046:151:67,2:79,3:0|1:52371955_G_C:52371955:79,67,0,5	./.:.:.:.:.:.:.:.:.:.	./.:.:.:.:.:.:.:.:.:.	./.:.:.:.:.:.:.:.:.:.	./.:.:.:.:.:.:.:.:.:.	./.:.:.:.:.:.:.:.:.:.	./.:.:.:.:.:.:.:.:.:.
chr11	52372865	52372865	A	ACCTCC	frameshift insertion	TMEM8B	./.:.:.:.:.:.:.:.:.:.	./.:.:.:.:.:.:.:.:.:.	./.:.:.:.:.:.:.:.:.:.	./.:.:.:.:.:.:.:.:.:.	0|1:59,3:0.071:62:21,0:37,3:0|1:52372865_A_ACCTCC:52372865:17,42,0,3	./.:.:.:.:.:.:.:.:.:.	./.:.:.:.:.:.:.:.:.:.	./.:.:.:.:.:.:.:.:.:.
chr11	52372868	52372872	CGGAGG	C	frameshift deletion	TMEM8B	./.:.:.:.:.:.:.:.:.:.	./.:.:.:.:.:.:.:.:.:.	./.:.:.:.:.:.:.:.:.:.	./.:.:.:.:.:.:.:.:.:.	0|1:60,3:0.071:63:21,0:38,3:0|1:52372865_A_ACCTCC:52372865:17,43,0,3	./.:.:.:.:.:.:.:.:.:.	./.:.:.:.:.:.:.:.:.:.	./.:.:.:.:.:.:.:.:.:.
chr11	52386420	52386424	CTTGTG	C	frameshift deletion	TMEM8B	./.:.:.:.:.:.:.	./.:.:.:.:.:.:.	0/1:74,4:0.075:78:34,2:39,2:41,33,2,2	./.:.:.:.:.:.:.	./.:.:.:.:.:.:.	./.:.:.:.:.:.:.	./.:.:.:.:.:.:.	0/1:40,3:0.111:43:18,3:19,0:22,18,1,2
chr11	52426198	52426198	C	CCGTGA	frameshift insertion	SPAAR	0|1:112,7:0.089:119:61,4:48,3:0|1:52426198_C_CCGTGA:52426198:55,57,3,4	./.:.:.:.:.:.:.:.:.:.	./.:.:.:.:.:.:.:.:.:.	./.:.:.:.:.:.:.:.:.:.	./.:.:.:.:.:.:.:.:.:.	./.:.:.:.:.:.:.:.:.:.	./.:.:.:.:.:.:.:.:.:.	./.:.:.:.:.:.:.:.:.:.
chr11	52426203	52426207	TTCACG	T	frameshift deletion	SPAAR	0|1:117,7:0.084:124:61,4:51,3:0|1:52426198_C_CCGTGA:52426198:61,56,3,4	./.:.:.:.:.:.:.:.:.:.	./.:.:.:.:.:.:.:.:.:.	./.:.:.:.:.:.:.:.:.:.	./.:.:.:.:.:.:.:.:.:.	./.:.:.:.:.:.:.:.:.:.	./.:.:.:.:.:.:.:.:.:.	./.:.:.:.:.:.:.:.:.:.
chr11	52485279	52485279	G	GA	frameshift insertion	OR13C7H	./.:.:.:.:.:.:.:.:.:.	./.:.:.:.:.:.:.:.:.:.	0|1:59,3:0.074:62:27,2:29,1:0|1:52485279_G_GA:52485279:32,27,2,1	./.:.:.:.:.:.:.:.:.:.	./.:.:.:.:.:.:.:.:.:.	./.:.:.:.:.:.:.:.:.:.	./.:.:.:.:.:.:.:.:.:.	./.:.:.:.:.:.:.:.:.:.
chr11	52485286	52485286	CT	C	frameshift deletion	OR13C7H	./.:.:.:.:.:.:.:.:.:.	./.:.:.:.:.:.:.:.:.:.	0|1:64,3:0.068:67:29,2:33,1:0|1:52485279_G_GA:52485279:37,27,2,1	./.:.:.:.:.:.:.:.:.:.	./.:.:.:.:.:.:.:.:.:.	./.:.:.:.:.:.:.:.:.:.	./.:.:.:.:.:.:.:.:.:.	./.:.:.:.:.:.:.:.:.:.
chr11	52492239	52492239	C	CTGGCTGCCTATGTGCCCATGGCTGCCAGCTCCTGGG	stopgain	OR13C7G	./.:.:.:.:.:.:.	./.:.:.:.:.:.:.	0/1:65,4:0.079:69:34,3:31,0:27,38,1,3	./.:.:.:.:.:.:.	./.:.:.:.:.:.:.	./.:.:.:.:.:.:.	./.:.:.:.:.:.:.	./.:.:.:.:.:.:.
chr11	52660082	52660082	G	A	synonymous SNV	CLTA	0/1:26,2:0.13:28:14,1:12,1:8,18,1,1	./.:.:.:.:.:.:.	./.:.:.:.:.:.:.	./.:.:.:.:.:.:.	./.:.:.:.:.:.:.	./.:.:.:.:.:.:.	./.:.:.:.:.:.:.	./.:.:.:.:.:.:.
chr11	53854574	53854577	CGTGG	C	frameshift deletion	FBXO10	./.:.:.:.:.:.:.	./.:.:.:.:.:.:.	0/1:69,5:0.087:74:34,3:35,2:36,33,3,2	./.:.:.:.:.:.:.	./.:.:.:.:.:.:.	./.:.:.:.:.:.:.	./.:.:.:.:.:.:.	./.:.:.:.:.:.:.
chr11	54051041	54051041	C	CCACGGAAG	frameshift insertion	FRMPD1	./.:.:.:.:.:.:.:.:.:.	./.:.:.:.:.:.:.:.:.:.	./.:.:.:.:.:.:.:.:.:.	0|1:69,3:0.071:72:28,1:40,2:0|1:54051041_C_CCACGGAAG:54051041:26,43,0,3	./.:.:.:.:.:.:.:.:.:.	./.:.:.:.:.:.:.:.:.:.	./.:.:.:.:.:.:.:.:.:.	./.:.:.:.:.:.:.:.:.:.
chr11	54078418	54078418	A	G	nonsynonymous SNV	EXOSC3	./.:.:.:.:.:.:.	./.:.:.:.:.:.:.	./.:.:.:.:.:.:.	0/1:32,3:0.088:35:15,1:17,2:7,25,1,2	./.:.:.:.:.:.:.	./.:.:.:.:.:.:.	./.:.:.:.:.:.:.	./.:.:.:.:.:.:.
chr11	54161535	54161535	A	C	nonsynonymous SNV		./.:.:.:.:.:.:.	./.:.:.:.:.:.:.	./.:.:.:.:.:.:.	./.:.:.:.:.:.:.	./.:.:.:.:.:.:.	0/1:36,4:0.166:40:25,2:11,2:22,14,4,0	./.:.:.:.:.:.:.	./.:.:.:.:.:.:.
chr11	54161786	54161786	T	C	nonsynonymous SNV		./.:.:.:.:.:.:.	./.:.:.:.:.:.:.	./.:.:.:.:.:.:.	0/1:121,4:0.057:125:53,2:67,2:54,67,0,4	./.:.:.:.:.:.:.	./.:.:.:.:.:.:.	./.:.:.:.:.:.:.	./.:.:.:.:.:.:.
chr11	54660587	54660587	C	T	nonsynonymous SNV		./.:.:.:.:.:.:.	./.:.:.:.:.:.:.	0/1:24,2:0.136:26:6,1:18,1:9,15,1,1	./.:.:.:.:.:.:.	./.:.:.:.:.:.:.	./.:.:.:.:.:.:.	./.:.:.:.:.:.:.	./.:.:.:.:.:.:.
chr11	54950271	54950271	C	G	nonsynonymous SNV	NCBP1	./.:.:.:.:.:.:.:.:.:.	./.:.:.:.:.:.:.:.:.:.	./.:.:.:.:.:.:.:.:.:.	./.:.:.:.:.:.:.:.:.:.	0|1:16,2:0.125:18:11,2:5,0:0|1:54950271_C_G:54950271:5,11,1,1	./.:.:.:.:.:.:.:.:.:.	./.:.:.:.:.:.:.:.:.:.	./.:.:.:.:.:.:.:.:.:.
chr11	55202771	55202771	C	CTCG	nonframeshift insertion	TRMO	./.:.:.:.:.:.:.:.:.:.	./.:.:.:.:.:.:.:.:.:.	./.:.:.:.:.:.:.:.:.:.	./.:.:.:.:.:.:.:.:.:.	./.:.:.:.:.:.:.:.:.:.	./.:.:.:.:.:.:.:.:.:.	0|1:23,4:0.167:27:14,0:9,4:0|1:55202771_C_CTCG:55202771:11,12,2,2	./.:.:.:.:.:.:.:.:.:.
chr11	55202773	55202773	C	CCCGCAGCGACCCCG	frameshift insertion	TRMO	./.:.:.:.:.:.:.:.:.:.	./.:.:.:.:.:.:.:.:.:.	./.:.:.:.:.:.:.:.:.:.	./.:.:.:.:.:.:.:.:.:.	./.:.:.:.:.:.:.:.:.:.	./.:.:.:.:.:.:.:.:.:.	0|1:23,4:0.167:27:14,0:9,4:0|1:55202771_C_CTCG:55202771:11,12,2,2	./.:.:.:.:.:.:.:.:.:.
chr11	55215112	55215112	G	A	synonymous SNV	HEMGN	./.:.:.:.:.:.:.	./.:.:.:.:.:.:.	./.:.:.:.:.:.:.	./.:.:.:.:.:.:.	./.:.:.:.:.:.:.	./.:.:.:.:.:.:.	0/1:54,5:0.117:59:20,1:34,4:26,28,3,2	./.:.:.:.:.:.:.
chr11	55408889	55408889	G	A	nonsynonymous SNV	TBC1D2	./.:.:.:.:.:.:.	0/1:18,24:0.567:42:16,10:2,14:10,8,12,12	./.:.:.:.:.:.:.	./.:.:.:.:.:.:.	./.:.:.:.:.:.:.	./.:.:.:.:.:.:.	./.:.:.:.:.:.:.	./.:.:.:.:.:.:.
chr11	55424979	55424979	T	C	nonsynonymous SNV	TBC1D2	./.:.:.:.:.:.:.	./.:.:.:.:.:.:.	./.:.:.:.:.:.:.	./.:.:.:.:.:.:.	./.:.:.:.:.:.:.	./.:.:.:.:.:.:.	0/1:22,4:0.175:26:9,4:13,0:11,11,2,2	./.:.:.:.:.:.:.
chr11	55888561	55888561	A	AGGTGGCCTCTCGG	frameshift insertion	ANKS6	./.:.:.:.:.:.:.	0/1:27,3:0.157:30:11,2:16,1:12,15,0,3	./.:.:.:.:.:.:.	./.:.:.:.:.:.:.	./.:.:.:.:.:.:.	./.:.:.:.:.:.:.	./.:.:.:.:.:.:.	./.:.:.:.:.:.:.
chr11	55893127	55893127	C	CCCCGGG	nonframeshift insertion	ANKS6	./.:.:.:.:.:.:.	./.:.:.:.:.:.:.	./.:.:.:.:.:.:.	./.:.:.:.:.:.:.	./.:.:.:.:.:.:.	./.:.:.:.:.:.:.	0/1:0,5:0.81:5:0,5:0,0:0,0,2,3	./.:.:.:.:.:.:.
chr11	56122710	56122710	G	T	nonsynonymous SNV	COL15A1	0/1:9,12:0.53:21:5,7:4,5:4,5,5,7	./.:.:.:.:.:.:.	./.:.:.:.:.:.:.	./.:.:.:.:.:.:.	./.:.:.:.:.:.:.	./.:.:.:.:.:.:.	./.:.:.:.:.:.:.	0/1:22,10:0.348:32:12,1:10,9:11,11,6,4
chr11	56130689	56130689	G	A	stopgain	COL15A1	./.:.:.:.:.:.:.	0/1:31,11:0.322:42:14,9:17,2:16,15,8,3	./.:.:.:.:.:.:.	./.:.:.:.:.:.:.	./.:.:.:.:.:.:.	./.:.:.:.:.:.:.	./.:.:.:.:.:.:.	./.:.:.:.:.:.:.
chr11	56192295	56192295	C	G	synonymous SNV	TGFBR1	./.:.:.:.:.:.:.	./.:.:.:.:.:.:.	./.:.:.:.:.:.:.	./.:.:.:.:.:.:.	./.:.:.:.:.:.:.	0/1:31,2:0.09:33:16,2:15,0:14,17,1,1	./.:.:.:.:.:.:.	./.:.:.:.:.:.:.
chr11	56206486	56206486	T	C	synonymous SNV	TGFBR1	./.:.:.:.:.:.:.	0/1:12,16:0.583:28:6,12:6,4:5,7,10,6	./.:.:.:.:.:.:.	./.:.:.:.:.:.:.	./.:.:.:.:.:.:.	./.:.:.:.:.:.:.	./.:.:.:.:.:.:.	./.:.:.:.:.:.:.
chr11	56280165	56280165	G	A	nonsynonymous SNV	SEC61B	./.:.:.:.:.:.:.	./.:.:.:.:.:.:.	./.:.:.:.:.:.:.	0/1:9,3:0.271:12:3,0:6,3:5,4,1,2	./.:.:.:.:.:.:.	./.:.:.:.:.:.:.	./.:.:.:.:.:.:.	./.:.:.:.:.:.:.
chr11	56843909	56843909	A	G	nonsynonymous SNV	NR4A3	0/1:55,2:0.076:57:25,0:30,2:29,26,2,0	./.:.:.:.:.:.:.	./.:.:.:.:.:.:.	./.:.:.:.:.:.:.	./.:.:.:.:.:.:.	./.:.:.:.:.:.:.	./.:.:.:.:.:.:.	./.:.:.:.:.:.:.
chr11	57206027	57206027	G	GTC	frameshift insertion	TEX10	./.:.:.:.:.:.:.:.:.:.	./.:.:.:.:.:.:.:.:.:.	./.:.:.:.:.:.:.:.:.:.	./.:.:.:.:.:.:.:.:.:.	./.:.:.:.:.:.:.:.:.:.	./.:.:.:.:.:.:.:.:.:.	0|1:11,2:0.222:13:7,0:4,2:0|1:57206027_G_GTC:57206027:5,6,1,1	./.:.:.:.:.:.:.:.:.:.
chr11	58086015	58086015	A	C	nonsynonymous SNV		./.:.:.:.:.:.:.:.:.:.	0|1:57,3:0.085:60:28,1:29,2:0|1:58086015_A_C:58086015:21,36,0,3	./.:.:.:.:.:.:.:.:.:.	./.:.:.:.:.:.:.:.:.:.	./.:.:.:.:.:.:.:.:.:.	./.:.:.:.:.:.:.:.:.:.	./.:.:.:.:.:.:.:.:.:.	./.:.:.:.:.:.:.:.:.:.
chr11	58086016	58086016	G	T	nonsynonymous SNV		./.:.:.:.:.:.:.:.:.:.	0|1:57,3:0.085:60:28,1:29,2:0|1:58086015_A_C:58086015:21,36,0,3	./.:.:.:.:.:.:.:.:.:.	./.:.:.:.:.:.:.:.:.:.	./.:.:.:.:.:.:.:.:.:.	./.:.:.:.:.:.:.:.:.:.	./.:.:.:.:.:.:.:.:.:.	./.:.:.:.:.:.:.:.:.:.
chr11	58359714	58359714	A	G	nonsynonymous SNV	GRIN3A	./.:.:.:.:.:.:.	./.:.:.:.:.:.:.	./.:.:.:.:.:.:.	0/1:42,41:0.463:83:23,21:19,20:13,29,16,25	./.:.:.:.:.:.:.	./.:.:.:.:.:.:.	./.:.:.:.:.:.:.	./.:.:.:.:.:.:.
chr11	60493222	60493222	T	C	nonsynonymous SNV	OR13C4	./.:.:.:.:.:.:.	./.:.:.:.:.:.:.	0/1:37,53:0.58:90:13,20:24,33:20,17,29,24	./.:.:.:.:.:.:.	./.:.:.:.:.:.:.	./.:.:.:.:.:.:.	./.:.:.:.:.:.:.	./.:.:.:.:.:.:.
chr11	60575884	60575884	C	T	nonsynonymous SNV	OR13C2B	./.:.:.:.:.:.:.	./.:.:.:.:.:.:.	./.:.:.:.:.:.:.	./.:.:.:.:.:.:.	./.:.:.:.:.:.:.	0/1:0,30:0.955:30:0,18:0,12:0,0,10,20	0/1:1,17:0.859:18:1,9:0,8:0,1,7,10	./.:.:.:.:.:.:.
chr11	60587919	60587919	G	GAAGC	frameshift insertion	OR13C2	./.:.:.:.:.:.:.:.:.:.	0|1:42,4:0.131:46:27,2:15,2:0|1:60587919_G_GAAGC:60587919:18,24,1,3	./.:.:.:.:.:.:.:.:.:.	./.:.:.:.:.:.:.:.:.:.	./.:.:.:.:.:.:.:.:.:.	./.:.:.:.:.:.:.:.:.:.	./.:.:.:.:.:.:.:.:.:.	./.:.:.:.:.:.:.:.:.:.
chr11	60587926	60587929	TTTGC	T	frameshift deletion	OR13C2	./.:.:.:.:.:.:.:.:.:.	0|1:43,4:0.131:47:27,2:15,2:0|1:60587919_G_GAAGC:60587919:18,25,1,3	./.:.:.:.:.:.:.:.:.:.	./.:.:.:.:.:.:.:.:.:.	./.:.:.:.:.:.:.:.:.:.	./.:.:.:.:.:.:.:.:.:.	./.:.:.:.:.:.:.:.:.:.	./.:.:.:.:.:.:.:.:.:.
chr11	60817413	60817413	AT	A	stopgain	ABCA1	./.:.:.:.:.:.:.:.:.:.	./.:.:.:.:.:.:.:.:.:.	./.:.:.:.:.:.:.:.:.:.	0|1:77,5:0.074:82:30,1:42,4:0|1:60817412_AT_A:60817412:47,30,2,3	./.:.:.:.:.:.:.:.:.:.	./.:.:.:.:.:.:.:.:.:.	./.:.:.:.:.:.:.:.:.:.	./.:.:.:.:.:.:.:.:.:.
chr11	60817415	60817415	C	CA	frameshift insertion	ABCA1	./.:.:.:.:.:.:.:.:.:.	./.:.:.:.:.:.:.:.:.:.	./.:.:.:.:.:.:.:.:.:.	0|1:77,5:0.073:82:31,1:45,3:0|1:60817412_AT_A:60817412:47,30,2,3	./.:.:.:.:.:.:.:.:.:.	./.:.:.:.:.:.:.:.:.:.	./.:.:.:.:.:.:.:.:.:.	./.:.:.:.:.:.:.:.:.:.
chr11	62534557	62534557	G	T	synonymous SNV	ZNF462	./.:.:.:.:.:.:.	./.:.:.:.:.:.:.	./.:.:.:.:.:.:.	./.:.:.:.:.:.:.	./.:.:.:.:.:.:.	0/1:31,2:0.13:33:14,2:17,0:13,18,0,2	./.:.:.:.:.:.:.	./.:.:.:.:.:.:.
chr11	62885351	62885351	C	CCGCCGCCCCTACGACCTGGCGGCGGCGACCGTGGCCCCCGACCTGGAAGGTGGCGGAGTCGG	stopgain	KLF4	./.:.:.:.:.:.:.	./.:.:.:.:.:.:.	./.:.:.:.:.:.:.	0/1:22,3:0.197:25:10,1:11,1:8,14,1,2	./.:.:.:.:.:.:.	./.:.:.:.:.:.:.	./.:.:.:.:.:.:.	./.:.:.:.:.:.:.
chr11	64028669	64028669	C	T	synonymous SNV	ACTL7B	0/1:0,37:0.963:37:0,17:0,20:0,0,19,18	./.:.:.:.:.:.:.	./.:.:.:.:.:.:.	0/1:17,16:0.5:33:5,9:12,7:9,8,5,11	./.:.:.:.:.:.:.	./.:.:.:.:.:.:.	./.:.:.:.:.:.:.	0/1:0,30:0.959:30:0,16:0,14:0,0,13,17
chr11	64032954	64032957	TGAAG	T,TCTTCATCTCCTTGTGGAAG	frameshift deletion	ACTL7A	./.:.:.:.:.:.:.	./.:.:.:.:.:.:.	0/1:71,3,.:0.053,.:74:35,3,.:33,0,.:36,35,1,2	./.:.:.:.:.:.:.	0/2:95,.,5:.,0.048:100:49,.,3:46,.,2:53,42,2,3	./.:.:.:.:.:.:.	./.:.:.:.:.:.:.	./.:.:.:.:.:.:.
chr11	64033781	64033781	G	GCTTCTTCAGAGTTCAGAAGCAC	frameshift insertion	ACTL7A	./.:.:.:.:.:.:.	0/1:95,6:0.072:101:50,3:45,2:46,49,1,5	./.:.:.:.:.:.:.	./.:.:.:.:.:.:.	./.:.:.:.:.:.:.	./.:.:.:.:.:.:.	./.:.:.:.:.:.:.	./.:.:.:.:.:.:.
chr11	65143747	65143747	C	T	synonymous SNV	PALM2AKAP2	./.:.:.:.:.:.:.	./.:.:.:.:.:.:.	./.:.:.:.:.:.:.	./.:.:.:.:.:.:.	0/1:18,18:0.552:36:12,11:6,7:8,10,7,11	./.:.:.:.:.:.:.	./.:.:.:.:.:.:.	./.:.:.:.:.:.:.
chr11	65144643	65144643	G	A	nonsynonymous SNV	PALM2AKAP2	./.:.:.:.:.:.:.	./.:.:.:.:.:.:.	./.:.:.:.:.:.:.	./.:.:.:.:.:.:.	./.:.:.:.:.:.:.	0/1:0,28:0.952:28:0,15:0,13:0,0,15,13	0/1:0,9:0.888:9:0,4:0,4:0,0,7,2	./.:.:.:.:.:.:.
chr11	65144657	65144657	C	A	nonsynonymous SNV	PALM2AKAP2	./.:.:.:.:.:.:.	./.:.:.:.:.:.:.	./.:.:.:.:.:.:.	./.:.:.:.:.:.:.	./.:.:.:.:.:.:.	0/1:0,26:0.951:26:0,15:0,11:0,0,15,11	0/1:0,12:0.909:12:0,4:0,8:0,0,9,3	./.:.:.:.:.:.:.
chr11	65144913	65144916	ACCAC	A	frameshift deletion	PALM2AKAP2	./.:.:.:.:.:.:.	./.:.:.:.:.:.:.	0/1:105,5:0.066:110:36,4:64,0:62,43,4,1	./.:.:.:.:.:.:.	0/1:90,4:0.061:94:54,1:32,3:47,43,3,1	./.:.:.:.:.:.:.	./.:.:.:.:.:.:.	./.:.:.:.:.:.:.
chr11	65192610	65192610	C	T	synonymous SNV	C11H9orf152	./.:.:.:.:.:.:.	./.:.:.:.:.:.:.	./.:.:.:.:.:.:.	./.:.:.:.:.:.:.	./.:.:.:.:.:.:.	0/1:0,33:0.959:33:0,18:0,15:0,0,13,20	0/1:0,42:0.963:42:0,30:0,12:0,0,19,23	./.:.:.:.:.:.:.
chr11	65330833	65330833	T	C	nonsynonymous SNV	SVEP1	./.:.:.:.:.:.:.	./.:.:.:.:.:.:.	0/1:68,2:0.054:70:38,0:30,2:37,31,0,2	./.:.:.:.:.:.:.	./.:.:.:.:.:.:.	./.:.:.:.:.:.:.	./.:.:.:.:.:.:.	./.:.:.:.:.:.:.
chr11	65410534	65410534	C	T	synonymous SNV	SVEP1	./.:.:.:.:.:.:.	./.:.:.:.:.:.:.	0/1:0,58:0.977:58:0,34:0,24:0,0,23,35	./.:.:.:.:.:.:.	./.:.:.:.:.:.:.	./.:.:.:.:.:.:.	./.:.:.:.:.:.:.	./.:.:.:.:.:.:.
chr11	65641472	65641472	G	A	synonymous SNV	MUSK	./.:.:.:.:.:.:.:.:.:.	./.:.:.:.:.:.:.:.:.:.	./.:.:.:.:.:.:.:.:.:.	./.:.:.:.:.:.:.:.:.:.	./.:.:.:.:.:.:.:.:.:.	./.:.:.:.:.:.:.:.:.:.	0|1:0,2:0.667:2:0,2:0,0:0|1:65641472_G_A:65641472:0,0,1,1	./.:.:.:.:.:.:.:.:.:.
chr11	65641484	65641484	G	A	synonymous SNV	MUSK	./.:.:.:.:.:.:.:.:.:.	./.:.:.:.:.:.:.:.:.:.	./.:.:.:.:.:.:.:.:.:.	./.:.:.:.:.:.:.:.:.:.	./.:.:.:.:.:.:.:.:.:.	0/1:0,5:0.8:5:0,5:0,0:0,0,3,2:.:.:.	0|1:0,2:0.667:2:0,2:0,0:0,0,1,1:0|1:65641472_G_A:65641472	./.:.:.:.:.:.:.:.:.:.
chr11	66206429	66206429	A	G	nonsynonymous SNV	PTGR1	./.:.:.:.:.:.:.	./.:.:.:.:.:.:.	./.:.:.:.:.:.:.	./.:.:.:.:.:.:.	./.:.:.:.:.:.:.	./.:.:.:.:.:.:.	0/1:29,6:0.2:35:25,6:4,0:14,15,3,3	./.:.:.:.:.:.:.
chr11	66470845	66470845	C	T	nonsynonymous SNV	UGCG	./.:.:.:.:.:.:.	./.:.:.:.:.:.:.	./.:.:.:.:.:.:.	./.:.:.:.:.:.:.	0/1:23,4:0.136:27:8,0:15,4:11,12,2,2	./.:.:.:.:.:.:.	./.:.:.:.:.:.:.	./.:.:.:.:.:.:.
chr11	66591965	66591965	C	CTCATATAATCTTCTCTTTTTTTTTTTTTTTTTTTTTTTT	nonframeshift insertion	SUSD1	./.:.:.:.:.:.:.	./.:.:.:.:.:.:.	0/1:2,15:0.918:17:0,5:1,3:2,0,8,7	./.:.:.:.:.:.:.	./.:.:.:.:.:.:.	./.:.:.:.:.:.:.	./.:.:.:.:.:.:.	./.:.:.:.:.:.:.
chr11	66847285	66847285	T	TGGG	nonframeshift insertion	PTBP3	./.:.:.:.:.:.:.	0/1:4,2:0.372:6:2,1:1,1:3,1,2,0	0/1:1,8:0.872:9:0,5:0,3:1,0,8,0	./.:.:.:.:.:.:.	./.:.:.:.:.:.:.	./.:.:.:.:.:.:.	./.:.:.:.:.:.:.	./.:.:.:.:.:.:.
chr11	67034995	67034995	GC	G	frameshift deletion	KIAA1958	./.:.:.:.:.:.:.:.:.:.	0|1:61,4:0.09:65:28,2:31,2:0|1:67034994_GC_G:67034994:36,25,3,1	0|1:71,4:0.079:75:33,1:37,2:0|1:67034994_GC_G:67034994:39,32,2,2	./.:.:.:.:.:.:.:.:.:.	./.:.:.:.:.:.:.:.:.:.	./.:.:.:.:.:.:.:.:.:.	./.:.:.:.:.:.:.:.:.:.	./.:.:.:.:.:.:.:.:.:.
chr11	67034999	67034999	T	TG	frameshift insertion	KIAA1958	./.:.:.:.:.:.:.:.:.:.	0|1:65,5:0.084:70:31,2:32,3:0|1:67034994_GC_G:67034994:40,25,3,2	0|1:73,5:0.092:78:31,2:39,3:0|1:67034994_GC_G:67034994:40,33,3,2	./.:.:.:.:.:.:.:.:.:.	./.:.:.:.:.:.:.:.:.:.	0|1:40,3:0.121:43:13,2:25,0:0|1:67034994_GC_G:67034994:18,22,2,1	./.:.:.:.:.:.:.:.:.:.	./.:.:.:.:.:.:.:.:.:.
chr11	67075759	67075759	C	CCGGCCACTGACTGGG	stopgain	KIAA1958	./.:.:.:.:.:.:.	./.:.:.:.:.:.:.	./.:.:.:.:.:.:.	0/1:59,3:0.081:62:24,1:35,2:30,29,3,0	./.:.:.:.:.:.:.	./.:.:.:.:.:.:.	./.:.:.:.:.:.:.	./.:.:.:.:.:.:.
chr11	67419720	67419720	GT	G	frameshift deletion		./.:.:.:.:.:.:.	0/1:28,27:0.464:55:11,8:17,19:17,11,12,15	./.:.:.:.:.:.:.	./.:.:.:.:.:.:.	./.:.:.:.:.:.:.	./.:.:.:.:.:.:.	./.:.:.:.:.:.:.	./.:.:.:.:.:.:.
chr11	67430906	67430906	C	T	nonsynonymous SNV		./.:.:.:.:.:.:.	./.:.:.:.:.:.:.	./.:.:.:.:.:.:.	./.:.:.:.:.:.:.	./.:.:.:.:.:.:.	./.:.:.:.:.:.:.	0/1:2,2:0.5:4:0,0:2,2:1,1,1,1	./.:.:.:.:.:.:.
chr11	67443144	67443148	ATTTGT	A	frameshift deletion	ZFP37	0/1:58,4:0.098:62:26,1:31,3:24,34,0,4	./.:.:.:.:.:.:.	./.:.:.:.:.:.:.	./.:.:.:.:.:.:.	./.:.:.:.:.:.:.	./.:.:.:.:.:.:.	./.:.:.:.:.:.:.	./.:.:.:.:.:.:.
chr11	67904776	67904776	G	GCT	frameshift insertion	RGS3	./.:.:.:.:.:.:.:.:.:.	./.:.:.:.:.:.:.:.:.:.	0|1:20,2:0.148:22:6,1:14,1:0|1:67904776_G_GCT:67904776:6,14,0,2	./.:.:.:.:.:.:.:.:.:.	./.:.:.:.:.:.:.:.:.:.	./.:.:.:.:.:.:.:.:.:.	./.:.:.:.:.:.:.:.:.:.	./.:.:.:.:.:.:.:.:.:.
chr11	68425581	68425585	GCTCTT	G	frameshift deletion	COL27A1	./.:.:.:.:.:.:.	./.:.:.:.:.:.:.	./.:.:.:.:.:.:.	./.:.:.:.:.:.:.	./.:.:.:.:.:.:.	0/1:54,4:0.1:58:30,3:24,1:26,28,1,3	./.:.:.:.:.:.:.	./.:.:.:.:.:.:.
chr11	68425815	68425815	C	CA	frameshift insertion	COL27A1	./.:.:.:.:.:.:.:.:.:.	./.:.:.:.:.:.:.:.:.:.	0|1:76,3:0.05:79:32,2:44,1:0|1:68425815_C_CA:68425815:39,37,1,2	./.:.:.:.:.:.:.:.:.:.	./.:.:.:.:.:.:.:.:.:.	./.:.:.:.:.:.:.:.:.:.	./.:.:.:.:.:.:.:.:.:.	./.:.:.:.:.:.:.:.:.:.
chr11	68425816	68425816	C	CGGCCGGGGCCGGGGTGGT	nonframeshift insertion	COL27A1	./.:.:.:.:.:.:.:.:.:.	./.:.:.:.:.:.:.:.:.:.	0|1:76,3:0.05:79:32,2:44,1:0|1:68425815_C_CA:68425815:39,37,1,2	./.:.:.:.:.:.:.:.:.:.	./.:.:.:.:.:.:.:.:.:.	./.:.:.:.:.:.:.:.:.:.	./.:.:.:.:.:.:.:.:.:.	./.:.:.:.:.:.:.:.:.:.
chr11	68578370	68578370	AT	A	frameshift deletion	AKNA	0|1:41,2:0.059:43:24,0:17,2:0|1:68578369_AT_A:68578369:21,20,1,1	./.:.:.:.:.:.:.:.:.:.	./.:.:.:.:.:.:.:.:.:.	./.:.:.:.:.:.:.:.:.:.	./.:.:.:.:.:.:.:.:.:.	./.:.:.:.:.:.:.:.:.:.	./.:.:.:.:.:.:.:.:.:.	./.:.:.:.:.:.:.:.:.:.
chr11	68578375	68578376	CCT	C	frameshift deletion	AKNA	0|1:42,2:0.057:44:23,0:18,2:0|1:68578369_AT_A:68578369:22,20,1,1	./.:.:.:.:.:.:.:.:.:.	./.:.:.:.:.:.:.:.:.:.	./.:.:.:.:.:.:.:.:.:.	./.:.:.:.:.:.:.:.:.:.	./.:.:.:.:.:.:.:.:.:.	./.:.:.:.:.:.:.:.:.:.	./.:.:.:.:.:.:.:.:.:.
chr11	68594373	68594373	C	CAA	frameshift insertion	AKNA	./.:.:.:.:.:.:.:.:.:.	./.:.:.:.:.:.:.:.:.:.	./.:.:.:.:.:.:.:.:.:.	./.:.:.:.:.:.:.:.:.:.	./.:.:.:.:.:.:.:.:.:.	0|1:62,3:0.068:65:30,1:30,2:0|1:68594373_C_CAA:68594373:32,30,1,2	./.:.:.:.:.:.:.:.:.:.	./.:.:.:.:.:.:.:.:.:.
chr11	68598238	68598238	C	T	synonymous SNV	AKNA	./.:.:.:.:.:.:.	0/1:10,11:0.55:21:5,6:5,4:6,4,9,2	./.:.:.:.:.:.:.	./.:.:.:.:.:.:.	./.:.:.:.:.:.:.	./.:.:.:.:.:.:.	./.:.:.:.:.:.:.	./.:.:.:.:.:.:.
chr11	68621574	68621574	G	A	nonsynonymous SNV	WHRN	./.:.:.:.:.:.:.	0/1:6,6:0.539:12:4,3:2,3:3,3,4,2	./.:.:.:.:.:.:.	./.:.:.:.:.:.:.	./.:.:.:.:.:.:.	./.:.:.:.:.:.:.	./.:.:.:.:.:.:.	./.:.:.:.:.:.:.
chr11	69101487	69101487	T	A	synonymous SNV	TNC	./.:.:.:.:.:.:.	0/1:25,35:0.583:60:11,16:14,19:7,18,14,21	./.:.:.:.:.:.:.	./.:.:.:.:.:.:.	./.:.:.:.:.:.:.	./.:.:.:.:.:.:.	./.:.:.:.:.:.:.	./.:.:.:.:.:.:.
chr11	69106730	69106730	A	T	nonsynonymous SNV	TNC	./.:.:.:.:.:.:.	0/1:28,27:0.524:55:10,13:18,13:17,11,19,8	./.:.:.:.:.:.:.	./.:.:.:.:.:.:.	./.:.:.:.:.:.:.	./.:.:.:.:.:.:.	./.:.:.:.:.:.:.	./.:.:.:.:.:.:.
chr11	69129917	69129917	G	T	synonymous SNV	TNC	./.:.:.:.:.:.:.:.:.:.	./.:.:.:.:.:.:.:.:.:.	0|1:61,4:0.081:65:22,1:38,3:0|1:69129917_G_T:69129917:21,40,1,3	./.:.:.:.:.:.:.:.:.:.	./.:.:.:.:.:.:.:.:.:.	./.:.:.:.:.:.:.:.:.:.	./.:.:.:.:.:.:.:.:.:.	./.:.:.:.:.:.:.:.:.:.
chr11	69129919	69129919	G	GATGCCCCCAGCCAAATCGA	frameshift insertion	TNC	./.:.:.:.:.:.:.:.:.:.	./.:.:.:.:.:.:.:.:.:.	0|1:61,4:0.081:65:23,1:36,3:0|1:69129917_G_T:69129917:21,40,1,3	./.:.:.:.:.:.:.:.:.:.	./.:.:.:.:.:.:.:.:.:.	./.:.:.:.:.:.:.:.:.:.	./.:.:.:.:.:.:.:.:.:.	./.:.:.:.:.:.:.:.:.:.
chr11	69137294	69137294	G	T	nonsynonymous SNV	TNC	./.:.:.:.:.:.:.	0/1:24,23:0.462:47:12,13:12,10:10,14,13,10	./.:.:.:.:.:.:.	./.:.:.:.:.:.:.	./.:.:.:.:.:.:.	./.:.:.:.:.:.:.	./.:.:.:.:.:.:.	./.:.:.:.:.:.:.
chr11	69137909	69137909	G	A	synonymous SNV	TNC	./.:.:.:.:.:.:.	./.:.:.:.:.:.:.	./.:.:.:.:.:.:.	./.:.:.:.:.:.:.	./.:.:.:.:.:.:.	0/1:0,23:0.946:23:0,12:0,11:0,0,13,10	0/1:0,20:0.933:20:0,10:0,10:0,0,9,11	./.:.:.:.:.:.:.
chr11	70264206	70264206	T	C	synonymous SNV	ASTN2	./.:.:.:.:.:.:.	./.:.:.:.:.:.:.	./.:.:.:.:.:.:.	./.:.:.:.:.:.:.	./.:.:.:.:.:.:.	0/1:0,38:0.961:38:0,28:0,10:0,0,18,20	0/1:0,43:0.963:43:0,18:0,25:0,0,21,22	./.:.:.:.:.:.:.
chr11	70400096	70400096	A	T	nonsynonymous SNV	ASTN2	./.:.:.:.:.:.:.:.:.:.	./.:.:.:.:.:.:.:.:.:.	./.:.:.:.:.:.:.:.:.:.	./.:.:.:.:.:.:.:.:.:.	./.:.:.:.:.:.:.:.:.:.	0|1:15,3:0.25:18:9,3:6,0:0|1:70400096_A_T:70400096:7,8,1,2	./.:.:.:.:.:.:.:.:.:.	./.:.:.:.:.:.:.:.:.:.
chr11	70400098	70400098	C	CTACTGGTGCTCAGGGA	stopgain	ASTN2	./.:.:.:.:.:.:.:.:.:.	./.:.:.:.:.:.:.:.:.:.	./.:.:.:.:.:.:.:.:.:.	./.:.:.:.:.:.:.:.:.:.	./.:.:.:.:.:.:.:.:.:.	0|1:15,3:0.25:18:9,3:5,0:0|1:70400096_A_T:70400096:7,8,1,2	./.:.:.:.:.:.:.:.:.:.	./.:.:.:.:.:.:.:.:.:.
chr11	72629221	72629221	G	C	nonsynonymous SNV	BRINP1	0/1:50,3:0.09:53:24,1:26,2:20,30,2,1	./.:.:.:.:.:.:.	0/1:61,3:0.068:64:32,1:29,2:26,35,1,2	./.:.:.:.:.:.:.	./.:.:.:.:.:.:.	./.:.:.:.:.:.:.	./.:.:.:.:.:.:.	./.:.:.:.:.:.:.
chr11	73563595	73563595	T	TCAGGAA	stopgain	CDK5RAP2	./.:.:.:.:.:.:.:.:.:.	./.:.:.:.:.:.:.:.:.:.	./.:.:.:.:.:.:.:.:.:.	./.:.:.:.:.:.:.:.:.:.	./.:.:.:.:.:.:.:.:.:.	0|1:53,3:0.1:56:32,1:19,2:0|1:73563595_T_TCAGGAA:73563595:24,29,0,3	./.:.:.:.:.:.:.:.:.:.	./.:.:.:.:.:.:.:.:.:.
chr11	73563598	73563603	CTTCCTG	C	nonframeshift deletion	CDK5RAP2	./.:.:.:.:.:.:.:.:.:.	./.:.:.:.:.:.:.:.:.:.	./.:.:.:.:.:.:.:.:.:.	./.:.:.:.:.:.:.:.:.:.	./.:.:.:.:.:.:.:.:.:.	0|1:56,3:0.097:59:32,1:21,2:0|1:73563595_T_TCAGGAA:73563595:25,31,0,3	./.:.:.:.:.:.:.:.:.:.	./.:.:.:.:.:.:.:.:.:.
chr11	73609628	73609628	G	A	nonsynonymous SNV	CDK5RAP2	./.:.:.:.:.:.:.	0/1:46,28:0.404:74:25,9:21,18:23,23,8,20	./.:.:.:.:.:.:.	./.:.:.:.:.:.:.	./.:.:.:.:.:.:.	./.:.:.:.:.:.:.	./.:.:.:.:.:.:.	./.:.:.:.:.:.:.
chr11	74119973	74119973	G	GCCT	nonframeshift insertion	CNTRL	./.:.:.:.:.:.:.:.:.:.	./.:.:.:.:.:.:.:.:.:.	0|1:18,3:0.235:21:5,2:13,1:0|1:74119973_G_GCCT:74119973:11,7,2,1	./.:.:.:.:.:.:.:.:.:.	./.:.:.:.:.:.:.:.:.:.	./.:.:.:.:.:.:.:.:.:.	./.:.:.:.:.:.:.:.:.:.	./.:.:.:.:.:.:.:.:.:.
chr11	74119977	74119979	AGAG	A	nonframeshift deletion	CNTRL	./.:.:.:.:.:.:.:.:.:.	./.:.:.:.:.:.:.:.:.:.	0|1:18,3:0.235:21:5,2:12,1:0|1:74119973_G_GCCT:74119973:11,7,2,1	./.:.:.:.:.:.:.:.:.:.	./.:.:.:.:.:.:.:.:.:.	./.:.:.:.:.:.:.:.:.:.	./.:.:.:.:.:.:.:.:.:.	./.:.:.:.:.:.:.:.:.:.
chr11	74134513	74134513	G	GC	frameshift insertion	CNTRL	./.:.:.:.:.:.:.:.:.:.	./.:.:.:.:.:.:.:.:.:.	./.:.:.:.:.:.:.:.:.:.	./.:.:.:.:.:.:.:.:.:.	./.:.:.:.:.:.:.:.:.:.	0|1:129,3:0.046:132:69,1:56,2:0|1:74134513_G_GC:74134513:70,59,2,1	./.:.:.:.:.:.:.:.:.:.	./.:.:.:.:.:.:.:.:.:.
chr11	74134517	74134517	TG	T	frameshift deletion	CNTRL	./.:.:.:.:.:.:.:.:.:.	./.:.:.:.:.:.:.:.:.:.	./.:.:.:.:.:.:.:.:.:.	./.:.:.:.:.:.:.:.:.:.	./.:.:.:.:.:.:.:.:.:.	0|1:129,3:0.046:132:72,1:56,2:0|1:74134513_G_GC:74134513:70,59,2,1	./.:.:.:.:.:.:.:.:.:.	./.:.:.:.:.:.:.:.:.:.
chr11	74141726	74141726	G	A	nonsynonymous SNV	CNTRL	./.:.:.:.:.:.:.	./.:.:.:.:.:.:.	./.:.:.:.:.:.:.	./.:.:.:.:.:.:.	./.:.:.:.:.:.:.	0/1:9,4:0.363:13:4,3:5,1:3,6,2,2	0/1:8,3:0.333:11:4,2:4,1:3,5,2,1	./.:.:.:.:.:.:.
chr11	74145771	74145771	C	T	synonymous SNV	CNTRL	0/1:26,3:0.15:29:13,3:13,0:12,14,1,2	./.:.:.:.:.:.:.	./.:.:.:.:.:.:.	./.:.:.:.:.:.:.	./.:.:.:.:.:.:.	./.:.:.:.:.:.:.	./.:.:.:.:.:.:.	./.:.:.:.:.:.:.
chr11	74153750	74153750	T	C	nonsynonymous SNV	CNTRL	./.:.:.:.:.:.:.	./.:.:.:.:.:.:.	0/1:22,8:0.308:30:8,7:13,1:14,8,5,3	./.:.:.:.:.:.:.	./.:.:.:.:.:.:.	./.:.:.:.:.:.:.	./.:.:.:.:.:.:.	./.:.:.:.:.:.:.
chr11	74272225	74272225	C	CCCCCTGCCCATTGACATGCTGCAAGGCATTGTGGGGGCGAAGAAGTGA	nonframeshift insertion	STOM	./.:.:.:.:.:.:.	./.:.:.:.:.:.:.	0/1:148,5:0.053:153:63,1:79,0:74,74,4,1	./.:.:.:.:.:.:.	./.:.:.:.:.:.:.	./.:.:.:.:.:.:.	./.:.:.:.:.:.:.	./.:.:.:.:.:.:.
chr12	97569	97569	A	G	synonymous SNV	ENPP3	./.:.:.:.:.:.:.	./.:.:.:.:.:.:.	./.:.:.:.:.:.:.	./.:.:.:.:.:.:.	./.:.:.:.:.:.:.	0/1:33,37:0.553:70:18,14:15,23:16,17,22,15	0/1:45,36:0.438:81:21,17:23,19:22,23,19,17	./.:.:.:.:.:.:.
chr12	319750	319750	C	CTGAGGG	nonframeshift insertion	TRIM39	./.:.:.:.:.:.:.:.:.:.	./.:.:.:.:.:.:.:.:.:.	0|1:65,6:0.121:71:42,3:23,3:0|1:319750_C_CTGAGGG:319750:31,34,2,4	./.:.:.:.:.:.:.:.:.:.	./.:.:.:.:.:.:.:.:.:.	./.:.:.:.:.:.:.:.:.:.	./.:.:.:.:.:.:.:.:.:.	./.:.:.:.:.:.:.:.:.:.
chr12	319751	319751	C	CCTCATGGTGCTGGGGGCAGAGGCT	nonframeshift insertion	TRIM39	./.:.:.:.:.:.:.:.:.:.	./.:.:.:.:.:.:.:.:.:.	0|1:64,6:0.124:70:42,3:22,3:0|1:319750_C_CTGAGGG:319750:31,33,2,4	./.:.:.:.:.:.:.:.:.:.	./.:.:.:.:.:.:.:.:.:.	./.:.:.:.:.:.:.:.:.:.	./.:.:.:.:.:.:.:.:.:.	./.:.:.:.:.:.:.:.:.:.
chr12	404800	404802	AAGG	A	nonframeshift deletion	ABCF1	./.:.:.:.:.:.:.	./.:.:.:.:.:.:.	./.:.:.:.:.:.:.	./.:.:.:.:.:.:.	0/1:6,11:0.534:17:2,9:4,2:3,3,6,5	./.:.:.:.:.:.:.	./.:.:.:.:.:.:.	./.:.:.:.:.:.:.
chr12	441953	441953	A	T	nonsynonymous SNV	ATAT1	./.:.:.:.:.:.:.:.:.:.	./.:.:.:.:.:.:.:.:.:.	./.:.:.:.:.:.:.:.:.:.	0|1:57,5:0.075:62:20,1:34,4:0|1:441953_A_T:441953:38,19,2,3	./.:.:.:.:.:.:.:.:.:.	./.:.:.:.:.:.:.:.:.:.	./.:.:.:.:.:.:.:.:.:.	./.:.:.:.:.:.:.:.:.:.
chr12	441961	441961	C	CG	frameshift insertion	ATAT1	./.:.:.:.:.:.:.:.:.:.	./.:.:.:.:.:.:.:.:.:.	./.:.:.:.:.:.:.:.:.:.	0|1:70,4:0.048:74:24,1:46,3:0|1:441953_A_T:441953:49,21,2,2	./.:.:.:.:.:.:.:.:.:.	./.:.:.:.:.:.:.:.:.:.	./.:.:.:.:.:.:.:.:.:.	./.:.:.:.:.:.:.:.:.:.
chr12	452628	452628	G	A	nonsynonymous SNV	ATAT1	./.:.:.:.:.:.:.	./.:.:.:.:.:.:.	./.:.:.:.:.:.:.	./.:.:.:.:.:.:.	./.:.:.:.:.:.:.	0/1:26,31:0.555:57:21,16:5,15:10,16,8,23	0/1:31,47:0.625:78:17,19:14,28:14,17,21,26	./.:.:.:.:.:.:.
chr12	458422	458422	C	T	nonsynonymous SNV	C12H6orf136	./.:.:.:.:.:.:.	./.:.:.:.:.:.:.	./.:.:.:.:.:.:.	./.:.:.:.:.:.:.	./.:.:.:.:.:.:.	./.:.:.:.:.:.:.	0/1:18,41:0.676:59:7,17:11,24:9,9,22,19	./.:.:.:.:.:.:.
chr12	460264	460264	T	TGGCTCTGACAGTCCCAGAGCCACCAG	frameshift insertion	C12H6orf136	./.:.:.:.:.:.:.	0/1:83,7:0.101:90:48,4:34,2:40,43,1,6	./.:.:.:.:.:.:.	./.:.:.:.:.:.:.	./.:.:.:.:.:.:.	./.:.:.:.:.:.:.	./.:.:.:.:.:.:.	0/1:33,5:0.169:38:17,2:16,2:17,16,1,4
chr12	470684	470684	G	GAGA	nonframeshift insertion	DHX16	./.:.:.:.:.:.:.:.:.:.	./.:.:.:.:.:.:.:.:.:.	./.:.:.:.:.:.:.:.:.:.	./.:.:.:.:.:.:.:.:.:.	./.:.:.:.:.:.:.:.:.:.	0|1:100,5:0.073:105:53,2:44,3:0|1:470684_G_GAGA:470684:50,50,1,4	./.:.:.:.:.:.:.:.:.:.	./.:.:.:.:.:.:.:.:.:.
chr12	470689	470691	CTCT	C	nonframeshift deletion	DHX16	./.:.:.:.:.:.:.:.:.:.	./.:.:.:.:.:.:.:.:.:.	./.:.:.:.:.:.:.:.:.:.	./.:.:.:.:.:.:.:.:.:.	./.:.:.:.:.:.:.:.:.:.	0|1:102,5:0.071:107:51,2:45,3:0|1:470684_G_GAGA:470684:50,52,1,4	./.:.:.:.:.:.:.:.:.:.	./.:.:.:.:.:.:.:.:.:.
chr12	487544	487546	TCTC	T	nonframeshift deletion	PPP1R18	./.:.:.:.:.:.:.	./.:.:.:.:.:.:.	0/1:0,121:0.99:121:0,73:0,48:0,0,76,45	./.:.:.:.:.:.:.	./.:.:.:.:.:.:.	./.:.:.:.:.:.:.	./.:.:.:.:.:.:.	./.:.:.:.:.:.:.
chr12	505171	505171	G	GGCCCAACCTGTGGCCCTTCTGGA	frameshift insertion	MDC1	0/1:71,6:0.103:77:38,1:33,4:33,38,2,4	./.:.:.:.:.:.:.	./.:.:.:.:.:.:.	./.:.:.:.:.:.:.	./.:.:.:.:.:.:.	./.:.:.:.:.:.:.	./.:.:.:.:.:.:.	./.:.:.:.:.:.:.
chr12	505563	505563	T	TCCAG	frameshift insertion	MDC1	./.:.:.:.:.:.:.:.:.:.	0|1:144,5:0.05:149:64,1:76,4:0|1:505563_T_TCCAG:505563:73,71,0,5	./.:.:.:.:.:.:.:.:.:.	./.:.:.:.:.:.:.:.:.:.	./.:.:.:.:.:.:.:.:.:.	./.:.:.:.:.:.:.:.:.:.	./.:.:.:.:.:.:.:.:.:.	./.:.:.:.:.:.:.:.:.:.
chr12	505566	505569	ACTGG	A	frameshift deletion	MDC1	./.:.:.:.:.:.:.:.:.:.	0|1:148,5:0.049:153:67,1:75,4:0|1:505563_T_TCCAG:505563:75,73,0,5	./.:.:.:.:.:.:.:.:.:.	./.:.:.:.:.:.:.:.:.:.	./.:.:.:.:.:.:.:.:.:.	./.:.:.:.:.:.:.:.:.:.	./.:.:.:.:.:.:.:.:.:.	./.:.:.:.:.:.:.:.:.:.
chr12	515546	515548	CTCA	C	nonframeshift deletion		./.:.:.:.:.:.:.:.:.:.	./.:.:.:.:.:.:.:.:.:.	0|1:103,8:0.096:111:49,3:51,5:0|1:515545_CTCA_C:515545:46,57,3,5	./.:.:.:.:.:.:.:.:.:.	./.:.:.:.:.:.:.:.:.:.	./.:.:.:.:.:.:.:.:.:.	0|1:77,4:0.081:81:27,1:46,2:0|1:515545_CTCA_C:515545:38,39,1,3	./.:.:.:.:.:.:.:.:.:.
chr12	515550	515550	T	TTGA	stopgain		./.:.:.:.:.:.:.:.:.:.	./.:.:.:.:.:.:.:.:.:.	0|1:103,8:0.096:111:52,3:51,4:0|1:515545_CTCA_C:515545:46,57,3,5	./.:.:.:.:.:.:.:.:.:.	./.:.:.:.:.:.:.:.:.:.	./.:.:.:.:.:.:.:.:.:.	0|1:76,4:0.083:80:29,1:47,3:0|1:515545_CTCA_C:515545:38,38,1,3	./.:.:.:.:.:.:.:.:.:.
chr12	520228	520228	A	G	nonsynonymous SNV	FLOT1	./.:.:.:.:.:.:.	./.:.:.:.:.:.:.	./.:.:.:.:.:.:.	0/1:13,3:0.229:16:5,3:8,0:9,4,2,1	./.:.:.:.:.:.:.	./.:.:.:.:.:.:.	./.:.:.:.:.:.:.	./.:.:.:.:.:.:.
chr12	526808	526812	TCACCC	T	frameshift deletion	FLOT1	./.:.:.:.:.:.:.:.:.:.	0|1:179,9:0.073:188:80,3:92,6:0|1:526803_C_CGGGTG:526803:82,97,5,4	0|1:114,6:0.074:120:49,1:63,5:0|1:526803_C_CGGGTG:526803:60,54,1,5	./.:.:.:.:.:.:.:.:.:.	./.:.:.:.:.:.:.:.:.:.	./.:.:.:.:.:.:.:.:.:.	./.:.:.:.:.:.:.:.:.:.	./.:.:.:.:.:.:.:.:.:.
chr12	668592	668592	A	AGGGGGCCCCTGGGCAGCCTCCCTGTCCCT	frameshift insertion	DDR1	./.:.:.:.:.:.:.	./.:.:.:.:.:.:.	0/1:29,4:0.141:33:18,1:11,3:13,16,1,3	./.:.:.:.:.:.:.	./.:.:.:.:.:.:.	./.:.:.:.:.:.:.	./.:.:.:.:.:.:.	./.:.:.:.:.:.:.
chr12	677634	677634	T	C	synonymous SNV	GTF2H4	0/1:29,27:0.502:56:17,10:11,17:11,18,9,18	./.:.:.:.:.:.:.	./.:.:.:.:.:.:.	./.:.:.:.:.:.:.	./.:.:.:.:.:.:.	./.:.:.:.:.:.:.	./.:.:.:.:.:.:.	0/1:37,30:0.438:67:14,17:23,13:16,21,12,18
chr12	689643	689646	GCTCC	G	frameshift deletion	VARS2	./.:.:.:.:.:.:.:.:.:.	0|1:64,4:0.094:68:24,4:36,0:0|1:689642_GCTCC_G:689642:35,29,0,4	./.:.:.:.:.:.:.:.:.:.	./.:.:.:.:.:.:.:.:.:.	0|1:43,3:0.097:46:20,1:22,2:0|1:689642_GCTCC_G:689642:25,18,0,3	./.:.:.:.:.:.:.:.:.:.	./.:.:.:.:.:.:.:.:.:.	./.:.:.:.:.:.:.:.:.:.
chr12	689653	689653	G	GCAAATCGCAGGGCATCTGT	frameshift insertion	VARS2	./.:.:.:.:.:.:.:.:.:.	./.:.:.:.:.:.:.:.:.:.	./.:.:.:.:.:.:.:.:.:.	./.:.:.:.:.:.:.:.:.:.	0|1:42,3:0.097:45:19,1:23,2:0|1:689642_GCTCC_G:689642:24,18,0,3	./.:.:.:.:.:.:.:.:.:.	./.:.:.:.:.:.:.:.:.:.	./.:.:.:.:.:.:.:.:.:.
chr12	689655	689661	CCTTGGGT	C	frameshift deletion	VARS2	./.:.:.:.:.:.:.:.:.:.	0|1:67,4:0.088:71:23,2:39,0:0|1:689642_GCTCC_G:689642:38,29,0,4	./.:.:.:.:.:.:.:.:.:.	./.:.:.:.:.:.:.:.:.:.	./.:.:.:.:.:.:.:.:.:.	./.:.:.:.:.:.:.:.:.:.	./.:.:.:.:.:.:.:.:.:.	./.:.:.:.:.:.:.:.:.:.
chr12	690082	690082	T	TCCTGGGCAGTGTGG	frameshift insertion	VARS2	0/1:64,4:0.096:68:32,2:31,2:29,35,0,4	./.:.:.:.:.:.:.	./.:.:.:.:.:.:.	./.:.:.:.:.:.:.	./.:.:.:.:.:.:.	./.:.:.:.:.:.:.	./.:.:.:.:.:.:.	./.:.:.:.:.:.:.
chr12	712371	712371	C	T	nonsynonymous SNV		./.:.:.:.:.:.:.	./.:.:.:.:.:.:.	./.:.:.:.:.:.:.	./.:.:.:.:.:.:.	0/1:28,3:0.111:31:15,3:13,0:20,8,2,1	./.:.:.:.:.:.:.	./.:.:.:.:.:.:.	./.:.:.:.:.:.:.
chr12	714146	714146	G	A	nonsynonymous SNV		./.:.:.:.:.:.:.	./.:.:.:.:.:.:.	./.:.:.:.:.:.:.	./.:.:.:.:.:.:.	./.:.:.:.:.:.:.	0/1:50,5:0.111:55:17,0:17,4:21,29,3,2	./.:.:.:.:.:.:.	./.:.:.:.:.:.:.
chr12	714180	714305	CCCCCAGACCATGGAAGGAAGACCGCTGCAGCGAGTGGGAAGACCACGAGAGCCCTTGGAGGACTAAAGAATCCTAGGGAGAAGACCACCACCGTCAGCGGGAAGACCACCAGTACCGCAGAAGGGG	C	nonframeshift deletion		./.:.:.:.:.:.:.	./.:.:.:.:.:.:.	./.:.:.:.:.:.:.	./.:.:.:.:.:.:.	./.:.:.:.:.:.:.	0/1:2,13:0.73:15:1,1:1,5:1,1,4,9	./.:.:.:.:.:.:.	./.:.:.:.:.:.:.
chr12	815639	815671	TCCCCCAGCTAGTACCTGGATACCGGTTAATATC	T	nonframeshift deletion	C12H6orf15	./.:.:.:.:.:.:.	0/1:118,41:0.282:159:44,26:46,13:67,51,23,18	./.:.:.:.:.:.:.	./.:.:.:.:.:.:.	./.:.:.:.:.:.:.	./.:.:.:.:.:.:.	./.:.:.:.:.:.:.	./.:.:.:.:.:.:.
chr12	821193	821193	A	C	synonymous SNV	CDSN	./.:.:.:.:.:.:.	0/1:70,41:0.376:111:36,20:34,21:35,35,20,21	./.:.:.:.:.:.:.	./.:.:.:.:.:.:.	./.:.:.:.:.:.:.	./.:.:.:.:.:.:.	./.:.:.:.:.:.:.	./.:.:.:.:.:.:.
chr12	845511	845511	C	T	synonymous SNV	CCHCR1	./.:.:.:.:.:.:.	./.:.:.:.:.:.:.	./.:.:.:.:.:.:.	./.:.:.:.:.:.:.	./.:.:.:.:.:.:.	./.:.:.:.:.:.:.	0/1:48,15:0.256:63:21,7:27,8:22,26,8,7	./.:.:.:.:.:.:.
chr12	854354	854354	CA	C	frameshift deletion	CCHCR1	./.:.:.:.:.:.:.:.:.:.	./.:.:.:.:.:.:.:.:.:.	./.:.:.:.:.:.:.:.:.:.	./.:.:.:.:.:.:.:.:.:.	./.:.:.:.:.:.:.:.:.:.	0|1:62,3:0.087:65:28,3:34,0:0|1:854353_CA_C:854353:27,35,2,1	./.:.:.:.:.:.:.:.:.:.	./.:.:.:.:.:.:.:.:.:.
chr12	854359	854359	C	CT	frameshift insertion	CCHCR1	./.:.:.:.:.:.:.:.:.:.	./.:.:.:.:.:.:.:.:.:.	./.:.:.:.:.:.:.:.:.:.	./.:.:.:.:.:.:.:.:.:.	./.:.:.:.:.:.:.:.:.:.	0|1:59,3:0.09:62:26,2:32,0:0|1:854353_CA_C:854353:26,33,2,1	./.:.:.:.:.:.:.:.:.:.	./.:.:.:.:.:.:.:.:.:.
chr12	855140	855140	G	C	nonsynonymous SNV	TCF19	./.:.:.:.:.:.:.	0/1:27,10:0.333:37:7,6:20,4:12,15,1,9	./.:.:.:.:.:.:.	./.:.:.:.:.:.:.	./.:.:.:.:.:.:.	./.:.:.:.:.:.:.	./.:.:.:.:.:.:.	./.:.:.:.:.:.:.
chr12	855336	855336	G	GC	frameshift insertion	TCF19	./.:.:.:.:.:.:.	./.:.:.:.:.:.:.	./.:.:.:.:.:.:.	./.:.:.:.:.:.:.	0/1:0,5:0.809:5:0,0:0,5:0,0,2,3	./.:.:.:.:.:.:.	./.:.:.:.:.:.:.	./.:.:.:.:.:.:.
chr12	857583	857583	G	T	stopgain	TCF19	./.:.:.:.:.:.:.	./.:.:.:.:.:.:.	./.:.:.:.:.:.:.	./.:.:.:.:.:.:.	./.:.:.:.:.:.:.	0/1:87,4:0.079:91:40,0:44,4:47,40,0,4	./.:.:.:.:.:.:.	./.:.:.:.:.:.:.
chr12	857727	857727	C	CTTGTGGGGGCAG	nonframeshift insertion	TCF19	./.:.:.:.:.:.:.	./.:.:.:.:.:.:.	0/1:93,5:0.064:98:47,0:46,5:45,48,1,4	./.:.:.:.:.:.:.	./.:.:.:.:.:.:.	./.:.:.:.:.:.:.	./.:.:.:.:.:.:.	./.:.:.:.:.:.:.
chr12	865965	865965	C	G	synonymous SNV		./.:.:.:.:.:.:.	./.:.:.:.:.:.:.	./.:.:.:.:.:.:.	./.:.:.:.:.:.:.	./.:.:.:.:.:.:.	./.:.:.:.:.:.:.	0/1:5,3:0.429:8:0,1:5,2:3,2,1,2	./.:.:.:.:.:.:.
chr12	983380	983380	A	G	synonymous SNV	DLA-12	./.:.:.:.:.:.:.	0/1:120,5:0.042:125:60,0:60,5:72,48,3,2	./.:.:.:.:.:.:.	./.:.:.:.:.:.:.	./.:.:.:.:.:.:.	./.:.:.:.:.:.:.	./.:.:.:.:.:.:.	./.:.:.:.:.:.:.
chr12	1031952	1031952	T	C	synonymous SNV	MCCD1	./.:.:.:.:.:.:.	./.:.:.:.:.:.:.	0/1:59,4:0.094:63:34,2:24,2:35,24,0,4	./.:.:.:.:.:.:.	./.:.:.:.:.:.:.	./.:.:.:.:.:.:.	./.:.:.:.:.:.:.	./.:.:.:.:.:.:.
chr12	1049832	1049832	C	T	nonsynonymous SNV	ATP6V1G2	./.:.:.:.:.:.:.	./.:.:.:.:.:.:.	./.:.:.:.:.:.:.	./.:.:.:.:.:.:.	./.:.:.:.:.:.:.	./.:.:.:.:.:.:.	0/1:2,2:0.5:4:2,0:0,2:1,1,1,1	./.:.:.:.:.:.:.
chr12	1056453	1056453	G	T	nonsynonymous SNV	NFKBIL1	./.:.:.:.:.:.:.	./.:.:.:.:.:.:.	./.:.:.:.:.:.:.	./.:.:.:.:.:.:.	./.:.:.:.:.:.:.	./.:.:.:.:.:.:.	./.:.:.:.:.:.:.	0/1:11,4:0.229:15:5,2:6,2:2,9,2,2
chr12	1057189	1057189	G	C	synonymous SNV	NFKBIL1	./.:.:.:.:.:.:.:.:.:.	0|1:103,3:0.05:106:46,1:57,2:0|1:1057189_G_C:1057189:55,48,0,3	./.:.:.:.:.:.:.:.:.:.	./.:.:.:.:.:.:.:.:.:.	./.:.:.:.:.:.:.:.:.:.	./.:.:.:.:.:.:.:.:.:.	./.:.:.:.:.:.:.:.:.:.	./.:.:.:.:.:.:.:.:.:.
chr12	1071552	1071552	G	A	synonymous SNV	LTA	0/1:49,2:0.074:51:28,1:21,1:24,25,1,1	./.:.:.:.:.:.:.	./.:.:.:.:.:.:.	./.:.:.:.:.:.:.	./.:.:.:.:.:.:.	./.:.:.:.:.:.:.	./.:.:.:.:.:.:.	./.:.:.:.:.:.:.
chr12	1072148	1072148	G	GCA	frameshift insertion	LTA	./.:.:.:.:.:.:.:.:.:.	./.:.:.:.:.:.:.:.:.:.	./.:.:.:.:.:.:.:.:.:.	0|1:172,7:0.063:179:82,5:86,2:0|1:1072148_G_GCA:1072148:87,85,2,5	./.:.:.:.:.:.:.:.:.:.	./.:.:.:.:.:.:.:.:.:.	./.:.:.:.:.:.:.:.:.:.	./.:.:.:.:.:.:.:.:.:.
chr12	1072151	1072152	CTG	C	frameshift deletion	LTA	./.:.:.:.:.:.:.:.:.:.	./.:.:.:.:.:.:.:.:.:.	./.:.:.:.:.:.:.:.:.:.	0|1:174,7:0.063:181:86,5:86,2:0|1:1072148_G_GCA:1072148:87,87,2,5	./.:.:.:.:.:.:.:.:.:.	./.:.:.:.:.:.:.:.:.:.	./.:.:.:.:.:.:.:.:.:.	./.:.:.:.:.:.:.:.:.:.
chr12	1115759	1115759	G	C	nonsynonymous SNV	PRRC2A	./.:.:.:.:.:.:.	./.:.:.:.:.:.:.	./.:.:.:.:.:.:.	./.:.:.:.:.:.:.	./.:.:.:.:.:.:.	0/1:50,16:0.256:66:21,9:29,7:20,30,6,10	./.:.:.:.:.:.:.	./.:.:.:.:.:.:.
chr12	1117503	1117503	G	GGTGGGACCGACCCCATCACC	frameshift insertion	PRRC2A	./.:.:.:.:.:.:.	./.:.:.:.:.:.:.	0/1:111,5:0.063:116:49,4:62,1:56,55,0,5	./.:.:.:.:.:.:.	./.:.:.:.:.:.:.	./.:.:.:.:.:.:.	./.:.:.:.:.:.:.	./.:.:.:.:.:.:.
chr12	1119597	1119597	C	T	nonsynonymous SNV	PRRC2A	./.:.:.:.:.:.:.	./.:.:.:.:.:.:.	./.:.:.:.:.:.:.	./.:.:.:.:.:.:.	./.:.:.:.:.:.:.	0/1:18,10:0.346:28:6,2:12,8:11,7,7,3	0/1:21,14:0.36:35:10,2:11,12:10,11,6,8	./.:.:.:.:.:.:.
chr12	1121402	1121402	A	G	nonsynonymous SNV	PRRC2A	./.:.:.:.:.:.:.:.:.:.	0|1:65,4:0.074:69:27,0:37,4:0|1:1121402_A_G:1121402:28,37,2,2	./.:.:.:.:.:.:.:.:.:.	./.:.:.:.:.:.:.:.:.:.	./.:.:.:.:.:.:.:.:.:.	./.:.:.:.:.:.:.:.:.:.	./.:.:.:.:.:.:.:.:.:.	./.:.:.:.:.:.:.:.:.:.
chr12	1121405	1121405	C	T	nonsynonymous SNV	PRRC2A	./.:.:.:.:.:.:.:.:.:.	0|1:64,4:0.075:68:26,0:38,4:0|1:1121402_A_G:1121402:28,36,2,2	./.:.:.:.:.:.:.:.:.:.	./.:.:.:.:.:.:.:.:.:.	./.:.:.:.:.:.:.:.:.:.	./.:.:.:.:.:.:.:.:.:.	./.:.:.:.:.:.:.:.:.:.	./.:.:.:.:.:.:.:.:.:.
chr12	1122093	1122093	C	T	nonsynonymous SNV	PRRC2A	0|1:60,2:0.073:62:29,2:31,0:0|1:1122093_C_T:1122093:31,29,2,0	./.:.:.:.:.:.:.:.:.:.	./.:.:.:.:.:.:.:.:.:.	./.:.:.:.:.:.:.:.:.:.	./.:.:.:.:.:.:.:.:.:.	./.:.:.:.:.:.:.:.:.:.	./.:.:.:.:.:.:.:.:.:.	./.:.:.:.:.:.:.:.:.:.
chr12	1122094	1122094	A	G	synonymous SNV	PRRC2A	0|1:60,2:0.073:62:29,2:30,0:0|1:1122093_C_T:1122093:31,29,2,0	./.:.:.:.:.:.:.:.:.:.	./.:.:.:.:.:.:.:.:.:.	./.:.:.:.:.:.:.:.:.:.	./.:.:.:.:.:.:.:.:.:.	./.:.:.:.:.:.:.:.:.:.	./.:.:.:.:.:.:.:.:.:.	./.:.:.:.:.:.:.:.:.:.
chr12	1130720	1130720	G	A	nonsynonymous SNV	BAG6	./.:.:.:.:.:.:.	./.:.:.:.:.:.:.	./.:.:.:.:.:.:.	./.:.:.:.:.:.:.	./.:.:.:.:.:.:.	./.:.:.:.:.:.:.	./.:.:.:.:.:.:.	0/1:22,4:0.222:26:8,1:14,3:11,11,2,2
chr12	1134074	1134074	C	CTGGGCCAGAAGTGGAGGAGCGTGCCTCAGCCCAGAGCCCGGAACTCACCCCTTCTGGCCCAGCCCCAG	stopgain	BAG6	./.:.:.:.:.:.:.	0/1:125,7:0.071:132:67,0:54,2:75,50,6,1	./.:.:.:.:.:.:.	./.:.:.:.:.:.:.	./.:.:.:.:.:.:.	./.:.:.:.:.:.:.	./.:.:.:.:.:.:.	./.:.:.:.:.:.:.
chr12	1146651	1146651	GT	G	frameshift deletion	GPANK1	./.:.:.:.:.:.:.:.:.:.	0|1:134,12:0.085:146:64,7:67,5:0|1:1146650_GT_G:1146650:65,69,8,4	./.:.:.:.:.:.:.:.:.:.	./.:.:.:.:.:.:.:.:.:.	./.:.:.:.:.:.:.:.:.:.	./.:.:.:.:.:.:.:.:.:.	./.:.:.:.:.:.:.:.:.:.	./.:.:.:.:.:.:.:.:.:.
chr12	1146653	1146653	T	TA	frameshift insertion	GPANK1	./.:.:.:.:.:.:.:.:.:.	0|1:134,12:0.085:146:65,7:67,4:0|1:1146650_GT_G:1146650:65,69,8,4	./.:.:.:.:.:.:.:.:.:.	./.:.:.:.:.:.:.:.:.:.	./.:.:.:.:.:.:.:.:.:.	./.:.:.:.:.:.:.:.:.:.	./.:.:.:.:.:.:.:.:.:.	./.:.:.:.:.:.:.:.:.:.
chr12	1148003	1148003	C	T	synonymous SNV	GPANK1	./.:.:.:.:.:.:.	./.:.:.:.:.:.:.	./.:.:.:.:.:.:.	./.:.:.:.:.:.:.	./.:.:.:.:.:.:.	0/1:88,28:0.265:116:47,10:41,18:46,42,11,17	./.:.:.:.:.:.:.	./.:.:.:.:.:.:.
chr12	1148498	1148498	C	A	nonsynonymous SNV	GPANK1	./.:.:.:.:.:.:.	./.:.:.:.:.:.:.	0/1:0,55:0.977:55:0,31:0,24:0,0,25,30	./.:.:.:.:.:.:.	./.:.:.:.:.:.:.	./.:.:.:.:.:.:.	./.:.:.:.:.:.:.	./.:.:.:.:.:.:.
chr12	1154193	1154193	C	T	synonymous SNV	CSNK2B	./.:.:.:.:.:.:.	./.:.:.:.:.:.:.	./.:.:.:.:.:.:.	0/1:85,10:0.135:95:36,5:49,5:52,33,8,2	./.:.:.:.:.:.:.	0/1:78,4:0.086:82:32,3:46,1:49,29,0,4	0/1:71,9:0.136:80:43,6:28,3:35,36,5,4	0/1:46,5:0.121:51:18,2:28,3:29,17,2,3
chr12	1154204	1154204	T	G	nonsynonymous SNV	CSNK2B	0/1:72,6:0.109:78:31,1:41,5:43,29,4,2	0/1:122,9:0.093:131:55,4:67,5:76,46,3,6	0/1:75,6:0.108:81:37,2:38,4:44,31,3,3	0/1:95,11:0.148:106:41,6:54,5:57,38,9,2	0/1:82,9:0.114:91:41,6:41,3:53,29,3,6	0/1:80,9:0.141:89:34,6:46,3:49,31,3,6	0/1:82,11:0.137:93:48,7:34,4:42,40,6,5	0/1:47,8:0.159:55:19,5:28,3:30,17,3,5
chr12	1156100	1156100	C	CTCAGAGAGGGGCAGGCCCCAGGTCCCAGCAGGGGGGTCAAGAGGGGAGCTGTGGAG	frameshift insertion		./.:.:.:.:.:.:.	./.:.:.:.:.:.:.	0/1:74,5:0.082:79:43,3:31,0:46,28,2,3	./.:.:.:.:.:.:.	./.:.:.:.:.:.:.	./.:.:.:.:.:.:.	./.:.:.:.:.:.:.	./.:.:.:.:.:.:.
chr12	1172405	1172405	C	T	nonsynonymous SNV	ABHD16A	./.:.:.:.:.:.:.	./.:.:.:.:.:.:.	./.:.:.:.:.:.:.	./.:.:.:.:.:.:.	0/1:29,42:0.509:71:20,20:9,22:14,15,21,21	./.:.:.:.:.:.:.	./.:.:.:.:.:.:.	./.:.:.:.:.:.:.
chr12	1193594	1193594	A	G	nonsynonymous SNV	LY6G6D	./.:.:.:.:.:.:.	./.:.:.:.:.:.:.	./.:.:.:.:.:.:.	./.:.:.:.:.:.:.	0/1:17,24:0.531:41:8,8:9,16:8,9,11,13	./.:.:.:.:.:.:.	./.:.:.:.:.:.:.	./.:.:.:.:.:.:.
chr12	1202766	1202766	C	CCCCTGGACCCTCA	frameshift insertion	MPIG6B	./.:.:.:.:.:.:.	0/1:47,4:0.088:51:17,3:30,1:24,23,1,3	./.:.:.:.:.:.:.	./.:.:.:.:.:.:.	./.:.:.:.:.:.:.	./.:.:.:.:.:.:.	./.:.:.:.:.:.:.	./.:.:.:.:.:.:.
chr12	1202986	1202986	G	C	nonsynonymous SNV	MPIG6B	./.:.:.:.:.:.:.	0/1:20,49:0.698:69:12,23:8,25:12,8,29,20	./.:.:.:.:.:.:.	./.:.:.:.:.:.:.	./.:.:.:.:.:.:.	./.:.:.:.:.:.:.	./.:.:.:.:.:.:.	./.:.:.:.:.:.:.
chr12	1241607	1241607	A	G	nonsynonymous SNV		./.:.:.:.:.:.:.:.:.:.	./.:.:.:.:.:.:.:.:.:.	./.:.:.:.:.:.:.:.:.:.	./.:.:.:.:.:.:.:.:.:.	./.:.:.:.:.:.:.:.:.:.	0|1:63,2:0.071:65:34,0:23,2:0|1:1241602_C_CTTCGCTACCTGCTGGG:1241602:30,33,0,2	./.:.:.:.:.:.:.:.:.:.	./.:.:.:.:.:.:.:.:.:.
chr12	1248101	1248101	G	GGGA	nonframeshift insertion	VWA7	./.:.:.:.:.:.:.:.:.:.	0|1:159,4:0.041:163:80,3:78,1:0|1:1248101_G_GGGA:1248101:83,76,2,2	./.:.:.:.:.:.:.:.:.:.	./.:.:.:.:.:.:.:.:.:.	./.:.:.:.:.:.:.:.:.:.	./.:.:.:.:.:.:.:.:.:.	./.:.:.:.:.:.:.:.:.:.	./.:.:.:.:.:.:.:.:.:.
chr12	1248105	1248107	TCTC	T	nonframeshift deletion	VWA7	./.:.:.:.:.:.:.:.:.:.	0|1:166,4:0.04:170:80,3:80,1:0|1:1248101_G_GGGA:1248101:86,80,2,2	./.:.:.:.:.:.:.:.:.:.	./.:.:.:.:.:.:.:.:.:.	./.:.:.:.:.:.:.:.:.:.	./.:.:.:.:.:.:.:.:.:.	./.:.:.:.:.:.:.:.:.:.	./.:.:.:.:.:.:.:.:.:.
chr12	1258409	1258409	C	CTCCCACCCA	nonframeshift insertion	VARS1	0|1:77,3:0.053:80:44,3:33,0:0|1:1258409_C_CTCCCACCCA:1258409:37,40,1,2	./.:.:.:.:.:.:.:.:.:.	./.:.:.:.:.:.:.:.:.:.	./.:.:.:.:.:.:.:.:.:.	./.:.:.:.:.:.:.:.:.:.	./.:.:.:.:.:.:.:.:.:.	./.:.:.:.:.:.:.:.:.:.	./.:.:.:.:.:.:.:.:.:.
chr12	1258410	1258410	G	GGTCGTGACATTA	stopgain	VARS1	0|1:77,3:0.054:80:44,2:33,0:0|1:1258409_C_CTCCCACCCA:1258409:37,40,1,2	./.:.:.:.:.:.:.:.:.:.	./.:.:.:.:.:.:.:.:.:.	./.:.:.:.:.:.:.:.:.:.	./.:.:.:.:.:.:.:.:.:.	./.:.:.:.:.:.:.:.:.:.	./.:.:.:.:.:.:.:.:.:.	./.:.:.:.:.:.:.:.:.:.
chr12	1260542	1260542	G	A	synonymous SNV	VARS1	./.:.:.:.:.:.:.	./.:.:.:.:.:.:.	./.:.:.:.:.:.:.	./.:.:.:.:.:.:.	0/1:44,32:0.417:76:25,12:19,20:21,23,12,20	0/1:52,40:0.404:92:32,18:20,22:24,28,19,21	0/1:42,28:0.39:70:23,10:19,18:19,23,14,14	./.:.:.:.:.:.:.
chr12	1262573	1262573	G	A	synonymous SNV	VARS1	./.:.:.:.:.:.:.	./.:.:.:.:.:.:.	0/1:0,97:0.985:97:0,55:0,42:0,0,48,49	./.:.:.:.:.:.:.	./.:.:.:.:.:.:.	./.:.:.:.:.:.:.	./.:.:.:.:.:.:.	./.:.:.:.:.:.:.
chr12	1262577	1262577	T	A	nonsynonymous SNV	VARS1	./.:.:.:.:.:.:.	0/1:70,38:0.35:108:39,19:31,18:33,37,17,21	./.:.:.:.:.:.:.	./.:.:.:.:.:.:.	./.:.:.:.:.:.:.	./.:.:.:.:.:.:.	./.:.:.:.:.:.:.	./.:.:.:.:.:.:.
chr12	1282598	1282598	G	GC	frameshift insertion	HSPA1L	./.:.:.:.:.:.:.:.:.:.	./.:.:.:.:.:.:.:.:.:.	0|1:126,6:0.06:132:52,4:73,2:0|1:1282598_G_GC:1282598:61,65,1,5	./.:.:.:.:.:.:.:.:.:.	./.:.:.:.:.:.:.:.:.:.	./.:.:.:.:.:.:.:.:.:.	./.:.:.:.:.:.:.:.:.:.	./.:.:.:.:.:.:.:.:.:.
chr12	1282605	1282605	AG	A	frameshift deletion	HSPA1L	./.:.:.:.:.:.:.:.:.:.	./.:.:.:.:.:.:.:.:.:.	0|1:130,6:0.059:136:53,4:73,2:0|1:1282598_G_GC:1282598:61,69,1,5	./.:.:.:.:.:.:.:.:.:.	./.:.:.:.:.:.:.:.:.:.	./.:.:.:.:.:.:.:.:.:.	./.:.:.:.:.:.:.:.:.:.	./.:.:.:.:.:.:.:.:.:.
chr12	1329528	1329528	G	T	nonsynonymous SNV	SLC44A4	./.:.:.:.:.:.:.	./.:.:.:.:.:.:.	./.:.:.:.:.:.:.	./.:.:.:.:.:.:.	./.:.:.:.:.:.:.	0/1:85,4:0.051:89:50,0:34,4:42,43,2,2	./.:.:.:.:.:.:.	./.:.:.:.:.:.:.
chr12	1347952	1347952	G	GGGCTGCCACCGGGTCCAGGCCGCGAGGC	frameshift insertion	EHMT2	./.:.:.:.:.:.:.	./.:.:.:.:.:.:.	./.:.:.:.:.:.:.	./.:.:.:.:.:.:.	./.:.:.:.:.:.:.	0/1:58,4:0.087:62:31,1:27,0:32,26,2,2	./.:.:.:.:.:.:.	./.:.:.:.:.:.:.
chr12	1351887	1351887	T	A	synonymous SNV	EHMT2	./.:.:.:.:.:.:.	0/1:140,6:0.062:146:73,4:66,2:75,65,5,1	./.:.:.:.:.:.:.	./.:.:.:.:.:.:.	./.:.:.:.:.:.:.	./.:.:.:.:.:.:.	./.:.:.:.:.:.:.	./.:.:.:.:.:.:.
chr12	1394414	1394414	A	G	nonsynonymous SNV	C2	./.:.:.:.:.:.:.	./.:.:.:.:.:.:.	./.:.:.:.:.:.:.	./.:.:.:.:.:.:.	./.:.:.:.:.:.:.	0/1:34,7:0.185:41:15,5:19,2:16,18,3,4	0/1:33,18:0.367:51:20,10:13,8:17,16,9,9	./.:.:.:.:.:.:.
chr12	1401123	1401123	G	GCCAGTAGTCCCCATTCTC	nonframeshift insertion		./.:.:.:.:.:.:.	./.:.:.:.:.:.:.	0/1:97,5:0.064:102:47,2:50,3:47,50,1,4	./.:.:.:.:.:.:.	./.:.:.:.:.:.:.	./.:.:.:.:.:.:.	./.:.:.:.:.:.:.	./.:.:.:.:.:.:.
chr12	1413587	1413587	G	C	nonsynonymous SNV	SKIV2L	./.:.:.:.:.:.:.	0/1:97,10:0.105:107:54,5:43,5:49,48,4,6	0/1:61,3:0.085:64:26,0:35,3:32,29,1,2	./.:.:.:.:.:.:.	./.:.:.:.:.:.:.	./.:.:.:.:.:.:.	./.:.:.:.:.:.:.	./.:.:.:.:.:.:.
chr12	1413594	1413594	T	TGTG	nonframeshift insertion	SKIV2L	./.:.:.:.:.:.:.	0/1:96,8:0.084:104:50,4:44,4:53,43,2,6	./.:.:.:.:.:.:.	./.:.:.:.:.:.:.	./.:.:.:.:.:.:.	./.:.:.:.:.:.:.	./.:.:.:.:.:.:.	./.:.:.:.:.:.:.
chr12	1413799	1413799	C	CTGGGGG	nonframeshift insertion	SKIV2L	./.:.:.:.:.:.:.:.:.:.	0|1:173,5:0.039:178:82,5:88,0:0|1:1413799_C_CTGGGGG:1413799:86,87,1,4	./.:.:.:.:.:.:.:.:.:.	./.:.:.:.:.:.:.:.:.:.	./.:.:.:.:.:.:.:.:.:.	./.:.:.:.:.:.:.:.:.:.	./.:.:.:.:.:.:.:.:.:.	./.:.:.:.:.:.:.:.:.:.
chr12	1413801	1413801	C	CGGCGAAGAGACA	nonframeshift insertion	SKIV2L	./.:.:.:.:.:.:.:.:.:.	0|1:173,5:0.039:178:83,5:89,0:0|1:1413799_C_CTGGGGG:1413799:86,87,1,4	./.:.:.:.:.:.:.:.:.:.	./.:.:.:.:.:.:.:.:.:.	./.:.:.:.:.:.:.:.:.:.	./.:.:.:.:.:.:.:.:.:.	./.:.:.:.:.:.:.:.:.:.	./.:.:.:.:.:.:.:.:.:.
chr12	1422639	1422639	G	A	nonsynonymous SNV	SKIV2L	./.:.:.:.:.:.:.	0/1:80,141:0.639:221:37,79:42,62:43,37,75,66	./.:.:.:.:.:.:.	./.:.:.:.:.:.:.	./.:.:.:.:.:.:.	./.:.:.:.:.:.:.	./.:.:.:.:.:.:.	./.:.:.:.:.:.:.
chr12	1423708	1423708	C	CT	frameshift insertion	SKIV2L	./.:.:.:.:.:.:.:.:.:.	0|1:112,3:0.043:115:58,2:53,1:0|1:1423708_C_CT:1423708:48,64,3,0	./.:.:.:.:.:.:.:.:.:.	./.:.:.:.:.:.:.:.:.:.	0|1:88,4:0.061:92:39,2:49,2:0|1:1423708_C_CT:1423708:42,46,3,1	./.:.:.:.:.:.:.:.:.:.	./.:.:.:.:.:.:.:.:.:.	./.:.:.:.:.:.:.:.:.:.
chr12	1423713	1423713	GA	G	frameshift deletion	SKIV2L	./.:.:.:.:.:.:.:.:.:.	0|1:114,3:0.043:117:57,2:53,1:0|1:1423708_C_CT:1423708:49,65,3,0	./.:.:.:.:.:.:.:.:.:.	./.:.:.:.:.:.:.:.:.:.	0|1:91,4:0.06:95:40,2:50,1:0|1:1423708_C_CT:1423708:43,48,3,1	./.:.:.:.:.:.:.:.:.:.	./.:.:.:.:.:.:.:.:.:.	./.:.:.:.:.:.:.:.:.:.
chr12	1425573	1425573	G	C	nonsynonymous SNV	DXO	./.:.:.:.:.:.:.:.:.:.	0|1:81,3:0.061:84:37,1:43,2:0|1:1425573_G_C:1425573:35,46,1,2	0|1:69,3:0.073:72:26,3:43,0:0|1:1425573_G_C:1425573:31,38,1,2	./.:.:.:.:.:.:.:.:.:.	./.:.:.:.:.:.:.:.:.:.	./.:.:.:.:.:.:.:.:.:.	./.:.:.:.:.:.:.:.:.:.	./.:.:.:.:.:.:.:.:.:.
chr12	1425574	1425574	G	C	nonsynonymous SNV	DXO	./.:.:.:.:.:.:.:.:.:.	0|1:81,3:0.062:84:36,1:43,2:0|1:1425573_G_C:1425573:35,46,1,2	0|1:69,3:0.073:72:25,3:42,0:0|1:1425573_G_C:1425573:31,38,1,2	./.:.:.:.:.:.:.:.:.:.	./.:.:.:.:.:.:.:.:.:.	./.:.:.:.:.:.:.:.:.:.	./.:.:.:.:.:.:.:.:.:.	./.:.:.:.:.:.:.:.:.:.
chr12	1433471	1433473	CTGG	C	nonframeshift deletion		0|1:49,5:0.133:54:24,3:22,2:0|1:1433470_CTGG_C:1433470:18,31,1,4	./.:.:.:.:.:.:.:.:.:.	./.:.:.:.:.:.:.:.:.:.	0|1:73,4:0.069:77:31,2:35,2:0|1:1433470_CTGG_C:1433470:32,41,2,2	./.:.:.:.:.:.:.:.:.:.	./.:.:.:.:.:.:.:.:.:.	./.:.:.:.:.:.:.:.:.:.	./.:.:.:.:.:.:.:.:.:.
chr12	1433475	1433475	T	TCCA	nonframeshift insertion		0|1:47,5:0.14:52:25,3:20,2:0|1:1433470_CTGG_C:1433470:18,29,1,4	./.:.:.:.:.:.:.:.:.:.	./.:.:.:.:.:.:.:.:.:.	0|1:68,4:0.073:72:28,2:39,2:0|1:1433470_CTGG_C:1433470:30,38,2,2	./.:.:.:.:.:.:.:.:.:.	./.:.:.:.:.:.:.:.:.:.	./.:.:.:.:.:.:.:.:.:.	./.:.:.:.:.:.:.:.:.:.
chr12	1440902	1440902	T	A	nonsynonymous SNV		./.:.:.:.:.:.:.	0/1:144,5:0.045:149:61,1:83,4:74,70,3,2	./.:.:.:.:.:.:.	./.:.:.:.:.:.:.	./.:.:.:.:.:.:.	./.:.:.:.:.:.:.	./.:.:.:.:.:.:.	./.:.:.:.:.:.:.
chr12	1442107	1442111	GCCCAC	G	frameshift deletion		./.:.:.:.:.:.:.:.:.:.	0|1:53,3:0.086:56:20,2:31,1:0|1:1442106_GCCCAC_G:1442106:19,34,2,1	./.:.:.:.:.:.:.:.:.:.	./.:.:.:.:.:.:.:.:.:.	./.:.:.:.:.:.:.:.:.:.	0|1:38,5:0.171:43:23,2:14,3:0|1:1442106_GCCCAC_G:1442106:13,25,0,5	0|1:37,4:0.133:41:13,0:23,4:0|1:1442106_GCCCAC_G:1442106:13,24,1,3	./.:.:.:.:.:.:.:.:.:.
chr12	1442112	1442112	C	CGGTGG	frameshift insertion		./.:.:.:.:.:.:.:.:.:.	0|1:50,3:0.088:53:17,2:32,1:0|1:1442106_GCCCAC_G:1442106:17,33,2,1	./.:.:.:.:.:.:.:.:.:.	./.:.:.:.:.:.:.:.:.:.	./.:.:.:.:.:.:.:.:.:.	0|1:36,5:0.182:41:22,2:12,3:0|1:1442106_GCCCAC_G:1442106:13,23,0,5	0|1:35,4:0.133:39:12,0:22,4:0|1:1442106_GCCCAC_G:1442106:12,23,1,3	./.:.:.:.:.:.:.:.:.:.
chr12	1451255	1451255	G	A	synonymous SNV	CYP21A2	./.:.:.:.:.:.:.	./.:.:.:.:.:.:.	./.:.:.:.:.:.:.	./.:.:.:.:.:.:.	./.:.:.:.:.:.:.	0/1:15,23:0.586:38:8,15:7,8:6,9,11,12	0/1:11,16:0.601:27:7,9:4,7:5,6,8,8	./.:.:.:.:.:.:.
chr12	1459729	1459731	ACCT	A	nonframeshift deletion	TNXB	./.:.:.:.:.:.:.:.:.:.	./.:.:.:.:.:.:.:.:.:.	0|1:54,4:0.1:58:34,3:17,1:0|1:1459728_ACCT_A:1459728:35,19,3,1	./.:.:.:.:.:.:.:.:.:.	./.:.:.:.:.:.:.:.:.:.	./.:.:.:.:.:.:.:.:.:.	./.:.:.:.:.:.:.:.:.:.	./.:.:.:.:.:.:.:.:.:.
chr12	1459735	1459735	C	CAGG	nonframeshift insertion	TNXB	./.:.:.:.:.:.:.:.:.:.	./.:.:.:.:.:.:.:.:.:.	0|1:53,4:0.1:57:36,3:17,1:0|1:1459728_ACCT_A:1459728:34,19,3,1	./.:.:.:.:.:.:.:.:.:.	./.:.:.:.:.:.:.:.:.:.	./.:.:.:.:.:.:.:.:.:.	./.:.:.:.:.:.:.:.:.:.	./.:.:.:.:.:.:.:.:.:.
chr12	1461354	1461354	G	T	nonsynonymous SNV	TNXB	./.:.:.:.:.:.:.	./.:.:.:.:.:.:.	./.:.:.:.:.:.:.	./.:.:.:.:.:.:.	./.:.:.:.:.:.:.	0/1:236,136:0.352:372:101,66:135,67:129,107,71,65	./.:.:.:.:.:.:.	./.:.:.:.:.:.:.
chr12	1475520	1475520	G	A	nonsynonymous SNV	TNXB	./.:.:.:.:.:.:.	./.:.:.:.:.:.:.	./.:.:.:.:.:.:.	./.:.:.:.:.:.:.	0/1:182,144:0.445:326:87,77:95,67:90,92,81,63	./.:.:.:.:.:.:.	./.:.:.:.:.:.:.	./.:.:.:.:.:.:.
chr12	1476878	1476878	C	CCCTAAG	nonframeshift insertion	TNXB	./.:.:.:.:.:.:.:.:.:.	./.:.:.:.:.:.:.:.:.:.	0|1:80,6:0.101:86:41,1:38,5:0|1:1476878_C_CCCTAAG:1476878:24,56,1,5	./.:.:.:.:.:.:.:.:.:.	./.:.:.:.:.:.:.:.:.:.	./.:.:.:.:.:.:.:.:.:.	./.:.:.:.:.:.:.:.:.:.	./.:.:.:.:.:.:.:.:.:.
chr12	1476880	1476880	C	CCTCAAAGGCCTGAGCCTCGCTT	stopgain	TNXB	./.:.:.:.:.:.:.:.:.:.	./.:.:.:.:.:.:.:.:.:.	0|1:80,7:0.114:87:40,1:38,5:0|1:1476878_C_CCCTAAG:1476878:24,56,1,6	./.:.:.:.:.:.:.:.:.:.	./.:.:.:.:.:.:.:.:.:.	./.:.:.:.:.:.:.:.:.:.	./.:.:.:.:.:.:.:.:.:.	./.:.:.:.:.:.:.:.:.:.
chr12	1501135	1501135	G	C	nonsynonymous SNV	TNXB	./.:.:.:.:.:.:.:.:.:.	./.:.:.:.:.:.:.:.:.:.	0|1:98,5:0.075:103:53,2:43,3:0|1:1501135_G_C:1501135:43,55,1,4	./.:.:.:.:.:.:.:.:.:.	./.:.:.:.:.:.:.:.:.:.	./.:.:.:.:.:.:.:.:.:.	./.:.:.:.:.:.:.:.:.:.	./.:.:.:.:.:.:.:.:.:.
chr12	1501140	1501140	G	C	nonsynonymous SNV	TNXB	./.:.:.:.:.:.:.:.:.:.	./.:.:.:.:.:.:.:.:.:.	0|1:95,5:0.078:100:51,2:42,3:0|1:1501135_G_C:1501135:41,54,1,4	./.:.:.:.:.:.:.:.:.:.	./.:.:.:.:.:.:.:.:.:.	./.:.:.:.:.:.:.:.:.:.	./.:.:.:.:.:.:.:.:.:.	./.:.:.:.:.:.:.:.:.:.
chr12	1517828	1517828	A	T	synonymous SNV	ATF6B	./.:.:.:.:.:.:.	./.:.:.:.:.:.:.	0/1:41,2:0.091:43:18,1:22,1:21,20,1,1	./.:.:.:.:.:.:.	./.:.:.:.:.:.:.	./.:.:.:.:.:.:.	./.:.:.:.:.:.:.	./.:.:.:.:.:.:.
chr12	1523300	1523300	A	C	nonsynonymous SNV	ATF6B	./.:.:.:.:.:.:.	./.:.:.:.:.:.:.	./.:.:.:.:.:.:.	./.:.:.:.:.:.:.	./.:.:.:.:.:.:.	./.:.:.:.:.:.:.	0/1:0,2:0.667:2:0,2:0,0:0,0,1,1	./.:.:.:.:.:.:.
chr12	1558729	1558729	A	ATCCAAGTCCCACAACGCT	nonframeshift insertion	AGPAT1	./.:.:.:.:.:.:.	0/1:105,4:0.056:109:47,1:58,3:34,71,0,4	0/1:83,8:0.133:91:41,1:42,7:35,48,0,8	./.:.:.:.:.:.:.	./.:.:.:.:.:.:.	./.:.:.:.:.:.:.	./.:.:.:.:.:.:.	./.:.:.:.:.:.:.
chr12	1575637	1575637	G	GTCTGT	frameshift insertion	AGER	./.:.:.:.:.:.:.:.:.:.	./.:.:.:.:.:.:.:.:.:.	./.:.:.:.:.:.:.:.:.:.	./.:.:.:.:.:.:.:.:.:.	./.:.:.:.:.:.:.:.:.:.	0|1:131,6:0.058:137:75,4:54,2:0|1:1575637_G_GTCTGT:1575637:65,66,3,3	./.:.:.:.:.:.:.:.:.:.	./.:.:.:.:.:.:.:.:.:.
chr12	1575640	1575644	CACAGA	C	frameshift deletion	AGER	./.:.:.:.:.:.:.:.:.:.	./.:.:.:.:.:.:.:.:.:.	./.:.:.:.:.:.:.:.:.:.	./.:.:.:.:.:.:.:.:.:.	./.:.:.:.:.:.:.:.:.:.	0|1:133,6:0.057:139:77,4:54,1:0|1:1575637_G_GTCTGT:1575637:66,67,3,3	./.:.:.:.:.:.:.:.:.:.	./.:.:.:.:.:.:.:.:.:.
chr12	1575793	1575793	G	A	synonymous SNV	AGER	0/1:34,21:0.413:55:16,14:18,7:13,21,6,15	./.:.:.:.:.:.:.	./.:.:.:.:.:.:.	./.:.:.:.:.:.:.	./.:.:.:.:.:.:.	./.:.:.:.:.:.:.	./.:.:.:.:.:.:.	0/1:20,23:0.486:43:8,15:12,8:11,9,11,12
chr12	1576599	1576599	C	G	nonsynonymous SNV	AGER	./.:.:.:.:.:.:.:.:.:.	0|1:153,6:0.057:159:85,5:68,1:0|1:1576599_C_G:1576599:77,76,4,2	0|1:77,4:0.077:81:32,2:45,2:0|1:1576599_C_G:1576599:38,39,1,3	./.:.:.:.:.:.:.:.:.:.	./.:.:.:.:.:.:.:.:.:.	./.:.:.:.:.:.:.:.:.:.	./.:.:.:.:.:.:.:.:.:.	./.:.:.:.:.:.:.:.:.:.
chr12	1576600	1576600	C	G	nonsynonymous SNV	AGER	./.:.:.:.:.:.:.:.:.:.	0|1:153,6:0.057:159:85,5:67,1:0|1:1576599_C_G:1576599:77,76,4,2	0|1:77,4:0.077:81:32,2:45,2:0|1:1576599_C_G:1576599:38,39,1,3	./.:.:.:.:.:.:.:.:.:.	./.:.:.:.:.:.:.:.:.:.	./.:.:.:.:.:.:.:.:.:.	./.:.:.:.:.:.:.:.:.:.	./.:.:.:.:.:.:.:.:.:.
chr12	1581088	1581088	A	T	synonymous SNV	PBX2	./.:.:.:.:.:.:.	./.:.:.:.:.:.:.	./.:.:.:.:.:.:.	./.:.:.:.:.:.:.	./.:.:.:.:.:.:.	0/1:88,3:0.067:91:37,2:49,1:48,40,3,0	./.:.:.:.:.:.:.	./.:.:.:.:.:.:.
chr12	1602081	1602081	G	A	nonsynonymous SNV	NOTCH4	./.:.:.:.:.:.:.	./.:.:.:.:.:.:.	./.:.:.:.:.:.:.	./.:.:.:.:.:.:.	./.:.:.:.:.:.:.	./.:.:.:.:.:.:.	0/1:46,9:0.199:55:15,4:31,5:25,21,3,6	./.:.:.:.:.:.:.
chr12	1605551	1605551	G	GTGTC	frameshift insertion	NOTCH4	./.:.:.:.:.:.:.:.:.:.	./.:.:.:.:.:.:.:.:.:.	./.:.:.:.:.:.:.:.:.:.	./.:.:.:.:.:.:.:.:.:.	./.:.:.:.:.:.:.:.:.:.	./.:.:.:.:.:.:.:.:.:.	0|1:46,4:0.085:50:16,0:29,4:0|1:1605551_G_GTGTC:1605551:16,30,2,2	./.:.:.:.:.:.:.:.:.:.
chr12	1605558	1605558	G	C	nonsynonymous SNV	NOTCH4	./.:.:.:.:.:.:.:.:.:.	./.:.:.:.:.:.:.:.:.:.	./.:.:.:.:.:.:.:.:.:.	./.:.:.:.:.:.:.:.:.:.	./.:.:.:.:.:.:.:.:.:.	./.:.:.:.:.:.:.:.:.:.	0|1:47,4:0.086:51:17,0:26,4:0|1:1605551_G_GTGTC:1605551:17,30,2,2	./.:.:.:.:.:.:.:.:.:.
chr12	1639774	1639774	G	A	synonymous SNV		./.:.:.:.:.:.:.	0/1:221,53:0.2:274:117,27:104,26:104,117,25,28	./.:.:.:.:.:.:.	./.:.:.:.:.:.:.	./.:.:.:.:.:.:.	./.:.:.:.:.:.:.	./.:.:.:.:.:.:.	./.:.:.:.:.:.:.
chr12	2429116	2429116	C	T	nonsynonymous SNV	TAP1	./.:.:.:.:.:.:.	./.:.:.:.:.:.:.	./.:.:.:.:.:.:.	./.:.:.:.:.:.:.	0/1:28,38:0.587:66:11,13:17,24:10,18,13,25	./.:.:.:.:.:.:.	./.:.:.:.:.:.:.	./.:.:.:.:.:.:.
chr12	2432026	2432026	C	T	nonsynonymous SNV	TAP1	./.:.:.:.:.:.:.	./.:.:.:.:.:.:.	./.:.:.:.:.:.:.	./.:.:.:.:.:.:.	./.:.:.:.:.:.:.	0/1:5,2:0.373:7:4,0:1,2:3,2,2,0	./.:.:.:.:.:.:.	./.:.:.:.:.:.:.
chr12	2635236	2635236	T	C	synonymous SNV	COL11A2	./.:.:.:.:.:.:.	./.:.:.:.:.:.:.	0/1:76,5:0.095:81:31,1:41,3:41,35,2,3	./.:.:.:.:.:.:.	./.:.:.:.:.:.:.	./.:.:.:.:.:.:.	./.:.:.:.:.:.:.	./.:.:.:.:.:.:.
chr12	2641073	2641073	G	C	nonsynonymous SNV	COL11A2	0|1:68,3:0.081:71:30,0:37,3:0|1:2641073_G_C:2641073:31,37,0,3	./.:.:.:.:.:.:.:.:.:.	./.:.:.:.:.:.:.:.:.:.	0/1:104,5:0.068:109:37,2:67,3:.:.:.:46,58,2,3	./.:.:.:.:.:.:.:.:.:.	./.:.:.:.:.:.:.:.:.:.	./.:.:.:.:.:.:.:.:.:.	./.:.:.:.:.:.:.:.:.:.
chr12	2648618	2648618	T	C	synonymous SNV	COL11A2	./.:.:.:.:.:.:.	./.:.:.:.:.:.:.	./.:.:.:.:.:.:.	./.:.:.:.:.:.:.	./.:.:.:.:.:.:.	./.:.:.:.:.:.:.	0/1:2,2:0.5:4:2,2:0,0:1,1,1,1	./.:.:.:.:.:.:.
chr12	2666688	2666688	T	TGTGCCCTCCTTCAGTTAGGAGGGCACAGGCTGTGCCTGCCA	frameshift insertion	SLC39A7	0/1:77,9:0.118:86:29,0:46,2:43,34,6,3	./.:.:.:.:.:.:.	./.:.:.:.:.:.:.	./.:.:.:.:.:.:.	./.:.:.:.:.:.:.	./.:.:.:.:.:.:.	./.:.:.:.:.:.:.	./.:.:.:.:.:.:.
chr12	2698072	2698072	T	TCTCC	frameshift insertion	VPS52	./.:.:.:.:.:.:.	0/1:170,5:0.046:175:80,4:90,1:73,97,1,4	./.:.:.:.:.:.:.	./.:.:.:.:.:.:.	./.:.:.:.:.:.:.	0/1:88,3:0.064:91:38,1:50,2:36,52,1,2	./.:.:.:.:.:.:.	./.:.:.:.:.:.:.
chr12	2698083	2698086	CAGGG	C	frameshift deletion	VPS52	./.:.:.:.:.:.:.	0/1:156,6:0.049:162:72,5:79,1:67,89,1,5	./.:.:.:.:.:.:.	./.:.:.:.:.:.:.	./.:.:.:.:.:.:.	./.:.:.:.:.:.:.	./.:.:.:.:.:.:.	./.:.:.:.:.:.:.
chr12	2710545	2710545	C	T	nonsynonymous SNV	VPS52	./.:.:.:.:.:.:.	./.:.:.:.:.:.:.	./.:.:.:.:.:.:.	./.:.:.:.:.:.:.	./.:.:.:.:.:.:.	0/1:3,82:0.948:85:0,41:3,41:1,2,38,44	0/1:0,60:0.973:60:0,33:0,27:0,0,29,31	./.:.:.:.:.:.:.
chr12	2733474	2733474	G	C	synonymous SNV	RGL2	./.:.:.:.:.:.:.	0/1:89,9:0.12:98:58,3:31,6:36,53,4,5	./.:.:.:.:.:.:.	./.:.:.:.:.:.:.	./.:.:.:.:.:.:.	./.:.:.:.:.:.:.	./.:.:.:.:.:.:.	./.:.:.:.:.:.:.
chr12	2733480	2733480	G	GGGTGCA	nonframeshift insertion	RGL2	./.:.:.:.:.:.:.	0/1:93,4:0.064:97:57,1:33,3:39,54,0,4	./.:.:.:.:.:.:.	./.:.:.:.:.:.:.	./.:.:.:.:.:.:.	./.:.:.:.:.:.:.	./.:.:.:.:.:.:.	./.:.:.:.:.:.:.
chr12	2733800	2733800	G	GA	frameshift insertion	RGL2	./.:.:.:.:.:.:.	./.:.:.:.:.:.:.	./.:.:.:.:.:.:.	./.:.:.:.:.:.:.	./.:.:.:.:.:.:.	0/1:30,3:0.174:33:12,2:18,1:15,15,1,2	./.:.:.:.:.:.:.	./.:.:.:.:.:.:.
chr12	2736538	2736539	GCT	G	frameshift deletion	RGL2	./.:.:.:.:.:.:.:.:.:.	./.:.:.:.:.:.:.:.:.:.	0|1:35,3:0.113:38:19,3:14,0:0|1:2736537_GCT_G:2736537:20,15,2,1	./.:.:.:.:.:.:.:.:.:.	./.:.:.:.:.:.:.:.:.:.	./.:.:.:.:.:.:.:.:.:.	./.:.:.:.:.:.:.:.:.:.	./.:.:.:.:.:.:.:.:.:.
chr12	2736543	2736543	C	CAG	frameshift insertion	RGL2	./.:.:.:.:.:.:.:.:.:.	./.:.:.:.:.:.:.:.:.:.	0|1:33,3:0.117:36:19,3:14,0:0|1:2736537_GCT_G:2736537:19,14,2,1	./.:.:.:.:.:.:.:.:.:.	./.:.:.:.:.:.:.:.:.:.	./.:.:.:.:.:.:.:.:.:.	./.:.:.:.:.:.:.:.:.:.	./.:.:.:.:.:.:.:.:.:.
chr12	2737545	2737545	A	AC	frameshift insertion	RGL2	./.:.:.:.:.:.:.	./.:.:.:.:.:.:.	./.:.:.:.:.:.:.	./.:.:.:.:.:.:.	./.:.:.:.:.:.:.	0/1:17,2:0.2:19:11,1:6,1:7,10,0,2	./.:.:.:.:.:.:.	./.:.:.:.:.:.:.
chr12	2754413	2754413	G	GCACTCCCCCTGCCTCT	frameshift insertion	ZBTB22	0/1:23,3:0.167:26:9,2:14,1:12,11,0,3	./.:.:.:.:.:.:.	./.:.:.:.:.:.:.	./.:.:.:.:.:.:.	./.:.:.:.:.:.:.	./.:.:.:.:.:.:.	./.:.:.:.:.:.:.	./.:.:.:.:.:.:.
chr12	2759188	2759188	T	C	synonymous SNV	DAXX	./.:.:.:.:.:.:.:.:.:.	./.:.:.:.:.:.:.:.:.:.	0|1:33,3:0.129:36:18,2:14,1:0|1:2759188_T_C:2759188:19,14,1,2	./.:.:.:.:.:.:.:.:.:.	./.:.:.:.:.:.:.:.:.:.	./.:.:.:.:.:.:.:.:.:.	./.:.:.:.:.:.:.:.:.:.	./.:.:.:.:.:.:.:.:.:.
chr12	2759205	2759205	TG	T	frameshift deletion	DAXX	./.:.:.:.:.:.:.:.:.:.	./.:.:.:.:.:.:.:.:.:.	0|1:26,3:0.143:29:13,2:13,1:0|1:2759188_T_C:2759188:15,11,1,2	./.:.:.:.:.:.:.:.:.:.	./.:.:.:.:.:.:.:.:.:.	./.:.:.:.:.:.:.:.:.:.	./.:.:.:.:.:.:.:.:.:.	./.:.:.:.:.:.:.:.:.:.
chr12	2817594	2817594	C	CTGCTGTTAATGGCTTGTGTTT	nonframeshift insertion	KIFC1	0/1:106,4:0.039:110:57,2:49,2:46,60,2,2	./.:.:.:.:.:.:.	./.:.:.:.:.:.:.	./.:.:.:.:.:.:.	./.:.:.:.:.:.:.	./.:.:.:.:.:.:.	./.:.:.:.:.:.:.	./.:.:.:.:.:.:.
chr12	2823239	2823239	G	GC	frameshift insertion	PHF1	./.:.:.:.:.:.:.	0/1:11,14:0.557:25:3,1:8,13:5,6,3,11	./.:.:.:.:.:.:.	./.:.:.:.:.:.:.	./.:.:.:.:.:.:.	./.:.:.:.:.:.:.	./.:.:.:.:.:.:.	./.:.:.:.:.:.:.
chr12	2824425	2824425	C	CAGCATGGCCCGGGCATAG	nonframeshift insertion	PHF1	./.:.:.:.:.:.:.	./.:.:.:.:.:.:.	0/1:76,3:0.05:79:45,1:31,2:24,52,1,2	./.:.:.:.:.:.:.	./.:.:.:.:.:.:.	./.:.:.:.:.:.:.	./.:.:.:.:.:.:.	./.:.:.:.:.:.:.
chr12	2826233	2826233	C	T	nonsynonymous SNV	PHF1	./.:.:.:.:.:.:.	./.:.:.:.:.:.:.	./.:.:.:.:.:.:.	./.:.:.:.:.:.:.	0/1:41,26:0.397:67:21,18:20,8:18,23,13,13	./.:.:.:.:.:.:.	./.:.:.:.:.:.:.	./.:.:.:.:.:.:.
chr12	2848502	2848502	T	TTCAGACATGGCCATGTCTGAGGTGCTCCCGTTCCATGAACCGGTCCACC	frameshift insertion	SYNGAP1	0/1:38,5:0.159:43:15,2:22,1:20,18,1,4	./.:.:.:.:.:.:.	./.:.:.:.:.:.:.	./.:.:.:.:.:.:.	./.:.:.:.:.:.:.	./.:.:.:.:.:.:.	./.:.:.:.:.:.:.	./.:.:.:.:.:.:.
chr12	2901133	2901133	T	A	synonymous SNV		./.:.:.:.:.:.:.:.:.:.	./.:.:.:.:.:.:.:.:.:.	./.:.:.:.:.:.:.:.:.:.	./.:.:.:.:.:.:.:.:.:.	./.:.:.:.:.:.:.:.:.:.	0|1:78,2:0.061:80:36,2:42,0:0|1:2901133_T_A:2901133:37,41,0,2	./.:.:.:.:.:.:.:.:.:.	./.:.:.:.:.:.:.:.:.:.
chr12	2953609	2953609	G	A	nonsynonymous SNV	BAK1	0/1:26,28:0.486:54:12,18:14,10:13,13,16,12	./.:.:.:.:.:.:.	./.:.:.:.:.:.:.	./.:.:.:.:.:.:.	./.:.:.:.:.:.:.	./.:.:.:.:.:.:.	./.:.:.:.:.:.:.	0/1:26,23:0.43:49:13,12:13,11:13,13,13,10
chr12	2981490	2981490	G	A	nonsynonymous SNV	ITPR3	./.:.:.:.:.:.:.	./.:.:.:.:.:.:.	./.:.:.:.:.:.:.	./.:.:.:.:.:.:.	./.:.:.:.:.:.:.	./.:.:.:.:.:.:.	0/1:0,2:0.667:2:0,2:0,0:0,0,1,1	./.:.:.:.:.:.:.
chr12	3032465	3032465	G	T	nonsynonymous SNV	ITPR3	0/1:32,30:0.488:62:17,9:15,20:19,13,16,14	./.:.:.:.:.:.:.	./.:.:.:.:.:.:.	./.:.:.:.:.:.:.	./.:.:.:.:.:.:.	./.:.:.:.:.:.:.	./.:.:.:.:.:.:.	0/1:40,24:0.381:64:17,14:23,10:22,18,13,11
chr12	3035268	3035272	GCCAAC	G	frameshift deletion	ITPR3	./.:.:.:.:.:.:.	0/1:21,3:0.211:24:14,1:7,2:10,11,1,2	./.:.:.:.:.:.:.	./.:.:.:.:.:.:.	./.:.:.:.:.:.:.	./.:.:.:.:.:.:.	./.:.:.:.:.:.:.	./.:.:.:.:.:.:.
chr12	3039102	3039102	C	T	synonymous SNV	ITPR3	0/1:16,13:0.5:29:8,9:8,4:7,9,5,8	./.:.:.:.:.:.:.	./.:.:.:.:.:.:.	./.:.:.:.:.:.:.	./.:.:.:.:.:.:.	./.:.:.:.:.:.:.	./.:.:.:.:.:.:.	0/1:15,9:0.4:24:8,9:7,0:5,10,4,5
chr12	3042880	3042880	G	A	synonymous SNV	ITPR3	0/1:36,34:0.5:70:16,15:20,19:20,16,18,16	./.:.:.:.:.:.:.	./.:.:.:.:.:.:.	./.:.:.:.:.:.:.	./.:.:.:.:.:.:.	./.:.:.:.:.:.:.	./.:.:.:.:.:.:.	0/1:40,31:0.456:71:22,15:18,16:19,21,16,15
chr12	3119369	3119369	C	T	synonymous SNV	LEMD2	./.:.:.:.:.:.:.	./.:.:.:.:.:.:.	./.:.:.:.:.:.:.	./.:.:.:.:.:.:.	0/1:33,26:0.412:59:18,10:15,16:7,26,6,20	./.:.:.:.:.:.:.	./.:.:.:.:.:.:.	./.:.:.:.:.:.:.
chr12	3131507	3131507	G	A	nonsynonymous SNV	LEMD2	./.:.:.:.:.:.:.:.:.:.	./.:.:.:.:.:.:.:.:.:.	./.:.:.:.:.:.:.:.:.:.	./.:.:.:.:.:.:.:.:.:.	./.:.:.:.:.:.:.:.:.:.	0|1:3,2:0.333:5:0,0:3,2:0|1:3131507_G_A:3131507:3,0,1,1	./.:.:.:.:.:.:.:.:.:.	./.:.:.:.:.:.:.:.:.:.
chr12	3131509	3131509	C	T	synonymous SNV	LEMD2	./.:.:.:.:.:.:.:.:.:.	./.:.:.:.:.:.:.:.:.:.	./.:.:.:.:.:.:.:.:.:.	./.:.:.:.:.:.:.:.:.:.	./.:.:.:.:.:.:.:.:.:.	0|1:0,5:0.833:5:0,0:0,5:0|1:3131507_G_A:3131507:0,0,4,1	0/1:0,3:0.8:3:0,1:0,2:.:.:.:0,0,1,2	./.:.:.:.:.:.:.:.:.:.
chr12	3138407	3138407	C	CCCTGCACCTGGGA	frameshift insertion	MLN	0/1:34,3:0.114:37:20,2:14,1:19,15,2,1	./.:.:.:.:.:.:.	./.:.:.:.:.:.:.	./.:.:.:.:.:.:.	./.:.:.:.:.:.:.	./.:.:.:.:.:.:.	./.:.:.:.:.:.:.	./.:.:.:.:.:.:.
chr12	3141985	3141985	G	GA	frameshift insertion	MLN	./.:.:.:.:.:.:.:.:.:.	./.:.:.:.:.:.:.:.:.:.	./.:.:.:.:.:.:.:.:.:.	0|1:62,3:0.066:65:26,1:36,2:0|1:3141985_G_GA:3141985:34,28,2,1	./.:.:.:.:.:.:.:.:.:.	./.:.:.:.:.:.:.:.:.:.	./.:.:.:.:.:.:.:.:.:.	./.:.:.:.:.:.:.:.:.:.
chr12	3141988	3141988	CT	C	frameshift deletion	MLN	./.:.:.:.:.:.:.:.:.:.	./.:.:.:.:.:.:.:.:.:.	./.:.:.:.:.:.:.:.:.:.	0|1:62,3:0.066:65:26,1:36,2:0|1:3141985_G_GA:3141985:34,28,2,1	./.:.:.:.:.:.:.:.:.:.	./.:.:.:.:.:.:.:.:.:.	./.:.:.:.:.:.:.:.:.:.	./.:.:.:.:.:.:.:.:.:.
chr12	3304646	3304646	T	C	nonsynonymous SNV		0/1:213,4:0.035:217:107,1:106,3:104,109,4,0	./.:.:.:.:.:.:.	./.:.:.:.:.:.:.	0/1:283,12:0.053:295:135,8:147,4:152,131,10,2	./.:.:.:.:.:.:.	./.:.:.:.:.:.:.	./.:.:.:.:.:.:.	./.:.:.:.:.:.:.
chr12	3450933	3450933	G	GACACC	frameshift insertion	GRM4	./.:.:.:.:.:.:.:.:.:.	0|1:83,10:0.097:93:37,3:46,5:0|1:3450933_G_GACACC:3450933:52,31,6,4	0|1:60,5:0.105:65:24,2:34,3:0|1:3450933_G_GACACC:3450933:34,26,4,1	./.:.:.:.:.:.:.:.:.:.	./.:.:.:.:.:.:.:.:.:.	0|1:37,4:0.167:41:28,3:9,1:0|1:3450933_G_GACACC:3450933:22,15,3,1	./.:.:.:.:.:.:.:.:.:.	./.:.:.:.:.:.:.:.:.:.
chr12	3450938	3450942	GGGTGT	G	frameshift deletion	GRM4	./.:.:.:.:.:.:.:.:.:.	0|1:90,10:0.094:100:37,5:45,5:0|1:3450933_G_GACACC:3450933:54,36,6,4	0|1:64,5:0.1:69:25,2:36,3:0|1:3450933_G_GACACC:3450933:36,28,4,1	./.:.:.:.:.:.:.:.:.:.	./.:.:.:.:.:.:.:.:.:.	0|1:38,3:0.129:41:27,3:9,0:0|1:3450933_G_GACACC:3450933:23,15,3,0	./.:.:.:.:.:.:.:.:.:.	./.:.:.:.:.:.:.:.:.:.
chr12	3719409	3719409	C	G	nonsynonymous SNV	RPS10	./.:.:.:.:.:.:.:.:.:.	./.:.:.:.:.:.:.:.:.:.	0|1:60,2:0.054:62:30,2:24,0:0|1:3719409_C_G:3719409:12,48,0,2	./.:.:.:.:.:.:.:.:.:.	./.:.:.:.:.:.:.:.:.:.	./.:.:.:.:.:.:.:.:.:.	./.:.:.:.:.:.:.:.:.:.	./.:.:.:.:.:.:.:.:.:.
chr12	3804567	3804567	C	A	nonsynonymous SNV	PACSIN1	./.:.:.:.:.:.:.	./.:.:.:.:.:.:.	./.:.:.:.:.:.:.	./.:.:.:.:.:.:.	0/1:12,10:0.471:22:7,4:5,6:6,6,4,6	./.:.:.:.:.:.:.	./.:.:.:.:.:.:.	./.:.:.:.:.:.:.
chr12	3808631	3808631	A	G	synonymous SNV	PACSIN1	./.:.:.:.:.:.:.	./.:.:.:.:.:.:.	./.:.:.:.:.:.:.	./.:.:.:.:.:.:.	./.:.:.:.:.:.:.	0/1:0,8:0.875:8:0,8:0,0:0,0,2,6	0/1:0,7:0.875:7:0,5:0,2:0,0,1,6	./.:.:.:.:.:.:.
chr12	3808652	3808652	T	C	synonymous SNV	PACSIN1	./.:.:.:.:.:.:.:.:.:.	0|1:28,3:0.132:31:12,2:16,1:0|1:3808652_T_C:3808652:8,20,0,3	./.:.:.:.:.:.:.:.:.:.	./.:.:.:.:.:.:.:.:.:.	./.:.:.:.:.:.:.:.:.:.	./.:.:.:.:.:.:.:.:.:.	./.:.:.:.:.:.:.:.:.:.	./.:.:.:.:.:.:.:.:.:.
chr12	3808655	3808655	G	GCCCCCCAGAGCCCA	frameshift insertion	PACSIN1	./.:.:.:.:.:.:.:.:.:.	0|1:29,3:0.128:32:13,2:15,1:0|1:3808652_T_C:3808652:9,20,0,3	./.:.:.:.:.:.:.:.:.:.	./.:.:.:.:.:.:.:.:.:.	./.:.:.:.:.:.:.:.:.:.	./.:.:.:.:.:.:.:.:.:.	./.:.:.:.:.:.:.:.:.:.	./.:.:.:.:.:.:.:.:.:.
chr12	3815477	3815477	G	C	synonymous SNV	SPDEF	./.:.:.:.:.:.:.:.:.:.	./.:.:.:.:.:.:.:.:.:.	./.:.:.:.:.:.:.:.:.:.	./.:.:.:.:.:.:.:.:.:.	./.:.:.:.:.:.:.:.:.:.	0|1:40,3:0.1:43:19,0:21,3:0|1:3815477_G_C:3815477:17,23,1,2	./.:.:.:.:.:.:.:.:.:.	./.:.:.:.:.:.:.:.:.:.
chr12	3817324	3817324	G	A	nonsynonymous SNV	SPDEF	./.:.:.:.:.:.:.	./.:.:.:.:.:.:.	./.:.:.:.:.:.:.	./.:.:.:.:.:.:.	./.:.:.:.:.:.:.	./.:.:.:.:.:.:.	0/1:1,2:0.5:3:1,2:0,0:1,0,1,1	./.:.:.:.:.:.:.
chr12	4093949	4093949	A	T	nonsynonymous SNV	TAF11	./.:.:.:.:.:.:.	./.:.:.:.:.:.:.	0/1:53,6:0.14:59:30,2:22,4:31,22,3,3	./.:.:.:.:.:.:.	./.:.:.:.:.:.:.	./.:.:.:.:.:.:.	./.:.:.:.:.:.:.	./.:.:.:.:.:.:.
chr12	4412170	4412170	C	A	nonsynonymous SNV	SCUBE3	./.:.:.:.:.:.:.	./.:.:.:.:.:.:.	./.:.:.:.:.:.:.	./.:.:.:.:.:.:.	0/1:19,13:0.444:32:9,10:10,3:11,8,10,3	./.:.:.:.:.:.:.	./.:.:.:.:.:.:.	./.:.:.:.:.:.:.
chr12	4476651	4476651	G	A	nonsynonymous SNV	DEF6	./.:.:.:.:.:.:.	./.:.:.:.:.:.:.	./.:.:.:.:.:.:.	./.:.:.:.:.:.:.	./.:.:.:.:.:.:.	./.:.:.:.:.:.:.	0/1:16,2:0.164:18:3,0:13,2:8,8,1,1	./.:.:.:.:.:.:.
chr12	4574676	4574676	G	A	nonsynonymous SNV	PPARD	./.:.:.:.:.:.:.	./.:.:.:.:.:.:.	./.:.:.:.:.:.:.	0/1:57,40:0.463:97:31,22:26,18:27,30,12,28	./.:.:.:.:.:.:.	./.:.:.:.:.:.:.	./.:.:.:.:.:.:.	./.:.:.:.:.:.:.
chr12	4632526	4632526	G	C	synonymous SNV	TEAD3	0|1:36,3:0.102:39:23,2:12,1:0|1:4632526_G_C:4632526:19,17,0,3	./.:.:.:.:.:.:.:.:.:.	./.:.:.:.:.:.:.:.:.:.	./.:.:.:.:.:.:.:.:.:.	./.:.:.:.:.:.:.:.:.:.	./.:.:.:.:.:.:.:.:.:.	./.:.:.:.:.:.:.:.:.:.	./.:.:.:.:.:.:.:.:.:.
chr12	4728861	4728861	C	G	nonsynonymous SNV	FKBP5	./.:.:.:.:.:.:.:.:.:.	./.:.:.:.:.:.:.:.:.:.	./.:.:.:.:.:.:.:.:.:.	0|1:88,3:0.046:91:39,0:44,3:0|1:4728861_C_G:4728861:35,53,1,2	./.:.:.:.:.:.:.:.:.:.	./.:.:.:.:.:.:.:.:.:.	./.:.:.:.:.:.:.:.:.:.	./.:.:.:.:.:.:.:.:.:.
chr12	4728863	4728863	C	CAAGGGCGACT	frameshift insertion	FKBP5	./.:.:.:.:.:.:.:.:.:.	./.:.:.:.:.:.:.:.:.:.	./.:.:.:.:.:.:.:.:.:.	0|1:88,3:0.046:91:42,0:45,3:0|1:4728861_C_G:4728861:35,53,1,2	./.:.:.:.:.:.:.:.:.:.	./.:.:.:.:.:.:.:.:.:.	./.:.:.:.:.:.:.:.:.:.	./.:.:.:.:.:.:.:.:.:.
chr12	4920098	4920098	A	G	nonsynonymous SNV	LHFPL5	0/1:89,5:0.084:94:31,3:58,2:42,47,2,3	./.:.:.:.:.:.:.	./.:.:.:.:.:.:.	./.:.:.:.:.:.:.	./.:.:.:.:.:.:.	./.:.:.:.:.:.:.	./.:.:.:.:.:.:.	./.:.:.:.:.:.:.
chr12	5345508	5345508	A	G	synonymous SNV	BRPF3	./.:.:.:.:.:.:.	./.:.:.:.:.:.:.	0/1:98,4:0.038:102:48,2:50,2:47,51,2,2	./.:.:.:.:.:.:.	./.:.:.:.:.:.:.	./.:.:.:.:.:.:.	./.:.:.:.:.:.:.	./.:.:.:.:.:.:.
chr12	5436100	5436100	A	G	nonsynonymous SNV	BNIP5	./.:.:.:.:.:.:.	./.:.:.:.:.:.:.	0/1:55,4:0.102:59:26,3:29,1:36,19,1,3	./.:.:.:.:.:.:.	./.:.:.:.:.:.:.	./.:.:.:.:.:.:.	./.:.:.:.:.:.:.	./.:.:.:.:.:.:.
chr12	5500046	5500046	T	TTCTCCAAAGAGGTTTCCTCCTCCTCGCCTTCCAGTGCCG	nonframeshift insertion	ETV7	./.:.:.:.:.:.:.	./.:.:.:.:.:.:.	./.:.:.:.:.:.:.	0/1:8,2:0.222:10:6,0:2,2:4,4,1,1	./.:.:.:.:.:.:.	./.:.:.:.:.:.:.	./.:.:.:.:.:.:.	./.:.:.:.:.:.:.
chr12	5583905	5583905	T	TCC	frameshift insertion	KCTD20	./.:.:.:.:.:.:.:.:.:.	0|1:89,4:0.063:93:31,0:56,3:0|1:5583905_T_TCC:5583905:42,47,1,3	./.:.:.:.:.:.:.:.:.:.	./.:.:.:.:.:.:.:.:.:.	./.:.:.:.:.:.:.:.:.:.	./.:.:.:.:.:.:.:.:.:.	./.:.:.:.:.:.:.:.:.:.	./.:.:.:.:.:.:.:.:.:.
chr12	5583911	5583912	TGG	T	frameshift deletion	KCTD20	./.:.:.:.:.:.:.:.:.:.	0|1:92,4:0.063:96:31,1:58,3:0|1:5583905_T_TCC:5583905:43,49,1,3	./.:.:.:.:.:.:.:.:.:.	./.:.:.:.:.:.:.:.:.:.	./.:.:.:.:.:.:.:.:.:.	./.:.:.:.:.:.:.:.:.:.	./.:.:.:.:.:.:.:.:.:.	./.:.:.:.:.:.:.:.:.:.
chr12	5598156	5598156	A	G	synonymous SNV	STK38	./.:.:.:.:.:.:.	0/1:48,78:0.616:126:31,44:17,34:23,25,32,46	./.:.:.:.:.:.:.	./.:.:.:.:.:.:.	./.:.:.:.:.:.:.	./.:.:.:.:.:.:.	./.:.:.:.:.:.:.	./.:.:.:.:.:.:.
chr12	5636599	5636599	G	GCCCCC	frameshift insertion	STK38	./.:.:.:.:.:.:.:.:.:.	0|1:2,2:0.4:4:0,0:2,2:0|1:5636599_G_GCCCCC:5636599:0,2,1,1	./.:.:.:.:.:.:.:.:.:.	./.:.:.:.:.:.:.:.:.:.	./.:.:.:.:.:.:.:.:.:.	./.:.:.:.:.:.:.:.:.:.	./.:.:.:.:.:.:.:.:.:.	./.:.:.:.:.:.:.:.:.:.
chr12	5636604	5636608	CGGGGG	C	frameshift deletion	STK38	./.:.:.:.:.:.:.:.:.:.	0|1:2,2:0.4:4:0,0:2,2:0|1:5636599_G_GCCCCC:5636599:0,2,1,1	./.:.:.:.:.:.:.:.:.:.	./.:.:.:.:.:.:.:.:.:.	./.:.:.:.:.:.:.:.:.:.	./.:.:.:.:.:.:.:.:.:.	./.:.:.:.:.:.:.:.:.:.	./.:.:.:.:.:.:.:.:.:.
chr12	5793055	5793069	GAGGCCCAGCTCCACC	G	nonframeshift deletion	RAB44	./.:.:.:.:.:.:.:.:.:.	0|1:128,4:0.037:132:53,1:62,3:0|1:5793054_GAGGCCCAGCTCCACC_G:5793054:44,84,1,3	./.:.:.:.:.:.:.:.:.:.	./.:.:.:.:.:.:.:.:.:.	0|1:101,4:0.057:105:56,2:36,2:0|1:5793054_GAGGCCCAGCTCCACC_G:5793054:38,63,0,4	0|1:50,4:0.108:54:18,0:27,4:0|1:5793054_GAGGCCCAGCTCCACC_G:5793054:24,26,1,3	./.:.:.:.:.:.:.:.:.:.	./.:.:.:.:.:.:.:.:.:.
chr12	5793075	5793110	CAGCAGCACACACCAGGAGGCCTGCTCTGAGAACCAG	C	nonframeshift deletion	RAB44	./.:.:.:.:.:.:.:.:.:.	0|1:117,4:0.04:121:47,1:51,3:0|1:5793054_GAGGCCCAGCTCCACC_G:5793054:46,71,1,3	./.:.:.:.:.:.:.:.:.:.	./.:.:.:.:.:.:.:.:.:.	0|1:102,4:0.055:106:49,2:38,2:0|1:5793054_GAGGCCCAGCTCCACC_G:5793054:39,63,0,4	0|1:54,4:0.091:58:15,0:28,4:0|1:5793054_GAGGCCCAGCTCCACC_G:5793054:31,23,1,3	./.:.:.:.:.:.:.:.:.:.	./.:.:.:.:.:.:.:.:.:.
chr12	5793929	5793932	GACCC	G	frameshift deletion	RAB44	./.:.:.:.:.:.:.	./.:.:.:.:.:.:.	0/1:53,2:0.068:55:26,1:23,1:24,29,0,2	./.:.:.:.:.:.:.	./.:.:.:.:.:.:.	./.:.:.:.:.:.:.	./.:.:.:.:.:.:.	./.:.:.:.:.:.:.
chr12	5794925	5794925	T	TGGA	nonframeshift insertion	RAB44	./.:.:.:.:.:.:.:.:.:.	./.:.:.:.:.:.:.:.:.:.	0|1:69,3:0.066:72:32,1:36,2:0|1:5794925_T_TGGA:5794925:41,28,3,0	./.:.:.:.:.:.:.:.:.:.	./.:.:.:.:.:.:.:.:.:.	./.:.:.:.:.:.:.:.:.:.	./.:.:.:.:.:.:.:.:.:.	./.:.:.:.:.:.:.:.:.:.
chr12	5935891	5935891	T	A	synonymous SNV	PPIL1	./.:.:.:.:.:.:.:.:.:.	0|1:46,2:0.051:48:21,0:24,2:0|1:5935891_T_A:5935891:32,14,1,1	./.:.:.:.:.:.:.:.:.:.	./.:.:.:.:.:.:.:.:.:.	./.:.:.:.:.:.:.:.:.:.	./.:.:.:.:.:.:.:.:.:.	./.:.:.:.:.:.:.:.:.:.	./.:.:.:.:.:.:.:.:.:.
chr12	5935893	5935893	G	T	nonsynonymous SNV	PPIL1	./.:.:.:.:.:.:.:.:.:.	0|1:46,2:0.051:48:22,0:23,2:0|1:5935891_T_A:5935891:32,14,1,1	./.:.:.:.:.:.:.:.:.:.	./.:.:.:.:.:.:.:.:.:.	./.:.:.:.:.:.:.:.:.:.	./.:.:.:.:.:.:.:.:.:.	./.:.:.:.:.:.:.:.:.:.	./.:.:.:.:.:.:.:.:.:.
chr12	6138835	6138835	T	C	nonsynonymous SNV	FGD2	./.:.:.:.:.:.:.	./.:.:.:.:.:.:.	./.:.:.:.:.:.:.	./.:.:.:.:.:.:.	./.:.:.:.:.:.:.	0/1:0,2:0.667:2:0,0:0,2:0,0,1,1	./.:.:.:.:.:.:.	./.:.:.:.:.:.:.
chr12	6213572	6213572	C	G	synonymous SNV	PIM1	./.:.:.:.:.:.:.	0/1:31,12:0.228:43:15,12:16,0:11,20,6,6	./.:.:.:.:.:.:.	./.:.:.:.:.:.:.	./.:.:.:.:.:.:.	./.:.:.:.:.:.:.	./.:.:.:.:.:.:.	./.:.:.:.:.:.:.
chr12	6213746	6213746	C	T	synonymous SNV	PIM1	0/1:28,2:0.125:30:15,2:13,0:17,11,1,1	./.:.:.:.:.:.:.	./.:.:.:.:.:.:.	./.:.:.:.:.:.:.	./.:.:.:.:.:.:.	./.:.:.:.:.:.:.	./.:.:.:.:.:.:.	./.:.:.:.:.:.:.
chr12	6317027	6317027	C	CCAGAGCAACTTT	nonframeshift insertion	RNF8	./.:.:.:.:.:.:.	./.:.:.:.:.:.:.	0/1:52,3:0.084:55:24,2:28,1:21,31,0,3	./.:.:.:.:.:.:.	./.:.:.:.:.:.:.	./.:.:.:.:.:.:.	./.:.:.:.:.:.:.	./.:.:.:.:.:.:.
chr12	6403680	6403680	A	G	nonsynonymous SNV	RNF8	./.:.:.:.:.:.:.	./.:.:.:.:.:.:.	./.:.:.:.:.:.:.	./.:.:.:.:.:.:.	0/1:20,2:0.143:22:11,0:9,2:10,10,0,2	./.:.:.:.:.:.:.	./.:.:.:.:.:.:.	./.:.:.:.:.:.:.
chr12	6679675	6679677	CCAG	C	nonframeshift deletion	MDGA1	./.:.:.:.:.:.:.:.:.:.	./.:.:.:.:.:.:.:.:.:.	./.:.:.:.:.:.:.:.:.:.	0|1:92,3:0.048:95:50,0:40,3:0|1:6679674_CCAG_C:6679674:51,41,2,1	./.:.:.:.:.:.:.:.:.:.	./.:.:.:.:.:.:.:.:.:.	./.:.:.:.:.:.:.:.:.:.	./.:.:.:.:.:.:.:.:.:.
chr12	6679679	6679679	T	TCTG	nonframeshift insertion	MDGA1	./.:.:.:.:.:.:.:.:.:.	./.:.:.:.:.:.:.:.:.:.	./.:.:.:.:.:.:.:.:.:.	0|1:91,3:0.048:94:47,0:40,3:0|1:6679674_CCAG_C:6679674:50,41,2,1	./.:.:.:.:.:.:.:.:.:.	./.:.:.:.:.:.:.:.:.:.	./.:.:.:.:.:.:.:.:.:.	./.:.:.:.:.:.:.:.:.:.
chr12	7059145	7059145	C	T	synonymous SNV	ZFAND3	./.:.:.:.:.:.:.	./.:.:.:.:.:.:.	./.:.:.:.:.:.:.	./.:.:.:.:.:.:.	0/1:4,8:0.601:12:2,1:2,7:2,2,4,4	./.:.:.:.:.:.:.	./.:.:.:.:.:.:.	./.:.:.:.:.:.:.
chr12	7139700	7139700	C	CGTGTACTGGCCAG	frameshift insertion	ZFAND3	./.:.:.:.:.:.:.	./.:.:.:.:.:.:.	./.:.:.:.:.:.:.	0/1:46,3:0.098:49:23,1:23,2:15,31,0,3	./.:.:.:.:.:.:.	./.:.:.:.:.:.:.	./.:.:.:.:.:.:.	./.:.:.:.:.:.:.
chr12	9247414	9247414	G	GCTGCTCTTCGTGCCCCCT	nonframeshift insertion	LRFN2	./.:.:.:.:.:.:.:.:.:.	./.:.:.:.:.:.:.:.:.:.	./.:.:.:.:.:.:.:.:.:.	./.:.:.:.:.:.:.:.:.:.	./.:.:.:.:.:.:.:.:.:.	0|1:68,3:0.063:71:36,3:32,0:0|1:9247414_G_GCTGCTCTTCGTGCCCCCT:9247414:33,35,1,2	./.:.:.:.:.:.:.:.:.:.	./.:.:.:.:.:.:.:.:.:.
chr12	9247416	9247416	G	A	nonsynonymous SNV	LRFN2	./.:.:.:.:.:.:.:.:.:.	./.:.:.:.:.:.:.:.:.:.	./.:.:.:.:.:.:.:.:.:.	./.:.:.:.:.:.:.:.:.:.	./.:.:.:.:.:.:.:.:.:.	0|1:68,3:0.064:71:36,1:30,0:0|1:9247414_G_GCTGCTCTTCGTGCCCCCT:9247414:33,35,1,2	./.:.:.:.:.:.:.:.:.:.	./.:.:.:.:.:.:.:.:.:.
chr12	9388109	9388109	T	A	nonsynonymous SNV	LRFN2	./.:.:.:.:.:.:.	./.:.:.:.:.:.:.	./.:.:.:.:.:.:.	./.:.:.:.:.:.:.	./.:.:.:.:.:.:.	0/1:9,11:0.5:20:8,2:1,9:5,4,5,6	0/1:8,14:0.667:22:4,6:4,8:4,4,7,7	./.:.:.:.:.:.:.
chr12	9789238	9789238	A	T	nonsynonymous SNV	UNC5CL	./.:.:.:.:.:.:.	./.:.:.:.:.:.:.	./.:.:.:.:.:.:.	0/1:81,4:0.071:85:32,2:48,2:35,46,0,4	./.:.:.:.:.:.:.	./.:.:.:.:.:.:.	./.:.:.:.:.:.:.	./.:.:.:.:.:.:.
chr12	9816664	9816666	CAGG	C	nonframeshift deletion	APOBEC2	./.:.:.:.:.:.:.:.:.:.	0|1:115,4:0.049:119:58,3:52,1:0|1:9816663_CAGG_C:9816663:64,51,3,1	0|1:74,9:0.134:83:38,7:34,2:0|1:9816663_CAGG_C:9816663:47,27,5,4	./.:.:.:.:.:.:.:.:.:.	./.:.:.:.:.:.:.:.:.:.	./.:.:.:.:.:.:.:.:.:.	./.:.:.:.:.:.:.:.:.:.	0|1:49,5:0.102:54:25,4:22,1:0|1:9816663_CAGG_C:9816663:23,26,2,3
chr12	9816670	9816670	A	ACCT	nonframeshift insertion	APOBEC2	./.:.:.:.:.:.:.:.:.:.	0|1:114,5:0.057:119:60,4:53,1:0|1:9816663_CAGG_C:9816663:63,51,3,2	0|1:72,9:0.138:81:36,7:35,2:0|1:9816663_CAGG_C:9816663:47,25,5,4	./.:.:.:.:.:.:.:.:.:.	./.:.:.:.:.:.:.:.:.:.	./.:.:.:.:.:.:.:.:.:.	./.:.:.:.:.:.:.:.:.:.	0|1:48,5:0.102:53:27,4:21,1:0|1:9816663_CAGG_C:9816663:24,24,2,3
chr12	10469542	10469542	T	TCTGACTGGCCCCATCAAGGGGTGAGGCTCTCCCCTTGATGGGGCCAGTCAGAGCTCGGCA	stopgain		0/1:108,7:0.078:115:56,1:48,0:52,56,5,2	./.:.:.:.:.:.:.	./.:.:.:.:.:.:.	./.:.:.:.:.:.:.	./.:.:.:.:.:.:.	./.:.:.:.:.:.:.	./.:.:.:.:.:.:.	./.:.:.:.:.:.:.
chr12	10488963	10488963	G	A	synonymous SNV	USP49	0/1:4,2:0.431:6:0,0:4,2:1,3,1,1	./.:.:.:.:.:.:.	./.:.:.:.:.:.:.	./.:.:.:.:.:.:.	./.:.:.:.:.:.:.	./.:.:.:.:.:.:.	./.:.:.:.:.:.:.	./.:.:.:.:.:.:.
chr12	10489596	10489596	G	GGTTGCGGCTCGCCC	frameshift insertion	USP49	./.:.:.:.:.:.:.	0/1:97,4:0.053:101:59,3:38,1:39,58,1,3	./.:.:.:.:.:.:.	./.:.:.:.:.:.:.	./.:.:.:.:.:.:.	./.:.:.:.:.:.:.	./.:.:.:.:.:.:.	./.:.:.:.:.:.:.
chr12	10736046	10736049	TCTCC	T	frameshift deletion	C12H6orf132	./.:.:.:.:.:.:.:.:.:.	./.:.:.:.:.:.:.:.:.:.	0|1:100,4:0.062:104:50,4:46,0:0|1:10736045_TCTCC_T:10736045:60,40,3,1	./.:.:.:.:.:.:.:.:.:.	./.:.:.:.:.:.:.:.:.:.	./.:.:.:.:.:.:.:.:.:.	./.:.:.:.:.:.:.:.:.:.	./.:.:.:.:.:.:.:.:.:.
chr12	10736050	10736050	C	CGGGA	frameshift insertion	C12H6orf132	./.:.:.:.:.:.:.:.:.:.	./.:.:.:.:.:.:.:.:.:.	0|1:100,4:0.062:104:52,4:47,0:0|1:10736045_TCTCC_T:10736045:60,40,3,1	./.:.:.:.:.:.:.:.:.:.	./.:.:.:.:.:.:.:.:.:.	./.:.:.:.:.:.:.:.:.:.	./.:.:.:.:.:.:.:.:.:.	./.:.:.:.:.:.:.:.:.:.
chr12	10781322	10781322	T	TCCTGTTTCCACGACCGGGACAGGGGAGGC	frameshift insertion		./.:.:.:.:.:.:.	0/1:89,6:0.08:95:34,1:52,2:52,37,3,3	./.:.:.:.:.:.:.	./.:.:.:.:.:.:.	./.:.:.:.:.:.:.	./.:.:.:.:.:.:.	./.:.:.:.:.:.:.	./.:.:.:.:.:.:.
chr12	10875002	10875002	G	GAATGAGAGCCTCCCCC	frameshift insertion	TRERF1	./.:.:.:.:.:.:.:.:.:.	0|1:111,6:0.066:117:48,4:62,2:0|1:10875002_G_GAATGAGAGCCTCCCCC:10875002:58,53,1,5	./.:.:.:.:.:.:.:.:.:.	./.:.:.:.:.:.:.:.:.:.	./.:.:.:.:.:.:.:.:.:.	./.:.:.:.:.:.:.:.:.:.	./.:.:.:.:.:.:.:.:.:.	./.:.:.:.:.:.:.:.:.:.
chr12	10875005	10875005	G	T	nonsynonymous SNV	TRERF1	./.:.:.:.:.:.:.:.:.:.	0|1:111,4:0.045:115:48,3:63,0:0|1:10875002_G_GAATGAGAGCCTCCCCC:10875002:58,53,1,3	./.:.:.:.:.:.:.:.:.:.	./.:.:.:.:.:.:.:.:.:.	./.:.:.:.:.:.:.:.:.:.	./.:.:.:.:.:.:.:.:.:.	./.:.:.:.:.:.:.:.:.:.	./.:.:.:.:.:.:.:.:.:.
chr12	11548444	11548444	T	TA	frameshift insertion	KLHDC3	0|1:101,3:0.056:104:37,2:60,1:0|1:11548444_T_TA:11548444:59,42,2,1	0|1:163,4:0.04:167:90,1:71,3:0|1:11548444_T_TA:11548444:95,68,1,3	./.:.:.:.:.:.:.:.:.:.	./.:.:.:.:.:.:.:.:.:.	./.:.:.:.:.:.:.:.:.:.	./.:.:.:.:.:.:.:.:.:.	./.:.:.:.:.:.:.:.:.:.	./.:.:.:.:.:.:.:.:.:.
chr12	11548453	11548453	GT	G	stoploss	KLHDC3	0|1:107,3:0.054:110:41,2:66,1:0|1:11548444_T_TA:11548444:63,44,2,1	0|1:173,4:0.039:177:94,1:76,3:0|1:11548444_T_TA:11548444:100,73,1,3	./.:.:.:.:.:.:.:.:.:.	./.:.:.:.:.:.:.:.:.:.	./.:.:.:.:.:.:.:.:.:.	./.:.:.:.:.:.:.:.:.:.	./.:.:.:.:.:.:.:.:.:.	./.:.:.:.:.:.:.:.:.:.
chr12	11552966	11552966	A	T	nonsynonymous SNV	RRP36	./.:.:.:.:.:.:.:.:.:.	0|1:39,4:0.129:43:16,4:23,0:0|1:11552966_A_T:11552966:16,23,2,2	./.:.:.:.:.:.:.:.:.:.	./.:.:.:.:.:.:.:.:.:.	./.:.:.:.:.:.:.:.:.:.	./.:.:.:.:.:.:.:.:.:.	./.:.:.:.:.:.:.:.:.:.	./.:.:.:.:.:.:.:.:.:.
chr12	11552969	11552969	A	T	nonsynonymous SNV	RRP36	./.:.:.:.:.:.:.:.:.:.	0|1:39,4:0.129:43:16,4:22,0:0|1:11552966_A_T:11552966:16,23,2,2	./.:.:.:.:.:.:.:.:.:.	./.:.:.:.:.:.:.:.:.:.	./.:.:.:.:.:.:.:.:.:.	./.:.:.:.:.:.:.:.:.:.	./.:.:.:.:.:.:.:.:.:.	./.:.:.:.:.:.:.:.:.:.
chr12	11559754	11559754	C	T	nonsynonymous SNV	CUL7	0/1:81,3:0.063:84:41,3:38,0:43,38,1,2	./.:.:.:.:.:.:.	./.:.:.:.:.:.:.	./.:.:.:.:.:.:.	./.:.:.:.:.:.:.	./.:.:.:.:.:.:.	./.:.:.:.:.:.:.	./.:.:.:.:.:.:.
chr12	11586942	11586942	G	A	nonsynonymous SNV	KLC4	./.:.:.:.:.:.:.	./.:.:.:.:.:.:.	./.:.:.:.:.:.:.	./.:.:.:.:.:.:.	0/1:18,26:0.595:44:12,15:6,11:9,9,8,18	./.:.:.:.:.:.:.	./.:.:.:.:.:.:.	./.:.:.:.:.:.:.
chr12	11638694	11638694	A	ACCTGG	frameshift insertion	PTK7	./.:.:.:.:.:.:.:.:.:.	./.:.:.:.:.:.:.:.:.:.	./.:.:.:.:.:.:.:.:.:.	./.:.:.:.:.:.:.:.:.:.	./.:.:.:.:.:.:.:.:.:.	0|1:7,2:0.3:9:4,0:3,2:0|1:11638694_A_ACCTGG:11638694:1,6,0,2	./.:.:.:.:.:.:.:.:.:.	./.:.:.:.:.:.:.:.:.:.
chr12	11638696	11638696	C	CTCCCAT	nonframeshift insertion	PTK7	./.:.:.:.:.:.:.:.:.:.	./.:.:.:.:.:.:.:.:.:.	./.:.:.:.:.:.:.:.:.:.	./.:.:.:.:.:.:.:.:.:.	./.:.:.:.:.:.:.:.:.:.	0|1:7,2:0.3:9:4,0:3,2:0|1:11638694_A_ACCTGG:11638694:1,6,0,2	./.:.:.:.:.:.:.:.:.:.	./.:.:.:.:.:.:.:.:.:.
chr12	11643153	11643158	CCACACA	C	nonframeshift deletion	PTK7	./.:.:.:.:.:.:.	0/1:196,6:0.042:202:102,4:84,2:111,85,3,3	0/1:127,8:0.085:135:43,3:72,5:74,53,5,3	./.:.:.:.:.:.:.	./.:.:.:.:.:.:.	./.:.:.:.:.:.:.	./.:.:.:.:.:.:.	./.:.:.:.:.:.:.
chr12	11676659	11676659	G	GCT	frameshift insertion	CUL9	./.:.:.:.:.:.:.:.:.:.	./.:.:.:.:.:.:.:.:.:.	0|1:37,5:0.135:42:16,3:21,2:0|1:11676659_G_GCT:11676659:11,26,2,3	./.:.:.:.:.:.:.:.:.:.	./.:.:.:.:.:.:.:.:.:.	0|1:38,3:0.129:41:21,2:17,1:0|1:11676659_G_GCT:11676659:18,20,1,2	./.:.:.:.:.:.:.:.:.:.	./.:.:.:.:.:.:.:.:.:.
chr12	11676662	11676663	CAG	C	frameshift deletion	CUL9	./.:.:.:.:.:.:.:.:.:.	./.:.:.:.:.:.:.:.:.:.	0|1:37,5:0.135:42:16,3:21,2:0|1:11676659_G_GCT:11676659:11,26,2,3	./.:.:.:.:.:.:.:.:.:.	./.:.:.:.:.:.:.:.:.:.	0|1:38,3:0.129:41:21,2:17,1:0|1:11676659_G_GCT:11676659:18,20,1,2	./.:.:.:.:.:.:.:.:.:.	./.:.:.:.:.:.:.:.:.:.
chr12	11679421	11679421	T	C	synonymous SNV	CUL9	./.:.:.:.:.:.:.:.:.:.	./.:.:.:.:.:.:.:.:.:.	./.:.:.:.:.:.:.:.:.:.	./.:.:.:.:.:.:.:.:.:.	./.:.:.:.:.:.:.:.:.:.	./.:.:.:.:.:.:.:.:.:.	0|1:20,2:0.133:22:12,0:8,2:0|1:11679421_T_C:11679421:8,12,1,1	./.:.:.:.:.:.:.:.:.:.
chr12	11685922	11685922	G	C	nonsynonymous SNV	CUL9	./.:.:.:.:.:.:.	0/1:131,4:0.048:135:65,0:66,4:69,62,3,1	./.:.:.:.:.:.:.	./.:.:.:.:.:.:.	./.:.:.:.:.:.:.	./.:.:.:.:.:.:.	./.:.:.:.:.:.:.	./.:.:.:.:.:.:.
chr12	11694854	11694859	CTTGGAG	C	nonframeshift deletion	CUL9	./.:.:.:.:.:.:.:.:.:.	./.:.:.:.:.:.:.:.:.:.	./.:.:.:.:.:.:.:.:.:.	./.:.:.:.:.:.:.:.:.:.	./.:.:.:.:.:.:.:.:.:.	0|1:16,2:0.154:18:11,2:5,0:0|1:11694853_CTTGGAG_C:11694853:10,6,1,1	./.:.:.:.:.:.:.:.:.:.	./.:.:.:.:.:.:.:.:.:.
chr12	11694862	11694862	G	A	synonymous SNV	CUL9	./.:.:.:.:.:.:.:.:.:.	./.:.:.:.:.:.:.:.:.:.	./.:.:.:.:.:.:.:.:.:.	./.:.:.:.:.:.:.:.:.:.	./.:.:.:.:.:.:.:.:.:.	0|1:16,2:0.154:18:10,2:5,0:0|1:11694853_CTTGGAG_C:11694853:10,6,1,1	./.:.:.:.:.:.:.:.:.:.	./.:.:.:.:.:.:.:.:.:.
chr12	11718484	11718484	G	A	synonymous SNV	DNPH1	0/1:4,4:0.429:8:3,0:1,4:2,2,2,2	./.:.:.:.:.:.:.	./.:.:.:.:.:.:.	./.:.:.:.:.:.:.	./.:.:.:.:.:.:.	./.:.:.:.:.:.:.	./.:.:.:.:.:.:.	./.:.:.:.:.:.:.
chr12	11815912	11815912	G	A	nonsynonymous SNV	ZNF318	./.:.:.:.:.:.:.	./.:.:.:.:.:.:.	0/1:16,9:0.384:25:12,4:4,5:15,1,9,0	./.:.:.:.:.:.:.	./.:.:.:.:.:.:.	./.:.:.:.:.:.:.	./.:.:.:.:.:.:.	./.:.:.:.:.:.:.
chr12	11833053	11833053	C	CCTCTTAGTCCCTTCT	nonframeshift insertion	ZNF318	./.:.:.:.:.:.:.	./.:.:.:.:.:.:.	0/1:64,4:0.09:68:29,2:35,2:22,42,0,4	./.:.:.:.:.:.:.	./.:.:.:.:.:.:.	./.:.:.:.:.:.:.	./.:.:.:.:.:.:.	./.:.:.:.:.:.:.
chr12	11833086	11833086	T	G	nonsynonymous SNV	ZNF318	./.:.:.:.:.:.:.	./.:.:.:.:.:.:.	0/1:23,26:0.463:49:11,11:12,15:5,18,11,15	./.:.:.:.:.:.:.	./.:.:.:.:.:.:.	./.:.:.:.:.:.:.	./.:.:.:.:.:.:.	./.:.:.:.:.:.:.
chr12	11842224	11842224	C	T	nonsynonymous SNV	ZNF318	./.:.:.:.:.:.:.	./.:.:.:.:.:.:.	./.:.:.:.:.:.:.	./.:.:.:.:.:.:.	./.:.:.:.:.:.:.	0/1:6,8:0.455:14:3,2:3,6:1,5,4,4	0/1:4,10:0.667:14:2,6:2,4:2,2,5,5	./.:.:.:.:.:.:.
chr12	11899026	11899026	G	A	nonsynonymous SNV	ABCC10	./.:.:.:.:.:.:.:.:.:.	./.:.:.:.:.:.:.:.:.:.	./.:.:.:.:.:.:.:.:.:.	0|1:40,2:0.086:42:20,2:20,0:0|1:11899026_G_A:11899026:19,21,0,2	./.:.:.:.:.:.:.:.:.:.	./.:.:.:.:.:.:.:.:.:.	./.:.:.:.:.:.:.:.:.:.	./.:.:.:.:.:.:.:.:.:.
chr12	11899046	11899046	G	C	synonymous SNV	ABCC10	./.:.:.:.:.:.:.:.:.:.	0|1:74,7:0.093:81:32,3:42,4:0|1:11899046_G_C:11899046:31,43,2,5	./.:.:.:.:.:.:.:.:.:.	./.:.:.:.:.:.:.:.:.:.	./.:.:.:.:.:.:.:.:.:.	./.:.:.:.:.:.:.:.:.:.	./.:.:.:.:.:.:.:.:.:.	./.:.:.:.:.:.:.:.:.:.
chr12	11899051	11899051	C	CACACCGGGAGCG	nonframeshift insertion	ABCC10	./.:.:.:.:.:.:.:.:.:.	0|1:73,7:0.094:80:30,3:41,4:0|1:11899046_G_C:11899046:32,41,2,5	./.:.:.:.:.:.:.:.:.:.	./.:.:.:.:.:.:.:.:.:.	./.:.:.:.:.:.:.:.:.:.	./.:.:.:.:.:.:.:.:.:.	./.:.:.:.:.:.:.:.:.:.	./.:.:.:.:.:.:.:.:.:.
chr12	11904877	11904877	T	A	nonsynonymous SNV	ABCC10	0|1:129,8:0.078:137:77,3:52,5:0|1:11904877_T_A:11904877:57,72,2,6	./.:.:.:.:.:.:.:.:.:.	0|1:132,7:0.081:139:58,4:74,3:0|1:11904877_T_A:11904877:64,68,0,7	./.:.:.:.:.:.:.:.:.:.	./.:.:.:.:.:.:.:.:.:.	./.:.:.:.:.:.:.:.:.:.	0/1:79,6:0.094:85:32,5:47,1:.:.:.:35,44,3,3	./.:.:.:.:.:.:.:.:.:.
chr12	11904885	11904885	A	ATTGATCACCC,ATTGATC	frameshift insertion	ABCC10	0|2:124,.,4:.,0.035:128:71,.,2:50,.,2:0|1:11904877_T_A:11904877:55,69,2,2	./.:.:.:.:.:.:.:.:.:.	0|1:127,4,.:0.054,.:131:53,3,.:73,1,.:0|1:11904877_T_A:11904877:61,66,0,4	./.:.:.:.:.:.:.:.:.:.	./.:.:.:.:.:.:.:.:.:.	./.:.:.:.:.:.:.:.:.:.	./.:.:.:.:.:.:.:.:.:.	./.:.:.:.:.:.:.:.:.:.
chr12	11917114	11917114	G	C	synonymous SNV	ABCC10	0/1:60,2:0.066:62:30,2:30,0:.:.:.:30,30,2,0	0|1:112,4:0.055:116:53,2:58,2:0|1:11917114_G_C:11917114:51,61,1,3	0|1:83,7:0.099:90:39,4:44,3:0|1:11917114_G_C:11917114:39,44,5,2	0|1:81,4:0.073:85:31,1:50,2:0|1:11917114_G_C:11917114:36,45,2,2	./.:.:.:.:.:.:.:.:.:.	./.:.:.:.:.:.:.:.:.:.	./.:.:.:.:.:.:.:.:.:.	./.:.:.:.:.:.:.:.:.:.
chr12	11917115	11917115	G	C	nonsynonymous SNV	ABCC10	0/1:61,2:0.064:63:30,2:31,0:.:.:.:30,31,2,0	0|1:112,4:0.055:116:54,2:58,2:0|1:11917114_G_C:11917114:51,61,1,3	0|1:83,7:0.099:90:39,4:43,3:0|1:11917114_G_C:11917114:39,44,5,2	0|1:81,4:0.073:85:31,2:50,2:0|1:11917114_G_C:11917114:36,45,2,2	./.:.:.:.:.:.:.:.:.:.	./.:.:.:.:.:.:.:.:.:.	./.:.:.:.:.:.:.:.:.:.	./.:.:.:.:.:.:.:.:.:.
chr12	11920077	11920077	AG	A	frameshift deletion	DLK2	0|1:68,3:0.055:71:34,2:34,1:0|1:11920076_AG_A:11920076:38,30,1,2	./.:.:.:.:.:.:.:.:.:.	./.:.:.:.:.:.:.:.:.:.	./.:.:.:.:.:.:.:.:.:.	./.:.:.:.:.:.:.:.:.:.	./.:.:.:.:.:.:.:.:.:.	./.:.:.:.:.:.:.:.:.:.	./.:.:.:.:.:.:.:.:.:.
chr12	11920080	11920080	A	AC	frameshift insertion	DLK2	0|1:68,3:0.055:71:33,2:34,1:0|1:11920076_AG_A:11920076:38,30,1,2	./.:.:.:.:.:.:.:.:.:.	./.:.:.:.:.:.:.:.:.:.	./.:.:.:.:.:.:.:.:.:.	./.:.:.:.:.:.:.:.:.:.	./.:.:.:.:.:.:.:.:.:.	./.:.:.:.:.:.:.:.:.:.	./.:.:.:.:.:.:.:.:.:.
chr12	12057476	12057476	C	T	nonsynonymous SNV	POLH	./.:.:.:.:.:.:.	./.:.:.:.:.:.:.	0/1:27,2:0.125:29:18,0:9,2:15,12,1,1	./.:.:.:.:.:.:.	./.:.:.:.:.:.:.	./.:.:.:.:.:.:.	./.:.:.:.:.:.:.	./.:.:.:.:.:.:.
chr12	12069301	12069301	A	T	nonsynonymous SNV	POLH	./.:.:.:.:.:.:.	./.:.:.:.:.:.:.	0/1:67,4:0.076:71:34,3:32,1:29,38,1,3	0/1:84,3:0.061:87:41,1:41,2:37,47,0,3	0/1:51,3:0.078:54:27,2:24,1:18,33,0,3	./.:.:.:.:.:.:.	./.:.:.:.:.:.:.	./.:.:.:.:.:.:.
chr12	12069301	12069301	A	ATTTGGTACTGCTTGACAGACCAAAT	frameshift insertion	POLH	./.:.:.:.:.:.:.	0/1:96,4:0.058:100:52,1:44,0:45,51,3,1	./.:.:.:.:.:.:.	./.:.:.:.:.:.:.	./.:.:.:.:.:.:.	./.:.:.:.:.:.:.	./.:.:.:.:.:.:.	./.:.:.:.:.:.:.
chr12	12075461	12075466	GCCCACC	G	nonframeshift deletion	GTPBP2	./.:.:.:.:.:.:.	0/1:91,7:0.093:98:44,5:39,2:63,28,6,1	./.:.:.:.:.:.:.	./.:.:.:.:.:.:.	./.:.:.:.:.:.:.	./.:.:.:.:.:.:.	./.:.:.:.:.:.:.	./.:.:.:.:.:.:.
chr12	12075476	12075476	T	TGGTGGG	nonframeshift insertion	GTPBP2	./.:.:.:.:.:.:.	0/1:84,7:0.095:91:46,5:37,2:61,23,6,1	./.:.:.:.:.:.:.	./.:.:.:.:.:.:.	./.:.:.:.:.:.:.	./.:.:.:.:.:.:.	./.:.:.:.:.:.:.	./.:.:.:.:.:.:.
chr12	12574426	12574426	C	G	nonsynonymous SNV	TMEM63B	0/1:14,15:0.542:29:10,10:4,5:7,7,12,3	./.:.:.:.:.:.:.	./.:.:.:.:.:.:.	0/1:16,14:0.455:30:11,7:5,7:10,6,6,8	./.:.:.:.:.:.:.	./.:.:.:.:.:.:.	./.:.:.:.:.:.:.	0/1:14,22:0.609:36:3,6:11,16:6,8,10,12
chr12	12681236	12681236	C	CACCAGGCCA	nonframeshift insertion	TMEM151B	./.:.:.:.:.:.:.:.:.:.	./.:.:.:.:.:.:.:.:.:.	0|1:56,4:0.1:60:27,2:28,2:0|1:12681236_C_CACCAGGCCA:12681236:29,27,0,4	./.:.:.:.:.:.:.:.:.:.	./.:.:.:.:.:.:.:.:.:.	./.:.:.:.:.:.:.:.:.:.	./.:.:.:.:.:.:.:.:.:.	./.:.:.:.:.:.:.:.:.:.
chr12	12681238	12681238	T	A	nonsynonymous SNV	TMEM151B	./.:.:.:.:.:.:.:.:.:.	./.:.:.:.:.:.:.:.:.:.	0|1:56,4:0.101:60:28,2:28,2:0|1:12681236_C_CACCAGGCCA:12681236:29,27,0,4	./.:.:.:.:.:.:.:.:.:.	./.:.:.:.:.:.:.:.:.:.	./.:.:.:.:.:.:.:.:.:.	./.:.:.:.:.:.:.:.:.:.	./.:.:.:.:.:.:.:.:.:.
chr12	12683409	12683409	G	A	nonsynonymous SNV	TMEM151B	./.:.:.:.:.:.:.	./.:.:.:.:.:.:.	./.:.:.:.:.:.:.	0/1:0,2:0.667:2:0,2:0,0:0,0,1,1	./.:.:.:.:.:.:.	./.:.:.:.:.:.:.	./.:.:.:.:.:.:.	./.:.:.:.:.:.:.
chr12	12716593	12716596	GTTCT	G	frameshift deletion	AARS2	./.:.:.:.:.:.:.	./.:.:.:.:.:.:.	0/1:58,4:0.094:62:32,2:26,2:19,39,1,3	./.:.:.:.:.:.:.	./.:.:.:.:.:.:.	./.:.:.:.:.:.:.	./.:.:.:.:.:.:.	./.:.:.:.:.:.:.
chr12	14850032	14850032	C	T	synonymous SNV	TDRD6	./.:.:.:.:.:.:.	./.:.:.:.:.:.:.	./.:.:.:.:.:.:.	./.:.:.:.:.:.:.	./.:.:.:.:.:.:.	0/1:0,10:0.875:10:0,3:0,6:0,0,5,5	0/1:0,6:0.857:6:0,4:0,2:0,0,1,5	./.:.:.:.:.:.:.
chr12	14907791	14907791	G	GGGTGAGGAGCGAGCGCGGGACGCGGCGGGAGGCCGATGGGTGCGGGCGCGCT	frameshift insertion	PLA2G7	./.:.:.:.:.:.:.	./.:.:.:.:.:.:.	./.:.:.:.:.:.:.	./.:.:.:.:.:.:.	./.:.:.:.:.:.:.	./.:.:.:.:.:.:.	0/1:0,2:0.667:2:0,0:0,2:0,0,1,1	./.:.:.:.:.:.:.
chr12	15003458	15003458	G	GGTCACTGCCTCAGCTTT	frameshift insertion	MEP1A	./.:.:.:.:.:.:.	0/1:76,3:0.055:79:35,2:41,1:34,42,1,2	./.:.:.:.:.:.:.	./.:.:.:.:.:.:.	./.:.:.:.:.:.:.	./.:.:.:.:.:.:.	./.:.:.:.:.:.:.	./.:.:.:.:.:.:.
chr12	15396592	15396597	ATTTCTC	A	nonframeshift deletion		./.:.:.:.:.:.:.:.:.:.	0|1:193,6:0.044:199:87,3:100,3:0|1:15396591_ATTTCTC_A:15396591:75,118,2,4	./.:.:.:.:.:.:.:.:.:.	./.:.:.:.:.:.:.:.:.:.	./.:.:.:.:.:.:.:.:.:.	./.:.:.:.:.:.:.:.:.:.	./.:.:.:.:.:.:.:.:.:.	./.:.:.:.:.:.:.:.:.:.
[truncated: 9,951 more rows]

## Sheet: Level 2 variants
Chromosome	Start	Stop	REF	ALT	TYPE	FidoSNP	GENE	Penny	Wall	Sky	Desmond	Pedro	D17	D22	Lord
[truncated: 7,981 more rows]

## Sheet: Level 3 variants
Chromosome	Position	Reference	Alternate	Type	Gene	Function	Relevant and documented activity	FidoSNP	Penny	Wall	Sky	Desmond	Pedro	D17	D22	Lord
[truncated: 438 more rows]

## Sheet: Wall_FFPE_exonic_nonsynonymous
										Wall_FFPE
[truncated: 1,208 more rows]
